# Supplementary material for: Different Transcriptional Profiles of RAW264.7 Infected with Mycobacterium tuberculosis H37Rv and BCG Identified via Deep Sequencing
Source: PLoS One. 2012 Dec 19;7(12):e51988. doi: 10.1371/journal.pone.0051988 (PMC3526534; doi:10.1371/journal.pone.0051988)
Supplement: Table S1 — The qPCR primer sequences. (XLS) [file pone.0051988.s008.xls]

## Sheet: Sheet1
The sequences of the specific primer
MyD88
Forward 5′-CACTCGCAGTTTGTTGGATG-3′;
Reverse 5′-CGCAGGATACTGGGAAAGTC-3′
TNF-α
Forward 5′-TCTACTGAACTTCGGGGTGATCG -3′;
Reverse 5′-GATGATCTGAGTGTGAGGGTCTGG -3′
TLR2
Forward 5′-TACTGGGTGGAGAACCTCATGG -3′;
Reverse 5′-ATGATCCATTTGCCCGGAAC -3′
ULK1
forward, 5′-TTACCAGCGCATCGAGCA-3′;
reverse, 5′-TGGGGAGAAGGTGTGTAGGG-3′;
Arpc1b
F: CCTGGCCTCTGAGACATTAC
R: GAGCTCTGCTTGGGTACATC
Cd68
forward, 5′-CTCTCTAAGGCTACAGGCTGCT-3′;
reverse, 5′-TCACGGTTGCAAGAGAAACA-3′;
GAPDH
forward, 5′-TTTGGCATTGTGGAAGGGCTCAT-3′;
reverse, 5′-CACCAGTGGATGCAGGGATGATGT-3′;
