# Supplementary material for: Different Transcriptional Profiles of RAW264.7 Infected with Mycobacterium tuberculosis H37Rv and BCG Identified via Deep Sequencing
Source: PLoS One. 2012 Dec 19;7(12):e51988. doi: 10.1371/journal.pone.0051988 (PMC3526534; doi:10.1371/journal.pone.0051988)
Supplement: Table S2 — The whole information about DEGs in the H37Rv-infected library and BCG-infected library. Each column stands for: the number in “gene” represented Gene ID; Raw Intensity, Raw clean tag number; TPM (Transcripts Per Million clean tags) is a standardized indicator, pointing out number of transcript copies in every 1 million clean tags. This is Sum of the normalized clean tag number in Table S2. Symbol, Gene symbol; Description, Brief gene description; GO Component, Ontology Information of Cellular Components of Gene-corresponding GO terms; GO Function, Ontology Information of Molecular Functions of Gene-corresponding GO terms; GO Process, Ontology Information of Biological Processes of Gene-corresponding GO terms; transcriptID, Gene Names in Transcripts Sequences. (XLS) [file pone.0051988.s009.xls]

## Sheet: Sheet1
ALL differentially expressed genes (1917)
Annotated differentially expressed genes (1,828)
	Gene	RawIntensity-ruoduRD	RawIntensity-qiangduQD	TPM-ruoduRD	TPM-qiangduQD	log2 Ratio(qiangduQD/ruoduRD)	P-Value	FDR	Symbol	Description	GO Component	GO Function	GO Process	transcriptID
1	22117	0	60	0.01	10.7	10.0634	0	0	Tst	Mus musculus thiosulfate sulfurtransferase, mitochondrial (Tst), nuclear gene encoding mitochondrial protein, mRNA	GO:0005739//mitochondrion;GO:0005739//mitochondrion;GO:0005743//mitochondrial inner membrane	GO:0004792//thiosulfate sulfurtransferase activity;GO:0016740//transferase activity	GO:0008272//sulfate transport	gi|145966795|ref|NM_009437.4|
2	67405	0	35	0.01	6.24	9.2854	3.42e-11	2.63e-10	Nts	Mus musculus neurotensin (Nts), mRNA	GO:0005576//extracellular region;GO:0031410//cytoplasmic vesicle	GO:0005184//neuropeptide hormone activity;GO:0005184//neuropeptide hormone activity	GO:0050880//regulation of blood vessel size	gi|40254499|ref|NM_024435.2|
3	73287	0	32	0.01	5.71	9.15735	2.7e-10	1.92e-09	1700040L02Rik	Mus musculus RIKEN cDNA 1700040L02 gene (1700040L02Rik), mRNA	GO:0005575//cellular_component	GO:0003674//molecular_function	GO:0008150//biological_process	gi|28077018|ref|NM_028491.1|
4	433273	0	30	0.01	5.35	9.0634	1.07e-09	7.27e-09	Gm5523	Mus musculus predicted pseudogene 5523 (Gm5523), non-coding RNA	-	-	-	gi|163838605|ref|NR_004447.1|
5	12140	0	30	0.01	5.35	9.0634	1.07e-09	7.27e-09	Fabp7	Mus musculus fatty acid binding protein 7, brain (Fabp7), mRNA	GO:0005634//nucleus;GO:0005737//cytoplasm;GO:0005737//cytoplasm;GO:0042995//cell projection;GO:0043025//neuronal cell body	GO:0005215//transporter activity;GO:0005488//binding;GO:0008289//lipid binding	GO:0001964//startle response;GO:0006810//transport;GO:0021846//cell proliferation in forebrain;GO:0022008//neurogenesis;GO:0050673//epithelial cell proliferation;GO:0060134//prepulse inhibition	gi|94540560|ref|NM_021272.3|
6	547253	0	28	0.01	4.99	8.9629	4.24e-09	2.72e-08	Parp14	Mus musculus poly (ADP-ribose) polymerase family, member 14 (Parp14), mRNA	GO:0005634//nucleus;GO:0005737//cytoplasm	GO:0003676//nucleic acid binding;GO:0003950//NAD+ ADP-ribosyltransferase activity;GO:0005515//protein binding;GO:0016740//transferase activity;GO:0016757//transferase activity, transferring glycosyl groups	GO:0006350//transcription;GO:0045449//regulation of transcription	gi|166197699|ref|NM_001039530.3|
7	12659	0	28	0.01	4.99	8.9629	4.24e-09	2.72e-08	Ovgp1	Mus musculus oviductal glycoprotein 1 (Ovgp1), mRNA	GO:0031410//cytoplasmic vesicle	GO:0003824//catalytic activity;GO:0004553//hydrolase activity, hydrolyzing O-glycosyl compounds;GO:0004568//chitinase activity;GO:0043169//cation binding	GO:0005975//carbohydrate metabolic process;GO:0006032//chitin catabolic process;GO:0007338//single fertilization	gi|34328545|ref|NM_007696.2|
8	14727	0	23	0.01	4.1	8.67948	1.33e-07	7.22e-07	Gp49a	Mus musculus glycoprotein 49 A (Gp49a), mRNA	-	-	-	gi|6680052|ref|NM_008147.1|
9	16658	0	21	0.01	3.75	8.55075	5.26e-07	2.66e-06	Mafb	Mus musculus v-maf musculoaponeurotic fibrosarcoma oncogene family, protein B (avian) (Mafb), mRNA	GO:0005634//nucleus;GO:0005634//nucleus;GO:0005667//transcription factor complex	GO:0003677//DNA binding;GO:0003677//DNA binding;GO:0003700//sequence-specific DNA binding transcription factor activity;GO:0005515//protein binding;GO:0043565//sequence-specific DNA binding	GO:0006350//transcription;GO:0006355//regulation of transcription, DNA-dependent;GO:0006357//regulation of transcription from RNA polymerase II promoter;GO:0007379//segment specification;GO:0007585//respiratory gaseous exchange;GO:0021571//rhombomere 5 development;GO:0021572//rhombomere 6 development;GO:0035284//brain segmentation;GO:0042472//inner ear morphogenesis;GO:0045449//regulation of tran…	gi|227116278|ref|NM_010658.3|
10	17858	0	20	0.01	3.57	8.47978	1.05e-06	5.12e-06	Mx2	Mus musculus myxovirus (influenza virus) resistance 2 (Mx2), non-coding RNA	GO:0005737//cytoplasm;GO:0005737//cytoplasm	GO:0000166//nucleotide binding;GO:0003924//GTPase activity;GO:0003924//GTPase activity;GO:0005525//GTP binding;GO:0005525//GTP binding	GO:0006184//GTP catabolic process;GO:0009615//response to virus;GO:0009615//response to virus;GO:0045087//innate immune response	gi|145580606|ref|NR_003508.1|
11	13139	0	18	0.01	3.21	8.32643	4.15e-06	1.87e-05	Dgka	Mus musculus diacylglycerol kinase, alpha (Dgka), mRNA	GO:0005829//cytosol;GO:0005886//plasma membrane	GO:0000166//nucleotide binding;GO:0004143//diacylglycerol kinase activity;GO:0004143//diacylglycerol kinase activity;GO:0005509//calcium ion binding;GO:0005524//ATP binding;GO:0005543//phospholipid binding;GO:0016301//kinase activity;GO:0016740//transferase activity;GO:0046872//metal ion binding	GO:0007205//activation of protein kinase C activity by G-protein coupled receptor protein signaling pathway;GO:0016310//phosphorylation	gi|31560473|ref|NM_016811.2|
12	15977	0	17	0.01	3.03	8.24317	8.27e-06	3.59e-05	Ifnb1	Mus musculus interferon beta 1, fibroblast (Ifnb1), mRNA	GO:0005576//extracellular region;GO:0005615//extracellular space	GO:0005125//cytokine activity;GO:0005125//cytokine activity;GO:0005126//cytokine receptor binding	GO:0006952//defense response;GO:0009615//response to virus;GO:0042742//defense response to bacterium	gi|6754303|ref|NM_010510.1|
13	330660	0	17	0.01	3.03	8.24317	8.27e-06	3.59e-05	Btbd16	Mus musculus BTB (POZ) domain containing 16 (Btbd16), mRNA	GO:0005575//cellular_component	GO:0003674//molecular_function	GO:0008150//biological_process	gi|238776834|ref|NM_001081038.2|
14	27052	0	16	0.01	2.85	8.15482	1.65e-05	6.86e-05	Aoah	Mus musculus acyloxyacyl hydrolase (Aoah), mRNA	GO:0005576//extracellular region	GO:0016787//hydrolase activity;GO:0016788//hydrolase activity, acting on ester bonds;GO:0050528//acyloxyacyl hydrolase activity;GO:0050528//acyloxyacyl hydrolase activity	GO:0006629//lipid metabolic process;GO:0008653//lipopolysaccharide metabolic process;GO:0050728//negative regulation of inflammatory response	gi|142384064|ref|NM_012054.3|
15	70788	0	16	0.01	2.85	8.15482	1.65e-05	6.86e-05	Klhl30	Mus musculus kelch-like 30 (Drosophila) (Klhl30), mRNA	GO:0005575//cellular_component	GO:0003674//molecular_function;GO:0005515//protein binding	GO:0008150//biological_process	gi|141802195|ref|NM_027551.2|
16	791378	0	16	0.01	2.85	8.15482	1.65e-05	6.86e-05	Gm10280	Mus musculus predicted gene 10280 (Gm10280), non-coding RNA	GO:0005575//cellular_component	GO:0003674//molecular_function	GO:0008150//biological_process	gi|295389552|ref|NR_033584.1|
17	74309	0	15	0.01	2.68	8.06609	3.28e-05	0.000130438	Osbp2	Mus musculus oxysterol binding protein 2 (Osbp2), mRNA	GO:0005575//cellular_component;GO:0016020//membrane	GO:0003674//molecular_function	GO:0006810//transport;GO:0006869//lipid transport;GO:0008150//biological_process;GO:0008202//steroid metabolic process	gi|61744457|ref|NM_152818.2|
18	18074	0	15	0.01	2.68	8.06609	3.28e-05	0.000130397	Nid2	Mus musculus nidogen 2 (Nid2), mRNA	GO:0005576//extracellular region;GO:0005578//proteinaceous extracellular matrix;GO:0005578//proteinaceous extracellular matrix;GO:0005604//basement membrane;GO:0005604//basement membrane;GO:0005604//basement membrane;GO:0016020//membrane	GO:0005509//calcium ion binding;GO:0005515//protein binding	GO:0007155//cell adhesion;GO:0007160//cell-matrix adhesion;GO:0007160//cell-matrix adhesion;GO:0007160//cell-matrix adhesion;GO:0008218//bioluminescence;GO:0018298//protein-chromophore linkage	gi|84370360|ref|NM_008695.2|
19	67031	0	15	0.01	2.68	8.06609	3.28e-05	0.000130355	Upf3a	Mus musculus UPF3 regulator of nonsense transcripts homolog A (yeast) (Upf3a), mRNA	GO:0005634//nucleus	GO:0003729//mRNA binding	GO:0006986//response to unfolded protein	gi|124249088|ref|NM_025924.2|
20	21930	0	14	0.01	2.5	7.96578	6.53e-05	0.000248152	Tnfaip6	Mus musculus tumor necrosis factor alpha induced protein 6 (Tnfaip6), mRNA	-	GO:0005488//binding;GO:0005540//hyaluronic acid binding	GO:0007155//cell adhesion	gi|118130407|ref|NM_009398.2|
21	381677	0	14	0.01	2.5	7.96578	6.53e-05	0.000248077	Vgf	Mus musculus VGF nerve growth factor inducible (Vgf), mRNA	GO:0005576//extracellular region;GO:0030667//secretory granule membrane;GO:0043005//neuron projection;GO:0043025//neuronal cell body	GO:0005184//neuropeptide hormone activity	GO:0001541//ovarian follicle development;GO:0002021//response to dietary excess;GO:0002021//response to dietary excess;GO:0006091//generation of precursor metabolites and energy;GO:0006091//generation of precursor metabolites and energy;GO:0009409//response to cold;GO:0019953//sexual reproduction;GO:0030073//insulin secretion;GO:0032868//response to insulin stimulus;GO:0042593//glucose homeostasi…	gi|86476053|ref|NM_001039385.1|
22	622665	0	14	0.01	2.5	7.96578	6.53e-05	0.000248001	Ccdc17	Mus musculus coiled-coil domain containing 17 (Ccdc17), mRNA	-	-	-	gi|146198752|ref|NM_001037916.3|
23	66152	0	14	0.01	2.5	7.96578	6.53e-05	0.000247925	Uqcr10	Mus musculus ubiquinol-cytochrome c reductase, complex III subunit X (Uqcr10), nuclear gene encoding mitochondrial protein, mRNA	GO:0005739//mitochondrion;GO:0005739//mitochondrion;GO:0005740//mitochondrial envelope;GO:0005743//mitochondrial inner membrane;GO:0005743//mitochondrial inner membrane;GO:0016020//membrane;GO:0070469//respiratory chain	GO:0003674//molecular_function;GO:0008121//ubiquinol-cytochrome-c reductase activity	GO:0006122//mitochondrial electron transport, ubiquinol to cytochrome c;GO:0006810//transport;GO:0008150//biological_process;GO:0022900//electron transport chain	gi|114155121|ref|NM_197979.2|
24	545539	0	13	0.01	2.32	7.85798	0.000129978	0.000473311	Gm15417	PREDICTED: Mus musculus predicted gene 15417 (Gm15417), partial miscRNA	GO:0005575//cellular_component	GO:0003674//molecular_function	GO:0008150//biological_process	gi|309264798|ref|XR_107515.1|
25	216964	0	13	0.01	2.32	7.85798	0.000129978	0.000473173	Trp53i13	Mus musculus transformation related protein 53 inducible protein 13 (Trp53i13), mRNA	GO:0005575//cellular_component;GO:0005737//cytoplasm;GO:0005886//plasma membrane;GO:0016020//membrane;GO:0016021//integral to membrane	GO:0003674//molecular_function	GO:0008150//biological_process	gi|67906196|ref|NM_001024920.1|
26	234730	0	13	0.01	2.32	7.85798	0.000129978	0.000473035	Fuk	Mus musculus fucokinase (Fuk), transcript variant 1, mRNA	GO:0005575//cellular_component	GO:0000166//nucleotide binding;GO:0003674//molecular_function;GO:0005524//ATP binding;GO:0016301//kinase activity;GO:0016740//transferase activity;GO:0050201//fucokinase activity	GO:0008150//biological_process	gi|31981685|ref|NM_172283.2|
27	106757	0	12	0.01	2.14	7.74147	0.000258794	0.000892857	Tmem146	Mus musculus transmembrane protein 146 (Tmem146), mRNA	GO:0005575//cellular_component	GO:0003674//molecular_function	GO:0008150//biological_process	gi|261245038|ref|NM_175350.3|
28	11303	0	12	0.01	2.14	7.74147	0.000258794	0.00089261	Abca1	Mus musculus ATP-binding cassette, sub-family A (ABC1), member 1 (Abca1), mRNA	GO:0005794//Golgi apparatus;GO:0005886//plasma membrane;GO:0005887//integral to plasma membrane;GO:0005901//caveola;GO:0016020//membrane;GO:0016021//integral to membrane;GO:0043231//intracellular membrane-bounded organelle	GO:0000166//nucleotide binding;GO:0005515//protein binding;GO:0005524//ATP binding;GO:0005548//phospholipid transporter activity;GO:0005548//phospholipid transporter activity;GO:0008035//high-density lipoprotein particle binding;GO:0008509//anion transmembrane transporter activity;GO:0016887//ATPase activity;GO:0017111//nucleoside-triphosphatase activity;GO:0017127//cholesterol transporter activi…	GO:0002790//peptide secretion;GO:0006497//protein lipidation;GO:0006810//transport;GO:0006820//anion transport;GO:0006911//phagocytosis, engulfment;GO:0008203//cholesterol metabolic process;GO:0010875//positive regulation of cholesterol efflux;GO:0015914//phospholipid transport;GO:0030301//cholesterol transport;GO:0033344//cholesterol efflux;GO:0033344//cholesterol efflux;GO:0033700//phospholipid…	gi|90568037|ref|NM_013454.3|
29	638247	0	12	0.01	2.14	7.74147	0.000258794	0.000892363	9530082P21Rik	Mus musculus RIKEN cDNA 9530082P21 gene (9530082P21Rik), non-coding RNA	GO:0005575//cellular_component	GO:0003674//molecular_function	GO:0008150//biological_process	gi|256355097|ref|NR_015472.1|
30	16000	0	12	0.01	2.14	7.74147	0.000258794	0.000892117	Igf1	Mus musculus insulin-like growth factor 1 (Igf1), transcript variant 2, mRNA	GO:0005576//extracellular region;GO:0005614//interstitial matrix;GO:0005615//extracellular space;GO:0005615//extracellular space;GO:0005615//extracellular space	GO:0005159//insulin-like growth factor receptor binding;GO:0005159//insulin-like growth factor receptor binding;GO:0005179//hormone activity;GO:0005179//hormone activity;GO:0005496//steroid binding;GO:0005515//protein binding;GO:0008083//growth factor activity	GO:0001649//osteoblast differentiation;GO:0001974//blood vessel remodeling;GO:0001974//blood vessel remodeling;GO:0006417//regulation of translation;GO:0006916//anti-apoptosis;GO:0007399//nervous system development;GO:0007613//memory;GO:0008285//negative regulation of cell proliferation;GO:0008285//negative regulation of cell proliferation;GO:0010001//glial cell differentiation;GO:0010552//positi…	gi|163659890|ref|NM_184052.3|
31	112418	0	12	0.01	2.14	7.74147	0.000258794	0.00089187	1700102P08Rik	Mus musculus RIKEN cDNA 1700102P08 gene (1700102P08Rik), mRNA	GO:0005575//cellular_component	GO:0003674//molecular_function	GO:0008150//biological_process	gi|225690582|ref|NM_053216.2|
32	20297	0	12	0.01	2.14	7.74147	0.000258794	0.000891624	Ccl20	Mus musculus chemokine (C-C motif) ligand 20 (Ccl20), transcript variant 2, mRNA	GO:0005576//extracellular region;GO:0005615//extracellular space	GO:0005125//cytokine activity;GO:0005125//cytokine activity;GO:0005515//protein binding;GO:0008009//chemokine activity;GO:0008009//chemokine activity	GO:0006935//chemotaxis;GO:0006954//inflammatory response;GO:0006955//immune response;GO:0042466//chemokinesis	gi|229092239|ref|NM_001159738.1|
33	55927	0	12	0.01	2.14	7.74147	0.000258794	0.000891378	Hes6	Mus musculus hairy and enhancer of split 6 (Drosophila) (Hes6), mRNA	GO:0005634//nucleus;GO:0005667//transcription factor complex	GO:0003677//DNA binding;GO:0003700//sequence-specific DNA binding transcription factor activity;GO:0003712//transcription cofactor activity;GO:0030528//transcription regulator activity	GO:0006350//transcription;GO:0006355//regulation of transcription, DNA-dependent;GO:0006357//regulation of transcription from RNA polymerase II promoter;GO:0006357//regulation of transcription from RNA polymerase II promoter;GO:0007275//multicellular organismal development;GO:0007399//nervous system development;GO:0030154//cell differentiation;GO:0030154//cell differentiation;GO:0045449//regulati…	gi|142369243|ref|NM_019479.3|
34	75985	0	12	0.01	2.14	7.74147	0.000258794	0.000891132	Rab30	Mus musculus RAB30, member RAS oncogene family (Rab30), mRNA	GO:0005575//cellular_component;GO:0005886//plasma membrane;GO:0016020//membrane	GO:0000166//nucleotide binding;GO:0003674//molecular_function;GO:0005525//GTP binding	GO:0007264//small GTPase mediated signal transduction;GO:0008150//biological_process;GO:0015031//protein transport	gi|31560777|ref|NM_029494.2|
35	18004	0	12	0.01	2.14	7.74147	0.000258794	0.000890886	Nek1	Mus musculus NIMA (never in mitosis gene a)-related expressed kinase 1 (Nek1), mRNA	GO:0005634//nucleus;GO:0005634//nucleus;GO:0005737//cytoplasm	GO:0000166//nucleotide binding;GO:0004672//protein kinase activity;GO:0004672//protein kinase activity;GO:0004674//protein serine/threonine kinase activity;GO:0004713//protein tyrosine kinase activity;GO:0005524//ATP binding;GO:0016301//kinase activity;GO:0016740//transferase activity;GO:0046872//metal ion binding	GO:0006468//protein phosphorylation;GO:0006974//response to DNA damage stimulus;GO:0007049//cell cycle;GO:0007067//mitosis;GO:0010212//response to ionizing radiation;GO:0016310//phosphorylation;GO:0051301//cell division	gi|124107626|ref|NM_175089.3|
36	50767	5	123	0.9	21.94	4.60749	2.7e-05	0.000108946	Pnpla6	Mus musculus patatin-like phospholipase domain containing 6 (Pnpla6), transcript variant 2, mRNA	GO:0005624//membrane fraction;GO:0005783//endoplasmic reticulum;GO:0005789//endoplasmic reticulum membrane;GO:0016020//membrane;GO:0016021//integral to membrane	GO:0004091//carboxylesterase activity;GO:0004622//lysophospholipase activity;GO:0016787//hydrolase activity	GO:0001525//angiogenesis;GO:0006629//lipid metabolic process;GO:0008152//metabolic process;GO:0008152//metabolic process;GO:0009887//organ morphogenesis;GO:0016042//lipid catabolic process;GO:0046470//phosphatidylcholine metabolic process	gi|170763469|ref|NM_015801.2|
37	63953	2	44	0.36	7.85	4.44662	0.000114447	0.000420435	Dusp10	Mus musculus dual specificity phosphatase 10 (Dusp10), mRNA	GO:0005634//nucleus;GO:0005737//cytoplasm	GO:0004721//phosphoprotein phosphatase activity;GO:0004725//protein tyrosine phosphatase activity;GO:0008138//protein tyrosine/serine/threonine phosphatase activity;GO:0016787//hydrolase activity;GO:0016791//phosphatase activity;GO:0017017//MAP kinase tyrosine/serine/threonine phosphatase activity	GO:0006470//protein dephosphorylation;GO:0016311//dephosphorylation	gi|158508717|ref|NM_022019.5|
38	15258	4	79	0.72	14.09	4.29053	4.51e-05	0.000175757	Hipk2	Mus musculus homeodomain interacting protein kinase 2 (Hipk2), transcript variant 2, mRNA	GO:0005634//nucleus;GO:0005634//nucleus;GO:0005737//cytoplasm;GO:0005737//cytoplasm;GO:0016605//PML body	GO:0000166//nucleotide binding;GO:0003677//DNA binding;GO:0003714//transcription corepressor activity;GO:0004672//protein kinase activity;GO:0004672//protein kinase activity;GO:0004674//protein serine/threonine kinase activity;GO:0004674//protein serine/threonine kinase activity;GO:0005515//protein binding;GO:0005524//ATP binding;GO:0016301//kinase activity;GO:0016740//transferase activity	GO:0000122//negative regulation of transcription from RNA polymerase II promoter;GO:0006350//transcription;GO:0006468//protein phosphorylation;GO:0006468//protein phosphorylation;GO:0006915//apoptosis;GO:0007179//transforming growth factor beta receptor signaling pathway;GO:0007224//smoothened signaling pathway;GO:0007628//adult walking behavior;GO:0008284//positive regulation of cell proliferati…	gi|171543872|ref|NM_010433.2|
39	20684	5	86	0.9	15.34	4.09123	2.7e-05	0.000108982	Sp100	Mus musculus nuclear antigen Sp100 (Sp100), mRNA	GO:0005634//nucleus;GO:0005634//nucleus;GO:0005694//chromosome;GO:0016605//PML body	GO:0003677//DNA binding;GO:0005488//binding	-	gi|141803419|ref|NM_013673.3|
40	14282	3	45	0.54	8.03	3.89437	7.26e-05	0.000273385	Fosb	Mus musculus FBJ osteosarcoma oncogene B (Fosb), mRNA	GO:0005634//nucleus;GO:0005634//nucleus	GO:0003677//DNA binding;GO:0003677//DNA binding;GO:0003690//double-stranded DNA binding;GO:0003700//sequence-specific DNA binding transcription factor activity;GO:0003700//sequence-specific DNA binding transcription factor activity;GO:0043565//sequence-specific DNA binding;GO:0043565//sequence-specific DNA binding;GO:0046983//protein dimerization activity	GO:0006355//regulation of transcription, DNA-dependent;GO:0006366//transcription from RNA polymerase II promoter	gi|110350004|ref|NM_008036.2|
41	20309	2	26	0.36	4.64	3.68806	0.000116265	0.00042611	Cxcl15	Mus musculus chemokine (C-X-C motif) ligand 15 (Cxcl15), mRNA	GO:0005576//extracellular region;GO:0005576//extracellular region;GO:0005615//extracellular space	GO:0005125//cytokine activity;GO:0008009//chemokine activity;GO:0008009//chemokine activity	GO:0006935//chemotaxis;GO:0006935//chemotaxis;GO:0006954//inflammatory response;GO:0006954//inflammatory response;GO:0006955//immune response;GO:0030097//hemopoiesis;GO:0030593//neutrophil chemotaxis	gi|113374148|ref|NM_011339.2|
42	328417	29	365	5.22	65.11	3.64076	9.16e-12	7.46e-11	Parp4	Mus musculus poly (ADP-ribose) polymerase family, member 4 (Parp4), mRNA	GO:0005634//nucleus;GO:0005819//spindle	GO:0019899//enzyme binding	GO:0007004//telomere maintenance via telomerase	gi|281485552|ref|NM_001145978.2|
43	15061	2	24	0.36	4.28	3.57154	0.000120712	0.000441371	H28	Mus musculus histocompatibility 28 (H28), mRNA	GO:0005737//cytoplasm	-	GO:0006955//immune response	gi|13811696|ref|NM_031367.1|
44	22433	60	660	10.8	117.73	3.44638	0	0	Xbp1	Mus musculus X-box binding protein 1 (Xbp1), mRNA	GO:0005634//nucleus;GO:0005634//nucleus	GO:0003677//DNA binding;GO:0003700//sequence-specific DNA binding transcription factor activity;GO:0003700//sequence-specific DNA binding transcription factor activity;GO:0043565//sequence-specific DNA binding;GO:0043565//sequence-specific DNA binding;GO:0046983//protein dimerization activity	GO:0002070//epithelial cell maturation;GO:0006350//transcription;GO:0006355//regulation of transcription, DNA-dependent;GO:0006366//transcription from RNA polymerase II promoter;GO:0030968//endoplasmic reticulum unfolded protein response;GO:0031017//exocrine pancreas development;GO:0042493//response to drug;GO:0045449//regulation of transcription;GO:0051602//response to electrical stimulus;GO:006…	gi|13775155|ref|NM_013842.2|
45	80888	266	2874	47.88	512.64	3.42045	1.75e-13	1.87e-12	Hspb8	Mus musculus heat shock protein 8 (Hspb8), mRNA	-	GO:0005515//protein binding	GO:0006950//response to stress;GO:0009408//response to heat	gi|133892223|ref|NM_030704.2|
46	214616	4	43	0.72	7.67	3.41316	4.51e-05	0.00017571	Spata5l1	PREDICTED: Mus musculus spermatogenesis associated 5-like 1 (Spata5l1), mRNA	GO:0005575//cellular_component	GO:0000166//nucleotide binding;GO:0003674//molecular_function;GO:0005524//ATP binding	GO:0008150//biological_process	gi|309264568|ref|XM_001481333.2|
47	269966	2	21	0.36	3.75	3.38082	0.000153724	0.00055252	Nup98	Mus musculus nucleoporin 98 (Nup98), mRNA	GO:0005634//nucleus;GO:0005643//nuclear pore;GO:0005654//nucleoplasm	GO:0042277//peptide binding	GO:0000059//protein import into nucleus, docking	gi|39930412|ref|NM_022979.1|
48	238871	2	21	0.36	3.75	3.38082	0.000153724	0.00055236	Pde4d	PREDICTED: Mus musculus expressed sequence AI452195 (AI452195), mRNA	GO:0000267//cell fraction;GO:0005737//cytoplasm;GO:0005856//cytoskeleton;GO:0005886//plasma membrane;GO:0016020//membrane	GO:0003824//catalytic activity;GO:0004112//cyclic-nucleotide phosphodiesterase activity;GO:0004114//3',5'-cyclic-nucleotide phosphodiesterase activity;GO:0004115//3',5'-cyclic-AMP phosphodiesterase activity;GO:0016787//hydrolase activity;GO:0017124//SH3 domain binding;GO:0019904//protein domain specific binding;GO:0030552//cAMP binding;GO:0046872//metal ion binding	GO:0006198//cAMP catabolic process;GO:0006198//cAMP catabolic process;GO:0006939//smooth muscle contraction;GO:0007165//signal transduction;GO:0008277//regulation of G-protein coupled receptor protein signaling pathway;GO:0010738//regulation of protein kinase A signaling cascade	gi|309270065|ref|XM_003084945.1|
49	67207	139	1458	25.02	260.07	3.37775	1.28e-13	1.42e-12	Lsm1	Mus musculus LSM1 homolog, U6 small nuclear RNA associated (S. cerevisiae) (Lsm1), mRNA	GO:0005634//nucleus;GO:0005634//nucleus;GO:0005737//cytoplasm;GO:0030529//ribonucleoprotein complex	GO:0003674//molecular_function;GO:0003723//RNA binding	GO:0006397//mRNA processing;GO:0008150//biological_process;GO:0008380//RNA splicing	gi|110625666|ref|NM_026032.1|
50	66889	85	879	15.3	156.79	3.35723	0	0	Rnf128	Mus musculus ring finger protein 128 (Rnf128), mRNA	GO:0005737//cytoplasm;GO:0005770//late endosome;GO:0005783//endoplasmic reticulum;GO:0005794//Golgi apparatus;GO:0016020//membrane;GO:0016021//integral to membrane	GO:0004842//ubiquitin-protein ligase activity;GO:0004842//ubiquitin-protein ligase activity;GO:0005515//protein binding;GO:0008270//zinc ion binding;GO:0016874//ligase activity;GO:0046872//metal ion binding	GO:0016567//protein ubiquitination;GO:0016567//protein ubiquitination;GO:0042036//negative regulation of cytokine biosynthetic process	gi|283484003|ref|NM_023270.5|
51	gi|124487300|ref|NM_001081076.1|	2	20	0.36	3.57	3.30986	0.000186417	0.000659197	-	Mus musculus guanylate cyclase 2g (Gucy2g), mRNA	-	-	-	gi|124487300|ref|NM_001081076.1|
52	52679	4	40	0.72	7.13	3.30783	4.51e-05	0.000175691	E2f7	Mus musculus E2F transcription factor 7 (E2f7), mRNA	GO:0005634//nucleus;GO:0005634//nucleus;GO:0005667//transcription factor complex	GO:0003677//DNA binding;GO:0003700//sequence-specific DNA binding transcription factor activity;GO:0003700//sequence-specific DNA binding transcription factor activity;GO:0016564//transcription repressor activity	GO:0006350//transcription;GO:0006355//regulation of transcription, DNA-dependent;GO:0007049//cell cycle;GO:0008285//negative regulation of cell proliferation;GO:0016481//negative regulation of transcription;GO:0045449//regulation of transcription;GO:0045449//regulation of transcription	gi|115270983|ref|NM_178609.4|
53	68713	9	89	1.62	15.88	3.29315	2.81e-06	1.29e-05	Ifitm1	Mus musculus interferon induced transmembrane protein 1 (Ifitm1), transcript variant 2, mRNA	GO:0005575//cellular_component;GO:0016021//integral to membrane	GO:0003674//molecular_function	GO:0001756//somitogenesis;GO:0009952//anterior/posterior pattern formation	gi|163310730|ref|NM_001112715.1|
54	12424	4	39	0.72	6.96	3.27302	4.51e-05	0.000175671	Cck	Mus musculus cholecystokinin (Cck), mRNA	GO:0005576//extracellular region;GO:0005615//extracellular space;GO:0030424//axon;GO:0030425//dendrite;GO:0043025//neuronal cell body;GO:0043194//initial segment;GO:0043195//terminal button;GO:0043203//axon hillock;GO:0043204//perikaryon	GO:0005179//hormone activity;GO:0005179//hormone activity;GO:0005184//neuropeptide hormone activity;GO:0005184//neuropeptide hormone activity;GO:0005515//protein binding	GO:0001662//behavioral fear response;GO:0001764//neuron migration;GO:0001836//release of cytochrome c from mitochondria;GO:0006915//apoptosis;GO:0006919//activation of caspase activity;GO:0007205//activation of protein kinase C activity by G-protein coupled receptor protein signaling pathway;GO:0007409//axonogenesis;GO:0008284//positive regulation of cell proliferation;GO:0032099//negative regula…	gi|291575144|ref|NM_031161.3|
55	16434	2	19	0.36	3.39	3.23522	0.00024585	0.00085197	Itpa	Mus musculus inosine triphosphatase (nucleoside triphosphate pyrophosphatase) (Itpa), mRNA	GO:0005737//cytoplasm	GO:0016787//hydrolase activity;GO:0046872//metal ion binding;GO:0047429//nucleoside-triphosphate diphosphatase activity;GO:0047429//nucleoside-triphosphate diphosphatase activity	GO:0008152//metabolic process;GO:0009117//nucleotide metabolic process	gi|31982663|ref|NM_025922.2|
56	76850	2	19	0.36	3.39	3.23522	0.00024585	0.000851734	Eif2c4	Mus musculus eukaryotic translation initiation factor 2C, 4 (Eif2c4), mRNA	GO:0005575//cellular_component;GO:0005737//cytoplasm;GO:0030529//ribonucleoprotein complex	GO:0003674//molecular_function;GO:0003676//nucleic acid binding;GO:0003723//RNA binding	GO:0006417//regulation of translation;GO:0008150//biological_process;GO:0031047//gene silencing by RNA	gi|219842350|ref|NM_153177.3|
57	108148	8	76	1.44	13.56	3.23522	5.05e-06	2.26e-05	Galnt2	Mus musculus UDP-N-acetyl-alpha-D-galactosamine:polypeptide N-acetylgalactosaminyltransferase 2 (Galnt2), mRNA	GO:0005796//Golgi lumen	GO:0004653//polypeptide N-acetylgalactosaminyltransferase activity	GO:0006493//protein O-linked glycosylation	gi|46877108|ref|NM_139272.2|
58	76357	15	142	2.7	25.33	3.22982	7.03e-08	3.93e-07	Trmt5	Mus musculus TRM5 tRNA methyltransferase 5 homolog (S. cerevisiae) (Trmt5), mRNA	GO:0005575//cellular_component;GO:0005737//cytoplasm	GO:0003674//molecular_function;GO:0008168//methyltransferase activity;GO:0009019//tRNA (guanine-N1-)-methyltransferase activity;GO:0016740//transferase activity	GO:0008033//tRNA processing;GO:0008150//biological_process	gi|148747366|ref|NM_029580.3|
59	257635	10	93	1.8	16.59	3.20425	1.54e-06	7.39e-06	Sdsl	Mus musculus serine dehydratase-like (Sdsl), mRNA	GO:0005575//cellular_component;GO:0005739//mitochondrion	GO:0003674//molecular_function;GO:0003824//catalytic activity;GO:0003941//L-serine ammonia-lyase activity;GO:0004794//L-threonine ammonia-lyase activity;GO:0016829//lyase activity;GO:0030170//pyridoxal phosphate binding	GO:0008150//biological_process;GO:0008152//metabolic process	gi|20589948|ref|NM_133902.2|
60	269854	4	37	0.72	6.6	3.1964	4.52e-05	0.000175795	Nat14	Mus musculus N-acetyltransferase 14 (Nat14), mRNA	GO:0005575//cellular_component;GO:0016020//membrane;GO:0016021//integral to membrane	GO:0003674//molecular_function;GO:0003677//DNA binding;GO:0008080//N-acetyltransferase activity;GO:0008415//acyltransferase activity;GO:0016740//transferase activity	GO:0006350//transcription;GO:0008150//biological_process;GO:0008152//metabolic process;GO:0045449//regulation of transcription	gi|158631178|ref|NM_201355.3|
61	71523	3	26	0.54	4.64	3.10309	8.2e-05	0.000306009	8430429K09Rik	Mus musculus RIKEN cDNA 8430429K09 gene (8430429K09Rik), non-coding RNA	GO:0005575//cellular_component	GO:0003674//molecular_function	GO:0008150//biological_process	gi|255982527|ref|NR_028317.1|
62	212980	7	59	1.26	10.52	3.06164	8.99e-06	3.89e-05	Slc45a3	Mus musculus solute carrier family 45, member 3 (Slc45a3), mRNA	GO:0005575//cellular_component;GO:0016020//membrane;GO:0016021//integral to membrane	GO:0003674//molecular_function	GO:0006810//transport;GO:0008150//biological_process;GO:0055085//transmembrane transport	gi|294979200|ref|NM_001177628.1|
63	76074	7	58	1.26	10.35	3.03814	8.99e-06	3.88e-05	Gbp8	Mus musculus guanylate-binding protein 8 (Gbp8), mRNA	GO:0005575//cellular_component	GO:0003674//molecular_function	GO:0008150//biological_process	gi|115292436|ref|NM_029509.4|
64	67528	4	33	0.72	5.89	3.0322	4.58e-05	0.000178007	Nudt7	Mus musculus nudix (nucleoside diphosphate linked moiety X)-type motif 7 (Nudt7), transcript variant 1, mRNA	GO:0005777//peroxisome;GO:0005777//peroxisome	GO:0000287//magnesium ion binding;GO:0003986//acetyl-CoA hydrolase activity;GO:0016787//hydrolase activity;GO:0016818//hydrolase activity, acting on acid anhydrides, in phosphorus-containing anhydrides;GO:0030145//manganese ion binding;GO:0046872//metal ion binding	GO:0009132//nucleoside diphosphate metabolic process;GO:0015938//coenzyme A catabolic process;GO:0046356//acetyl-CoA catabolic process;GO:0050873//brown fat cell differentiation	gi|165972341|ref|NM_024437.3|
65	67840	5	41	0.9	7.31	3.02187	2.7e-05	0.000109028	Mrp63	Mus musculus mitochondrial ribosomal protein 63 (Mrp63), nuclear gene encoding mitochondrial protein, mRNA	GO:0005739//mitochondrion;GO:0005739//mitochondrion;GO:0005761//mitochondrial ribosome;GO:0005840//ribosome;GO:0030529//ribonucleoprotein complex	GO:0003735//structural constituent of ribosome	GO:0006412//translation	gi|141803571|ref|NM_026401.2|
66	100505278	19	155	3.42	27.65	3.01521	5.53e-09	3.48e-08	-	PREDICTED: Mus musculus hypothetical protein LOC100505278 (LOC100505278), mRNA	-	-	-	gi|309266597|ref|XM_003086749.1|
67	16165	13	106	2.34	18.91	3.01457	2.46e-07	1.3e-06	Il13ra2	Mus musculus interleukin 13 receptor, alpha 2 (Il13ra2), mRNA	GO:0005576//extracellular region;GO:0016020//membrane;GO:0016021//integral to membrane	GO:0004872//receptor activity;GO:0004896//cytokine receptor activity	-	gi|218749875|ref|NM_008356.3|
68	57781	4	32	0.72	5.71	2.98742	4.63e-05	0.000180068	Cd200r1	Mus musculus CD200 receptor 1 (Cd200r1), mRNA	GO:0005886//plasma membrane;GO:0009897//external side of plasma membrane;GO:0016020//membrane;GO:0016021//integral to membrane	GO:0004872//receptor activity;GO:0004872//receptor activity;GO:0005515//protein binding	GO:0007165//signal transduction	gi|158631181|ref|NM_021325.3|
69	19712	7	56	1.26	9.99	2.98706	8.99e-06	3.88e-05	Rest	Mus musculus RE1-silencing transcription factor (Rest), mRNA	GO:0000785//chromatin;GO:0005622//intracellular;GO:0005634//nucleus;GO:0017053//transcriptional repressor complex;GO:0043234//protein complex	GO:0003676//nucleic acid binding;GO:0003677//DNA binding;GO:0003677//DNA binding;GO:0003682//chromatin binding;GO:0005515//protein binding;GO:0008270//zinc ion binding;GO:0016564//transcription repressor activity;GO:0032403//protein complex binding;GO:0046872//metal ion binding	GO:0006350//transcription;GO:0016481//negative regulation of transcription;GO:0045449//regulation of transcription;GO:0045665//negative regulation of neuron differentiation;GO:0045892//negative regulation of transcription, DNA-dependent	gi|254675342|ref|NM_011263.2|
70	56382	70	541	12.6	96.5	2.93711	0	0	Rab9	Mus musculus RAB9, member RAS oncogene family (Rab9), mRNA	GO:0005764//lysosome;GO:0005770//late endosome;GO:0005886//plasma membrane;GO:0016020//membrane	GO:0000166//nucleotide binding;GO:0003674//molecular_function;GO:0005525//GTP binding	GO:0006810//transport;GO:0007264//small GTPase mediated signal transduction;GO:0008150//biological_process;GO:0015031//protein transport	gi|9790226|ref|NM_019773.1|
71	22420	3	23	0.54	4.1	2.92459	0.000126728	0.000462015	Wnt6	Mus musculus wingless-related MMTV integration site 6 (Wnt6), mRNA	GO:0005576//extracellular region;GO:0005578//proteinaceous extracellular matrix;GO:0009986//cell surface;GO:0031012//extracellular matrix	GO:0004871//signal transducer activity;GO:0005102//receptor binding;GO:0005515//protein binding	GO:0007165//signal transduction;GO:0007223//Wnt receptor signaling pathway, calcium modulating pathway;GO:0007267//cell-cell signaling;GO:0007275//multicellular organismal development;GO:0009798//axis specification;GO:0009887//organ morphogenesis;GO:0010628//positive regulation of gene expression;GO:0016055//Wnt receptor signaling pathway;GO:0016055//Wnt receptor signaling pathway;GO:0035148//tub…	gi|119672921|ref|NM_009526.3|
72	110175	3	23	0.54	4.1	2.92459	0.000126728	0.00046188	Ggct	Mus musculus gamma-glutamyl cyclotransferase (Ggct), mRNA	-	GO:0003839//gamma-glutamylcyclotransferase activity;GO:0008415//acyltransferase activity;GO:0016740//transferase activity	-	gi|141803096|ref|NM_026637.3|
73	384309	3	23	0.54	4.1	2.92459	0.000126728	0.000461745	Trim56	Mus musculus tripartite motif-containing 56 (Trim56), mRNA	GO:0005575//cellular_component;GO:0005622//intracellular	GO:0003674//molecular_function;GO:0005515//protein binding;GO:0008270//zinc ion binding;GO:0046872//metal ion binding	GO:0008150//biological_process	gi|146198557|ref|NM_201373.3|
74	50849	194	1482	34.92	264.35	2.92032	3.96e-13	3.9e-12	Rnf10	Mus musculus ring finger protein 10 (Rnf10), mRNA	GO:0005634//nucleus;GO:0005634//nucleus;GO:0005737//cytoplasm	GO:0003677//DNA binding;GO:0005515//protein binding;GO:0008270//zinc ion binding;GO:0010843//promoter binding;GO:0046872//metal ion binding	GO:0006350//transcription;GO:0010626//negative regulation of Schwann cell proliferation;GO:0031643//positive regulation of myelination;GO:0045449//regulation of transcription;GO:0045944//positive regulation of transcription from RNA polymerase II promoter	gi|269308264|ref|NM_016698.2|
75	100042584	7	53	1.26	9.45	2.90689	8.99e-06	3.88e-05	Gm16523	Mus musculus predicted gene, 16523 (Gm16523), non-coding RNA	-	-	-	gi|294979221|ref|NR_033526.1|
76	69596	9	68	1.62	12.13	2.90451	2.81e-06	1.29e-05	2310035K24Rik	Mus musculus RIKEN cDNA 2310035K24 gene (2310035K24Rik), mRNA	GO:0005575//cellular_component	GO:0003674//molecular_function	GO:0008150//biological_process	gi|31980818|ref|NM_027129.2|
77	15958	4	30	0.72	5.35	2.89347	4.9e-05	0.000189769	Ifit2	Mus musculus interferon-induced protein with tetratricopeptide repeats 2 (Ifit2), mRNA	-	GO:0005488//binding	-	gi|162461505|ref|NM_008332.3|
78	52013	6	44	1.08	7.85	2.86166	1.58e-05	6.59e-05	D19Ertd386e	Mus musculus DNA segment, Chr 19, ERATO Doi 386, expressed (D19Ertd386e), mRNA	GO:0005575//cellular_component	GO:0003674//molecular_function	GO:0008150//biological_process	gi|146198862|ref|NM_177464.4|
79	21929	47	341	8.46	60.82	2.84582	0	0	Tnfaip3	Mus musculus tumor necrosis factor, alpha-induced protein 3 (Tnfaip3), transcript variant 2, mRNA	GO:0005634//nucleus;GO:0005737//cytoplasm;GO:0005737//cytoplasm	GO:0003677//DNA binding;GO:0003824//catalytic activity;GO:0005515//protein binding;GO:0008233//peptidase activity;GO:0008234//cysteine-type peptidase activity;GO:0008270//zinc ion binding;GO:0016787//hydrolase activity;GO:0016874//ligase activity;GO:0046872//metal ion binding	GO:0006915//apoptosis	gi|261862304|ref|NM_001166402.1|
80	94279	4	29	0.72	5.17	2.8441	5.2e-05	0.000200524	Sfxn2	Mus musculus sideroflexin 2 (Sfxn2), mRNA	GO:0005739//mitochondrion;GO:0005739//mitochondrion;GO:0005739//mitochondrion;GO:0005743//mitochondrial inner membrane;GO:0016020//membrane;GO:0016021//integral to membrane	GO:0003674//molecular_function;GO:0008324//cation transmembrane transporter activity	GO:0006810//transport;GO:0006811//ion transport;GO:0006812//cation transport;GO:0006826//iron ion transport;GO:0008150//biological_process;GO:0055085//transmembrane transport	gi|86439983|ref|NM_053196.3|
81	100043726	9	65	1.62	11.59	2.83881	2.81e-06	1.29e-05	Gm4610	PREDICTED: Mus musculus predicted gene 4610 (Gm4610), partial miscRNA	GO:0005575//cellular_component	GO:0003674//molecular_function	GO:0008150//biological_process	gi|309264878|ref|XR_107544.1|
82	75731	5	36	0.9	6.42	2.83458	2.75e-05	0.000110762	5133401N09Rik	Mus musculus RIKEN cDNA 5133401N09 gene (5133401N09Rik), transcript variant 1, mRNA	GO:0005575//cellular_component	GO:0000166//nucleotide binding;GO:0003674//molecular_function;GO:0004765//shikimate kinase activity;GO:0005524//ATP binding;GO:0016301//kinase activity;GO:0016740//transferase activity;GO:0046316//gluconokinase activity	GO:0005975//carbohydrate metabolic process;GO:0008150//biological_process	gi|298493328|ref|NM_198004.3|
83	70615	6	43	1.08	7.67	2.8282	1.58e-05	6.59e-05	Ankrd24	Mus musculus ankyrin repeat domain 24 (Ankrd24), mRNA	GO:0005575//cellular_component	GO:0005515//protein binding	GO:0008150//biological_process	gi|261878576|ref|NM_027480.3|
84	71521	7	49	1.26	8.74	2.79421	9e-06	3.88e-05	Pds5a	Mus musculus PDS5, regulator of cohesion maintenance, homolog A (S. cerevisiae) (Pds5a), mRNA	GO:0005634//nucleus	GO:0005488//binding	GO:0007049//cell cycle;GO:0007067//mitosis;GO:0051301//cell division	gi|124486764|ref|NM_001081321.1|
85	23939	12	83	2.16	14.8	2.77649	4.56e-07	2.33e-06	Mapk7	Mus musculus mitogen-activated protein kinase 7 (Mapk7), mRNA	GO:0005634//nucleus;GO:0005737//cytoplasm	GO:0000166//nucleotide binding;GO:0004672//protein kinase activity;GO:0004674//protein serine/threonine kinase activity;GO:0004707//MAP kinase activity;GO:0005524//ATP binding;GO:0016301//kinase activity;GO:0016740//transferase activity	GO:0006468//protein phosphorylation;GO:0006915//apoptosis;GO:0007049//cell cycle;GO:0030154//cell differentiation;GO:0045765//regulation of angiogenesis	gi|6754633|ref|NM_011841.1|
86	74190	60	411	10.8	73.31	2.76298	0	0	1200009I06Rik	Mus musculus RIKEN cDNA 1200009I06 gene (1200009I06Rik), mRNA	GO:0005575//cellular_component	GO:0003674//molecular_function	GO:0008150//biological_process	gi|157041255|ref|NM_028807.3|
87	77862	258	1766	46.44	315.01	2.76196	2.47e-13	2.55e-12	Thyn1	Mus musculus thymocyte nuclear protein 1 (Thyn1), mRNA	GO:0005634//nucleus;GO:0005634//nucleus	GO:0003674//molecular_function	GO:0008150//biological_process	gi|160333809|ref|NM_144543.2|
88	20249	11	75	1.98	13.38	2.75651	8.42e-07	4.17e-06	Scd1	Mus musculus stearoyl-Coenzyme A desaturase 1 (Scd1), mRNA	GO:0005783//endoplasmic reticulum;GO:0005792//microsome;GO:0016020//membrane;GO:0016021//integral to membrane	GO:0004768//stearoyl-CoA 9-desaturase activity;GO:0004768//stearoyl-CoA 9-desaturase activity;GO:0005506//iron ion binding;GO:0016491//oxidoreductase activity;GO:0016717//oxidoreductase activity, acting on paired donors, with oxidation of a pair of donors resulting in the reduction of molecular oxygen to two molecules of water	GO:0006629//lipid metabolic process;GO:0006633//fatty acid biosynthetic process;GO:0006633//fatty acid biosynthetic process;GO:0008610//lipid biosynthetic process;GO:0010873//positive regulation of cholesterol esterification;GO:0034435//cholesterol esterification;GO:0050830//defense response to Gram-positive bacterium;GO:0050872//white fat cell differentiation;GO:0050873//brown fat cell different…	gi|227908811|ref|NM_009127.4|
89	16193	5	34	0.9	6.06	2.75132	2.86e-05	0.000114665	Il6	Mus musculus interleukin 6 (Il6), mRNA	GO:0005576//extracellular region;GO:0005615//extracellular space;GO:0005615//extracellular space;GO:0005615//extracellular space;GO:0009897//external side of plasma membrane	GO:0005102//receptor binding;GO:0005125//cytokine activity;GO:0005125//cytokine activity;GO:0005125//cytokine activity;GO:0005138//interleukin-6 receptor binding;GO:0005138//interleukin-6 receptor binding;GO:0005138//interleukin-6 receptor binding;GO:0005515//protein binding;GO:0008083//growth factor activity	GO:0001781//neutrophil apoptosis;GO:0001781//neutrophil apoptosis;GO:0006469//negative regulation of protein kinase activity;GO:0006953//acute-phase response;GO:0006955//immune response;GO:0008285//negative regulation of cell proliferation;GO:0008360//regulation of cell shape;GO:0010628//positive regulation of gene expression;GO:0031018//endocrine pancreas development;GO:0033138//positive regulat…	gi|13624310|ref|NM_031168.1|
90	14744	9	61	1.62	10.88	2.74761	2.81e-06	1.29e-05	Gpr65	Mus musculus G-protein coupled receptor 65 (Gpr65), mRNA	GO:0005886//plasma membrane;GO:0016020//membrane;GO:0016021//integral to membrane	GO:0004871//signal transducer activity;GO:0004872//receptor activity;GO:0004930//G-protein coupled receptor activity	GO:0006915//apoptosis;GO:0007165//signal transduction;GO:0007186//G-protein coupled receptor protein signaling pathway	gi|142361681|ref|NM_008152.2|
91	108670	12	80	2.16	14.27	2.72388	4.56e-07	2.33e-06	Epsti1	Mus musculus epithelial stromal interaction 1 (breast) (Epsti1), transcript variant a, mRNA	GO:0005575//cellular_component	GO:0003674//molecular_function	GO:0008150//biological_process	gi|285402707|ref|NM_029495.2|
92	18571	226	1493	40.68	266.31	2.71072	0	0	Pdcd6ip	Mus musculus programmed cell death 6 interacting protein (Pdcd6ip), transcript variant 3, mRNA	GO:0005737//cytoplasm;GO:0005829//cytosol;GO:0005856//cytoskeleton	GO:0005515//protein binding;GO:0046983//protein dimerization activity	GO:0006810//transport;GO:0006915//apoptosis;GO:0006915//apoptosis;GO:0007049//cell cycle;GO:0008624//induction of apoptosis by extracellular signals;GO:0008630//DNA damage response, signal transduction resulting in induction of apoptosis;GO:0015031//protein transport;GO:0051301//cell division	gi|258547155|ref|NM_011052.2|
93	20583	5	33	0.9	5.89	2.71027	2.98e-05	0.000119195	Snai2	Mus musculus snail homolog 2 (Drosophila) (Snai2), mRNA	GO:0005622//intracellular;GO:0005634//nucleus;GO:0005634//nucleus	GO:0003676//nucleic acid binding;GO:0003677//DNA binding;GO:0008270//zinc ion binding;GO:0046872//metal ion binding	GO:0000122//negative regulation of transcription from RNA polymerase II promoter;GO:0006350//transcription;GO:0007275//multicellular organismal development;GO:0009314//response to radiation;GO:0009314//response to radiation;GO:0009790//embryo development;GO:0045449//regulation of transcription;GO:0045884//regulation of survival gene product expression	gi|42476308|ref|NM_011415.2|
94	16819	27	177	4.86	31.57	2.69953	3.23e-11	2.49e-10	Lcn2	Mus musculus lipocalin 2 (Lcn2), mRNA	GO:0005576//extracellular region;GO:0005576//extracellular region;GO:0005615//extracellular space;GO:0005829//cytosol	GO:0002020//protease binding;GO:0005215//transporter activity;GO:0005488//binding;GO:0005506//iron ion binding;GO:0005515//protein binding;GO:0042803//protein homodimerization activity	GO:0006810//transport;GO:0009615//response to virus;GO:0009635//response to herbicide;GO:0010628//positive regulation of gene expression;GO:0015892;GO:0015892;GO:0031346//positive regulation of cell projection organization;GO:0042493//response to drug;GO:0042981//regulation of apoptosis;GO:0045087//innate immune response;GO:0070207//protein homotrimerization;GO:0070301//cellular response to hydro…	gi|34328048|ref|NM_008491.1|
95	66566	20	131	3.6	23.37	2.69859	2.91e-09	1.9e-08	2310079N02Rik	Mus musculus RIKEN cDNA 2310079N02 gene (2310079N02Rik), mRNA	GO:0005575//cellular_component	GO:0000166//nucleotide binding;GO:0003674//molecular_function;GO:0005524//ATP binding;GO:0016740//transferase activity;GO:0016787//hydrolase activity;GO:0017111//nucleoside-triphosphatase activity	GO:0008150//biological_process	gi|229576858|ref|NM_025636.5|
96	56338	441	2859	79.37	509.97	2.68375	1.12e-13	1.25e-12	Txnip	Mus musculus thioredoxin interacting protein (Txnip), transcript variant 1, mRNA	GO:0005634//nucleus;GO:0005737//cytoplasm;GO:0005737//cytoplasm;GO:0005737//cytoplasm;GO:0005758//mitochondrial intermembrane space	GO:0004857//enzyme inhibitor activity;GO:0005515//protein binding	GO:0000122//negative regulation of transcription from RNA polymerase II promoter;GO:0006350//transcription;GO:0006606//protein import into nucleus;GO:0006979//response to oxidative stress;GO:0007049//cell cycle;GO:0042127//regulation of cell proliferation;GO:0043065//positive regulation of apoptosis;GO:0045449//regulation of transcription;GO:0048008//platelet-derived growth factor receptor signal…	gi|118131130|ref|NM_001009935.2|
97	76784	13	84	2.34	14.98	2.67846	2.46e-07	1.3e-06	Mtif2	Mus musculus mitochondrial translational initiation factor 2 (Mtif2), nuclear gene encoding mitochondrial protein, mRNA	GO:0005622//intracellular;GO:0005739//mitochondrion;GO:0005739//mitochondrion	GO:0000166//nucleotide binding;GO:0003674//molecular_function;GO:0003743//translation initiation factor activity;GO:0003924//GTPase activity;GO:0005525//GTP binding	GO:0006412//translation;GO:0006413//translational initiation;GO:0008150//biological_process	gi|110625865|ref|NM_133767.2|
98	gi|158518430|ref|NM_018886.4|	392	2523	70.55	450.03	2.6733	0	0	-	Mus musculus lectin, galactose binding, soluble 8 (Lgals8), mRNA	-	-	-	gi|158518430|ref|NM_018886.4|
99	50723	14	90	2.52	16.05	2.67108	1.32e-07	7.17e-07	Icosl	Mus musculus icos ligand (Icosl), mRNA	GO:0005887//integral to plasma membrane;GO:0009897//external side of plasma membrane;GO:0016020//membrane;GO:0016021//integral to membrane;GO:0016021//integral to membrane	GO:0005102//receptor binding;GO:0005515//protein binding	GO:0007165//signal transduction;GO:0042104//positive regulation of activated T cell proliferation;GO:0042110//T cell activation;GO:0042113//B cell activation;GO:0045190//isotype switching;GO:0045404//positive regulation of interleukin-4 biosynthetic process	gi|118131092|ref|NM_015790.3|
100	236930	12	77	2.16	13.73	2.66823	4.56e-07	2.33e-06	Ercc6l	Mus musculus excision repair cross-complementing rodent repair deficiency complementation group 6 - like (Ercc6l), mRNA	GO:0000775//chromosome, centromeric region;GO:0000776//kinetochore;GO:0005575//cellular_component;GO:0005694//chromosome	GO:0000166//nucleotide binding;GO:0003674//molecular_function;GO:0003676//nucleic acid binding;GO:0003677//DNA binding;GO:0004386//helicase activity;GO:0005524//ATP binding;GO:0016787//hydrolase activity	GO:0007049//cell cycle;GO:0007067//mitosis;GO:0008150//biological_process;GO:0051301//cell division	gi|256542289|ref|NM_146235.3|
101	21897	6	38	1.08	6.78	2.65025	1.64e-05	6.83e-05	Tlr1	Mus musculus toll-like receptor 1 (Tlr1), mRNA	GO:0005886//plasma membrane;GO:0016020//membrane;GO:0016020//membrane;GO:0016021//integral to membrane;GO:0031224//intrinsic to membrane;GO:0031410//cytoplasmic vesicle;GO:0045335//phagocytic vesicle	GO:0004872//receptor activity;GO:0004888//transmembrane receptor activity;GO:0004888//transmembrane receptor activity;GO:0005515//protein binding;GO:0042497//triacyl lipopeptide binding;GO:0046982//protein heterodimerization activity	GO:0006952//defense response;GO:0006954//inflammatory response;GO:0006955//immune response;GO:0007165//signal transduction;GO:0007250//activation of NF-kappaB-inducing kinase activity;GO:0042116//macrophage activation;GO:0042495//detection of triacyl bacterial lipopeptide;GO:0042495//detection of triacyl bacterial lipopeptide;GO:0042535//positive regulation of tumor necrosis factor biosynthetic p…	gi|13507602|ref|NM_030682.1|
102	17105	113	711	20.34	126.82	2.64039	1.76e-13	1.88e-12	Lyz2	Mus musculus lysozyme 2 (Lyz2), mRNA	GO:0000137//Golgi cis cisterna;GO:0005576//extracellular region;GO:0005625//soluble fraction;GO:0005737//cytoplasm;GO:0005788//endoplasmic reticulum lumen;GO:0005795//Golgi stack;GO:0005902//microvillus;GO:0030140//trans-Golgi network transport vesicle;GO:0030141//stored secretory granule;GO:0048237//rough endoplasmic reticulum lumen	GO:0003796//lysozyme activity;GO:0003796//lysozyme activity;GO:0003796//lysozyme activity;GO:0003824//catalytic activity;GO:0016787//hydrolase activity;GO:0016798//hydrolase activity, acting on glycosyl bonds;GO:0016798//hydrolase activity, acting on glycosyl bonds	GO:0008152//metabolic process;GO:0008152//metabolic process;GO:0016998//cell wall macromolecule catabolic process;GO:0019835//cytolysis;GO:0042742//defense response to bacterium;GO:0042742//defense response to bacterium;GO:0050829//defense response to Gram-negative bacterium;GO:0050829//defense response to Gram-negative bacterium;GO:0050830//defense response to Gram-positive bacterium;GO:0050830/…	gi|148747322|ref|NM_017372.3|
103	227331	24	151	4.32	26.93	2.64011	2.22e-10	1.59e-09	Gigyf2	Mus musculus GRB10 interacting GYF protein 2 (Gigyf2), transcript variant 2, mRNA	-	-	-	gi|159032015|ref|NM_001110212.1|
104	56464	11	69	1.98	12.31	2.63626	8.42e-07	4.16e-06	Ctsf	Mus musculus cathepsin F (Ctsf), mRNA	GO:0005764//lysosome	GO:0004197//cysteine-type endopeptidase activity;GO:0008233//peptidase activity;GO:0008234//cysteine-type peptidase activity;GO:0008234//cysteine-type peptidase activity;GO:0016787//hydrolase activity	GO:0006508//proteolysis;GO:0008152//metabolic process	gi|9845245|ref|NM_019861.1|
105	74126	47	294	8.46	52.44	2.63194	0	0	Syvn1	Mus musculus synovial apoptosis inhibitor 1, synoviolin (Syvn1), transcript variant 1, mRNA	GO:0000151//ubiquitin ligase complex;GO:0005783//endoplasmic reticulum;GO:0005783//endoplasmic reticulum;GO:0016020//membrane;GO:0016021//integral to membrane	GO:0004842//ubiquitin-protein ligase activity;GO:0005515//protein binding;GO:0008270//zinc ion binding;GO:0016874//ligase activity;GO:0046872//metal ion binding	GO:0001701//in utero embryonic development;GO:0006916//anti-apoptosis;GO:0006986//response to unfolded protein;GO:0007275//multicellular organismal development;GO:0016567//protein ubiquitination	gi|258547101|ref|NM_028769.5|
106	101835	9	56	1.62	9.99	2.62449	2.81e-06	1.29e-05	AW146154	Mus musculus expressed sequence AW146154 (AW146154), mRNA	GO:0005575//cellular_component;GO:0005634//nucleus	GO:0003674//molecular_function;GO:0046872//metal ion binding	GO:0008150//biological_process	gi|146198673|ref|NM_001033530.3|
107	57349	8	49	1.44	8.74	2.60156	5.07e-06	2.26e-05	Ppbp	Mus musculus pro-platelet basic protein (Ppbp), mRNA	GO:0005575//cellular_component;GO:0005615//extracellular space	GO:0003674//molecular_function;GO:0005125//cytokine activity	GO:0008150//biological_process	gi|141802684|ref|NM_023785.2|
108	19708	101	618	18.18	110.23	2.60009	0	0	Dpf2	Mus musculus D4, zinc and double PHD fingers family 2 (Dpf2), mRNA	GO:0005622//intracellular;GO:0005634//nucleus;GO:0005634//nucleus;GO:0005737//cytoplasm;GO:0005737//cytoplasm	GO:0005515//protein binding;GO:0008270//zinc ion binding;GO:0046872//metal ion binding	GO:0006350//transcription;GO:0006915//apoptosis;GO:0045449//regulation of transcription	gi|261862331|ref|NM_011262.4|
109	14411	45	274	8.1	48.87	2.59296	0	0	Slc6a12	Mus musculus solute carrier family 6 (neurotransmitter transporter, betaine/GABA), member 12 (Slc6a12), mRNA	GO:0005887//integral to plasma membrane;GO:0016020//membrane;GO:0016021//integral to membrane;GO:0016021//integral to membrane	GO:0005328//neurotransmitter:sodium symporter activity;GO:0005332//gamma-aminobutyric acid:sodium symporter activity;GO:0015293//symporter activity	GO:0006810//transport;GO:0006836//neurotransmitter transport;GO:0009992//cellular water homeostasis	gi|146149180|ref|NM_133661.3|
110	66155	106	641	19.08	114.34	2.5832	0	0	Ufc1	Mus musculus ubiquitin-fold modifier conjugating enzyme 1 (Ufc1), mRNA	GO:0005575//cellular_component	GO:0005515//protein binding	GO:0008150//biological_process	gi|142379212|ref|NM_025388.2|
111	240756	11	66	1.98	11.77	2.57154	8.42e-07	4.16e-06	Klhl12	Mus musculus kelch-like 12 (Drosophila) (Klhl12), mRNA	GO:0005575//cellular_component	GO:0003674//molecular_function;GO:0005515//protein binding	GO:0008150//biological_process;GO:0016055//Wnt receptor signaling pathway	gi|118130142|ref|NM_153128.2|
112	22589	132	788	23.76	140.56	2.56458	9.28e-14	1.06e-12	Atrx	Mus musculus alpha thalassemia/mental retardation syndrome X-linked homolog (human) (Atrx), mRNA	GO:0000228//nuclear chromosome;GO:0000792//heterochromatin;GO:0005634//nucleus;GO:0005634//nucleus	GO:0000166//nucleotide binding;GO:0003676//nucleic acid binding;GO:0003677//DNA binding;GO:0003682//chromatin binding;GO:0004386//helicase activity;GO:0005515//protein binding;GO:0005515//protein binding;GO:0005524//ATP binding;GO:0008270//zinc ion binding;GO:0016787//hydrolase activity;GO:0046872//metal ion binding	GO:0006281//DNA repair;GO:0006974//response to DNA damage stimulus;GO:0030900//forebrain development	gi|154091015|ref|NM_009530.2|
113	241576	29	172	5.22	30.68	2.55518	9.16e-12	7.45e-11	Ldlrad3	Mus musculus low density lipoprotein receptor class A domain containing 3 (Ldlrad3), mRNA	GO:0005575//cellular_component;GO:0016020//membrane;GO:0016021//integral to membrane	GO:0003674//molecular_function;GO:0004872//receptor activity	GO:0008150//biological_process	gi|124001548|ref|NM_178886.2|
114	18720	36	212	6.48	37.81	2.5447	2.11e-13	2.22e-12	Pip5k1a	Mus musculus phosphatidylinositol-4-phosphate 5-kinase, type 1 alpha (Pip5k1a), mRNA	GO:0005794//Golgi apparatus;GO:0005886//plasma membrane;GO:0016020//membrane	GO:0000166//nucleotide binding;GO:0005515//protein binding;GO:0005524//ATP binding;GO:0016301//kinase activity;GO:0016307//phosphatidylinositol phosphate kinase activity;GO:0016308//1-phosphatidylinositol-4-phosphate 5-kinase activity;GO:0016308//1-phosphatidylinositol-4-phosphate 5-kinase activity;GO:0016740//transferase activity	GO:0046488//phosphatidylinositol metabolic process;GO:0046488//phosphatidylinositol metabolic process;GO:0046854//phosphatidylinositol phosphorylation	gi|31982832|ref|NM_008847.2|
115	243910	69	404	12.42	72.06	2.53653	0	0	Nfkbid	Mus musculus nuclear factor of kappa light polypeptide gene enhancer in B-cells inhibitor, delta (Nfkbid), mRNA	GO:0005634//nucleus;GO:0005634//nucleus	GO:0005515//protein binding;GO:0051059//NF-kappaB binding	GO:0006954//inflammatory response;GO:0032088//negative regulation of NF-kappaB transcription factor activity;GO:0033085//negative regulation of T cell differentiation in thymus;GO:0043124//negative regulation of I-kappaB kinase/NF-kappaB cascade;GO:0070245//positive regulation of thymocyte apoptosis	gi|146149240|ref|NM_172142.3|
116	107999	7	41	1.26	7.31	2.53645	9.41e-06	4.05e-05	Gtpbp6	Mus musculus GTP binding protein 6 (putative) (Gtpbp6), mRNA	GO:0005575//cellular_component	GO:0003674//molecular_function	GO:0008150//biological_process	gi|165972312|ref|NM_145147.5|
117	75627	112	651	20.16	116.12	2.52605	0	0	Snapc1	Mus musculus small nuclear RNA activating complex, polypeptide 1 (Snapc1), mRNA	GO:0005575//cellular_component;GO:0005634//nucleus	GO:0003674//molecular_function;GO:0003677//DNA binding	GO:0006350//transcription;GO:0008150//biological_process;GO:0045449//regulation of transcription	gi|142386213|ref|NM_178392.4|
118	71310	10	58	1.8	10.35	2.52356	1.54e-06	7.39e-06	Tbc1d9	Mus musculus TBC1 domain family, member 9 (Tbc1d9), transcript variant 1, mRNA	GO:0005575//cellular_component;GO:0005622//intracellular	GO:0003674//molecular_function;GO:0005096//GTPase activator activity;GO:0005097//Rab GTPase activator activity	GO:0008150//biological_process;GO:0032313//regulation of Rab GTPase activity	gi|162329598|ref|NM_001111304.1|
119	19055	32	185	5.76	33	2.51833	1.52e-12	1.37e-11	Ppp3ca	Mus musculus protein phosphatase 3, catalytic subunit, alpha isoform (Ppp3ca), mRNA	GO:0005625//soluble fraction;GO:0005626//insoluble fraction;GO:0005634//nucleus;GO:0005634//nucleus;GO:0005739//mitochondrion;GO:0005792//microsome;GO:0005829//cytosol;GO:0005829//cytosol;GO:0005955//calcineurin complex;GO:0005955//calcineurin complex;GO:0016020//membrane;GO:0030018//Z disc	GO:0004721//phosphoprotein phosphatase activity;GO:0004721//phosphoprotein phosphatase activity;GO:0004721//phosphoprotein phosphatase activity;GO:0004722//protein serine/threonine phosphatase activity;GO:0004723//calcium-dependent protein serine/threonine phosphatase activity;GO:0005515//protein binding;GO:0005516//calmodulin binding;GO:0005516//calmodulin binding;GO:0016787//hydrolase activity;…	GO:0000082//G1/S transition of mitotic cell cycle;GO:0006470//protein dephosphorylation;GO:0006606//protein import into nucleus;GO:0006816//calcium ion transport;GO:0006950//response to stress;GO:0016311//dephosphorylation;GO:0046676//negative regulation of insulin secretion;GO:0048741//skeletal muscle fiber development;GO:0050804//regulation of synaptic transmission;GO:0060079//regulation of exc…	gi|158508469|ref|NM_008913.4|
120	67896	11	63	1.98	11.24	2.50507	8.42e-07	4.16e-06	Ccdc80	Mus musculus coiled-coil domain containing 80 (Ccdc80), mRNA	GO:0005576//extracellular region;GO:0005578//proteinaceous extracellular matrix;GO:0005604//basement membrane;GO:0005614//interstitial matrix;GO:0031012//extracellular matrix	GO:0001968//fibronectin binding;GO:0005539//glycosaminoglycan binding;GO:0008201//heparin binding	GO:0010811//positive regulation of cell-substrate adhesion;GO:0030198//extracellular matrix organization	gi|110625751|ref|NM_026439.2|
121	83429	10	57	1.8	10.17	2.49825	1.55e-06	7.4e-06	Ctns	Mus musculus cystinosis, nephropathic (Ctns), mRNA	GO:0005764//lysosome;GO:0005764//lysosome;GO:0016020//membrane;GO:0016021//integral to membrane	GO:0015184//L-cystine transmembrane transporter activity;GO:0015184//L-cystine transmembrane transporter activity	GO:0006810//transport;GO:0015811//L-cystine transport;GO:0015811//L-cystine transport	gi|146149070|ref|NM_031251.4|
122	229663	1713	9751	308.31	1739.31	2.49606	5.51e-12	4.6e-11	Csde1	Mus musculus cold shock domain containing E1, RNA binding (Csde1), transcript variant 2, mRNA	GO:0005737//cytoplasm;GO:0005743//mitochondrial inner membrane	GO:0003676//nucleic acid binding;GO:0003677//DNA binding;GO:0003723//RNA binding	GO:0006355//regulation of transcription, DNA-dependent	gi|240255573|ref|NM_001161854.1|
123	353502	18	102	3.24	18.19	2.48908	1.05e-08	6.41e-08	Hcfc1r1	Mus musculus host cell factor C1 regulator 1 (XPO1-dependent) (Hcfc1r1), mRNA	GO:0005575//cellular_component;GO:0005634//nucleus;GO:0005737//cytoplasm	GO:0003674//molecular_function	GO:0008150//biological_process	gi|32451499|ref|NM_181821.1|
124	83814	81	458	14.58	81.69	2.48617	0	0	Nedd4l	Mus musculus neural precursor cell expressed, developmentally down-regulated gene 4-like (Nedd4l), transcript variant 2, mRNA	GO:0005622//intracellular;GO:0005737//cytoplasm	GO:0005515//protein binding;GO:0005515//protein binding;GO:0016874//ligase activity;GO:0016881//acid-amino acid ligase activity;GO:0019871//sodium channel inhibitor activity	GO:0006464//protein modification process;GO:0010766//negative regulation of sodium ion transport;GO:0010766//negative regulation of sodium ion transport	gi|167466242|ref|NM_031881.2|
125	75547	119	661	21.42	117.9	2.46053	0	0	Akap13	Mus musculus A kinase (PRKA) anchor protein 13 (Akap13), mRNA	GO:0048471//perinuclear region of cytoplasm	GO:0016301//kinase activity;GO:0017048//Rho GTPase binding;GO:0032947//protein complex scaffold;GO:0046872//metal ion binding;GO:0051018//protein kinase A binding	GO:0010611//regulation of cardiac muscle hypertrophy;GO:0045859//regulation of protein kinase activity;GO:0051168//nuclear export	gi|189181671|ref|NM_029332.1|
126	226517	175	963	31.5	171.77	2.44705	2.54e-13	2.6e-12	Smg7	Mus musculus Smg-7 homolog, nonsense mediated mRNA decay factor (C. elegans) (Smg7), transcript variant 3, mRNA	GO:0005575//cellular_component	GO:0003674//molecular_function	GO:0008150//biological_process	gi|237681167|ref|NM_001005507.2|
127	19157	10	55	1.8	9.81	2.44626	1.55e-06	7.41e-06	Cyth1	Mus musculus cytohesin 1 (Cyth1), transcript variant 3, mRNA	GO:0005622//intracellular	GO:0005085//guanyl-nucleotide exchange factor activity;GO:0005086//ARF guanyl-nucleotide exchange factor activity;GO:0005515//protein binding	GO:0032012//regulation of ARF protein signal transduction	gi|162951836|ref|NM_001112700.1|
128	12530	25	137	4.5	24.44	2.44125	1.16e-10	8.52e-10	Cdc25a	Mus musculus cell division cycle 25 homolog A (S. pombe) (Cdc25a), mRNA	GO:0005634//nucleus;GO:0005737//cytoplasm	GO:0004721//phosphoprotein phosphatase activity	GO:0000082//G1/S transition of mitotic cell cycle;GO:0051301//cell division	gi|92373435|ref|NM_007658.3|
129	67179	61	334	10.98	59.58	2.43995	2.44e-15	3.27e-14	Ccdc25	Mus musculus coiled-coil domain containing 25 (Ccdc25), mRNA	GO:0005575//cellular_component	GO:0003674//molecular_function	GO:0008150//biological_process	gi|119672913|ref|NM_145944.4|
130	102339	13	71	2.34	12.66	2.4357	2.46e-07	1.3e-06	Cog4	Mus musculus component of oligomeric golgi complex 4 (Cog4), mRNA	GO:0005575//cellular_component;GO:0005794//Golgi apparatus;GO:0016020//membrane	GO:0003674//molecular_function	GO:0006810//transport;GO:0008150//biological_process;GO:0015031//protein transport	gi|118498357|ref|NM_133973.2|
131	23886	35	191	6.3	34.07	2.43508	3.18e-13	3.19e-12	Gdf15	Mus musculus growth differentiation factor 15 (Gdf15), mRNA	GO:0005576//extracellular region;GO:0005615//extracellular space	GO:0005125//cytokine activity;GO:0008083//growth factor activity	-	gi|170784847|ref|NM_011819.2|
132	18788	10	54	1.8	9.63	2.41954	1.56e-06	7.43e-06	Serpinb2	Mus musculus serine (or cysteine) peptidase inhibitor, clade B, member 2 (Serpinb2), transcript variant 2, mRNA	GO:0005576//extracellular region;GO:0005737//cytoplasm	GO:0004252//serine-type endopeptidase activity;GO:0004867//serine-type endopeptidase inhibitor activity;GO:0030414//peptidase inhibitor activity	GO:0042060//wound healing	gi|292781696|ref|NM_001174170.1|
133	215814	13	70	2.34	12.49	2.41619	2.46e-07	1.3e-06	Ccdc28a	Mus musculus coiled-coil domain containing 28A (Ccdc28a), mRNA	GO:0005575//cellular_component	GO:0003674//molecular_function	GO:0008150//biological_process	gi|142354973|ref|NM_144820.3|
134	100502827	135	724	24.3	129.14	2.40991	1.89e-13	2e-12	-	PREDICTED: Mus musculus hypothetical LOC100502827 (LOC100502827), partial miscRNA	-	-	-	gi|309265771|ref|XR_107866.1|
135	74136	12	64	2.16	11.42	2.40246	4.57e-07	2.33e-06	Sec14l1	Mus musculus SEC14-like 1 (S. cerevisiae) (Sec14l1), transcript variant 3, mRNA	GO:0005575//cellular_component	GO:0003674//molecular_function	GO:0008150//biological_process	gi|262073067|ref|NM_001166507.1|
136	13559	22	117	3.96	20.87	2.39786	8.04e-10	5.5e-09	E2f5	Mus musculus E2F transcription factor 5 (E2f5), mRNA	GO:0005634//nucleus;GO:0005634//nucleus;GO:0005634//nucleus;GO:0005635//nuclear envelope;GO:0005667//transcription factor complex;GO:0005737//cytoplasm;GO:0016528//sarcoplasm	GO:0003677//DNA binding;GO:0003700//sequence-specific DNA binding transcription factor activity;GO:0003700//sequence-specific DNA binding transcription factor activity;GO:0005515//protein binding;GO:0043565//sequence-specific DNA binding	GO:0000082//G1/S transition of mitotic cell cycle;GO:0006350//transcription;GO:0006355//regulation of transcription, DNA-dependent;GO:0006355//regulation of transcription, DNA-dependent;GO:0009887//organ morphogenesis;GO:0045449//regulation of transcription;GO:0051726//regulation of cell cycle	gi|31982404|ref|NM_007892.2|
137	12522	13	69	2.34	12.31	2.39525	2.46e-07	1.3e-06	Cd83	Mus musculus CD83 antigen (Cd83), mRNA	GO:0009897//external side of plasma membrane;GO:0016020//membrane;GO:0016021//integral to membrane	-	GO:0014070//response to organic cyclic compound;GO:0032713//negative regulation of interleukin-4 production;GO:0032733//positive regulation of interleukin-10 production;GO:0032743//positive regulation of interleukin-2 production;GO:0043372//positive regulation of CD4-positive, alpha beta T cell differentiation	gi|161621257|ref|NM_009856.2|
138	66844	110	583	19.8	103.99	2.39287	0	0	Ormdl2	Mus musculus ORM1-like 2 (S. cerevisiae) (Ormdl2), mRNA	GO:0005575//cellular_component;GO:0005783//endoplasmic reticulum;GO:0016020//membrane;GO:0016021//integral to membrane	GO:0003674//molecular_function	GO:0008150//biological_process	gi|226509521|ref|NM_024180.5|
139	18784	14	74	2.52	13.2	2.38904	1.32e-07	7.17e-07	Pla2g5	Mus musculus phospholipase A2, group V (Pla2g5), transcript variant 2, mRNA	GO:0005576//extracellular region;GO:0005794//Golgi apparatus;GO:0005886//plasma membrane;GO:0009986//cell surface;GO:0016020//membrane;GO:0048471//perinuclear region of cytoplasm	GO:0004623//phospholipase A2 activity;GO:0005509//calcium ion binding;GO:0008201//heparin binding;GO:0016787//hydrolase activity;GO:0046872//metal ion binding;GO:0047498//calcium-dependent phospholipase A2 activity	GO:0006644//phospholipid metabolic process;GO:0006663//platelet activating factor biosynthetic process;GO:0016042//lipid catabolic process;GO:0019370//leukotriene biosynthetic process;GO:0050482//arachidonic acid secretion	gi|171906564|ref|NM_011110.4|
140	72137	12	63	2.16	11.24	2.37954	4.57e-07	2.33e-06	Wdsub1	Mus musculus WD repeat, SAM and U-box domain containing 1 (Wdsub1), transcript variant 2, mRNA	GO:0000151//ubiquitin ligase complex;GO:0005575//cellular_component	GO:0003674//molecular_function;GO:0004842//ubiquitin-protein ligase activity	GO:0008150//biological_process;GO:0016567//protein ubiquitination	gi|227452249|ref|NM_001159636.1|
141	107271	364	1910	65.51	340.69	2.37867	0	0	Yars	Mus musculus tyrosyl-tRNA synthetase (Yars), mRNA	GO:0005575//cellular_component;GO:0005737//cytoplasm	GO:0000049//tRNA binding;GO:0000166//nucleotide binding;GO:0003674//molecular_function;GO:0003723//RNA binding;GO:0004812//aminoacyl-tRNA ligase activity;GO:0004831//tyrosine-tRNA ligase activity;GO:0005524//ATP binding;GO:0016874//ligase activity	GO:0006412//translation;GO:0006418//tRNA aminoacylation for protein translation;GO:0006437//tyrosyl-tRNA aminoacylation;GO:0008150//biological_process	gi|165377180|ref|NM_134151.4|
142	56334	468	2455	84.23	437.9	2.3782	7.5e-13	7.04e-12	Tmed2	Mus musculus transmembrane emp24 domain trafficking protein 2 (Tmed2), mRNA	GO:0005792//microsome;GO:0016021//integral to membrane;GO:0042589//zymogen granule membrane	-	GO:0008150//biological_process	gi|55742882|ref|NM_019770.2|
143	110842	968	5075	174.22	905.24	2.37739	0	0	Etfa	Mus musculus electron transferring flavoprotein, alpha polypeptide (Etfa), nuclear gene encoding mitochondrial protein, mRNA	GO:0005739//mitochondrion;GO:0005739//mitochondrion;GO:0017133//mitochondrial electron transfer flavoprotein complex	GO:0009055//electron carrier activity;GO:0009055//electron carrier activity;GO:0050660//flavin adenine dinucleotide binding	GO:0006810//transport;GO:0022900//electron transport chain	gi|227500280|ref|NM_145615.4|
144	19344	29	152	5.22	27.11	2.3767	9.16e-12	7.46e-11	Rab5b	Mus musculus RAB5B, member RAS oncogene family (Rab5b), transcript variant 1, mRNA	GO:0005768//endosome;GO:0005886//plasma membrane;GO:0016020//membrane;GO:0030139//endocytic vesicle	GO:0000166//nucleotide binding;GO:0003924//GTPase activity;GO:0005525//GTP binding	GO:0006184//GTP catabolic process;GO:0006810//transport;GO:0007032//endosome organization;GO:0007264//small GTPase mediated signal transduction;GO:0015031//protein transport;GO:0030100//regulation of endocytosis	gi|227430341|ref|NM_177411.4|
145	67581	190	990	34.2	176.59	2.36834	1.63e-13	1.77e-12	Tbc1d23	Mus musculus TBC1 domain family, member 23 (Tbc1d23), mRNA	GO:0005575//cellular_component;GO:0005622//intracellular	GO:0003674//molecular_function;GO:0005097//Rab GTPase activator activity	GO:0008150//biological_process;GO:0032313//regulation of Rab GTPase activity	gi|27754078|ref|NM_026254.2|
146	381269	64	332	11.52	59.22	2.36194	0	0	Mreg	Mus musculus melanoregulin (Mreg), mRNA	GO:0005886//plasma membrane;GO:0016020//membrane	-	GO:0030318//melanocyte differentiation;GO:0042640//anagen;GO:0043473//pigmentation;GO:0048066//developmental pigmentation	gi|237858615|ref|NM_001005423.2|
147	72612	258	1338	46.44	238.66	2.36152	2.47e-13	2.54e-12	2700029M09Rik	Mus musculus RIKEN cDNA 2700029M09 gene (2700029M09Rik), mRNA	GO:0005575//cellular_component	GO:0003674//molecular_function	GO:0008150//biological_process	gi|198278497|ref|NM_028299.1|
148	70314	11	57	1.98	10.17	2.36075	8.51e-07	4.2e-06	Rabep2	Mus musculus rabaptin, RAB GTPase binding effector protein 2 (Rabep2), mRNA	GO:0005737//cytoplasm;GO:0005768//endosome	GO:0005096//GTPase activator activity;GO:0008083//growth factor activity	GO:0006810//transport;GO:0006897//endocytosis;GO:0015031//protein transport	gi|140970572|ref|NM_030566.2|
149	100504715	11	57	1.98	10.17	2.36075	8.51e-07	4.2e-06	-	PREDICTED: Mus musculus transmembrane protein with metallophosphoesterase domain (Tmppe), mRNA	-	-	-	gi|309269359|ref|XM_003084811.1|
150	100502960	11	57	1.98	10.17	2.36075	8.51e-07	4.2e-06	-	PREDICTED: Mus musculus hypothetical LOC100502960, transcript variant 1 (LOC100502960), partial miscRNA	-	-	-	gi|309263900|ref|XR_107148.1|
151	20706	6	31	1.08	5.53	2.35625	4.31e-05	0.000168574	Serpinb9b	Mus musculus serine (or cysteine) peptidase inhibitor, clade B, member 9b (Serpinb9b), mRNA	GO:0005575//cellular_component	GO:0005515//protein binding	GO:0019835//cytolysis	gi|142385898|ref|NM_011452.2|
152	73893	6	31	1.08	5.53	2.35625	4.31e-05	0.000168522	Tmem202	Mus musculus transmembrane protein 202 (Tmem202), mRNA	GO:0005575//cellular_component;GO:0016020//membrane;GO:0016021//integral to membrane	GO:0003674//molecular_function	GO:0008150//biological_process	gi|31341615|ref|NM_178388.2|
153	98388	6	31	1.08	5.53	2.35625	4.31e-05	0.000168469	Chst10	Mus musculus carbohydrate sulfotransferase 10 (Chst10), mRNA	GO:0005575//cellular_component;GO:0005794//Golgi apparatus;GO:0016020//membrane;GO:0016021//integral to membrane	GO:0008146//sulfotransferase activity;GO:0008146//sulfotransferase activity;GO:0016232//HNK-1 sulfotransferase activity;GO:0016740//transferase activity	GO:0005975//carbohydrate metabolic process;GO:0007612//learning;GO:0007616//long-term memory;GO:0008152//metabolic process;GO:0016051//carbohydrate biosynthetic process	gi|70908367|ref|NM_145142.2|
154	100503804	24	124	4.32	22.12	2.35625	2.22e-10	1.59e-09	-	PREDICTED: Mus musculus hypothetical LOC100503804 (LOC100503804), partial miscRNA	-	-	-	gi|309269174|ref|XR_105246.1|
155	75593	69	355	12.42	63.32	2.35	0	0	2410003K15Rik	Mus musculus RIKEN cDNA 2410003K15 gene (2410003K15Rik), mRNA	GO:0005575//cellular_component	GO:0003674//molecular_function	GO:0008150//biological_process	gi|254939619|ref|NM_029353.1|
156	12614	7	36	1.26	6.42	2.34915	1.51e-05	6.31e-05	Celsr1	Mus musculus cadherin, EGF LAG seven-pass G-type receptor 1 (flamingo homolog, Drosophila) (Celsr1), mRNA	GO:0005886//plasma membrane;GO:0016020//membrane;GO:0016021//integral to membrane	GO:0004871//signal transducer activity;GO:0004872//receptor activity;GO:0004888//transmembrane receptor activity;GO:0004930//G-protein coupled receptor activity;GO:0005509//calcium ion binding	GO:0007155//cell adhesion;GO:0007156//homophilic cell adhesion;GO:0007165//signal transduction;GO:0007166//cell surface receptor linked signaling pathway;GO:0007186//G-protein coupled receptor protein signaling pathway;GO:0007218//neuropeptide signaling pathway;GO:0007275//multicellular organismal development;GO:0007626//locomotory behavior;GO:0042249//establishment of planar polarity of embryoni…	gi|115648152|ref|NM_009886.2|
157	94245	32	164	5.76	29.25	2.3443	1.52e-12	1.37e-11	Dtnbp1	Mus musculus dystrobrevin binding protein 1 (Dtnbp1), mRNA	GO:0005634//nucleus;GO:0005634//nucleus;GO:0005737//cytoplasm;GO:0005737//cytoplasm;GO:0005768//endosome;GO:0005783//endoplasmic reticulum;GO:0005789//endoplasmic reticulum membrane;GO:0005886//plasma membrane;GO:0005886//plasma membrane;GO:0014069//postsynaptic density;GO:0016020//membrane;GO:0016528//sarcoplasm;GO:0019717//synaptosome;GO:0030054//cell junction;GO:0030424//axon;GO:0030426//growt…	GO:0005515//protein binding;GO:0005515//protein binding	GO:0006996//organelle organization;GO:0007517//muscle organ development;GO:0007596//blood coagulation;GO:0031532//actin cytoskeleton reorganization;GO:0048812//neuron projection morphogenesis;GO:0050896//response to stimulus;GO:0060155//platelet dense granule organization	gi|118130265|ref|NM_025772.4|
158	30795	8	41	1.44	7.31	2.3438	6.41e-06	2.82e-05	Fkbp3	Mus musculus FK506 binding protein 3 (Fkbp3), mRNA	GO:0005634//nucleus;GO:0005634//nucleus	GO:0003755//peptidyl-prolyl cis-trans isomerase activity;GO:0016853//isomerase activity	GO:0006457//protein folding	gi|146134483|ref|NM_013902.4|
159	100465	8	41	1.44	7.31	2.3438	6.41e-06	2.82e-05	Mobkl2c	Mus musculus MOB1, Mps One Binder kinase activator-like 2C (yeast) (Mobkl2c), mRNA	GO:0005575//cellular_component	GO:0003674//molecular_function;GO:0005515//protein binding;GO:0016301//kinase activity;GO:0046872//metal ion binding	GO:0008150//biological_process	gi|146198753|ref|NM_175308.4|
160	20304	25	128	4.5	22.83	2.34293	1.16e-10	8.53e-10	Ccl5	Mus musculus chemokine (C-C motif) ligand 5 (Ccl5), mRNA	GO:0005576//extracellular region;GO:0005615//extracellular space;GO:0005615//extracellular space;GO:0005625//soluble fraction;GO:0005737//cytoplasm	GO:0005125//cytokine activity;GO:0008009//chemokine activity;GO:0008009//chemokine activity	GO:0006935//chemotaxis;GO:0006954//inflammatory response;GO:0006955//immune response;GO:0031622//positive regulation of fever generation;GO:0034097//response to cytokine stimulus;GO:0034612//response to tumor necrosis factor;GO:0045672//positive regulation of osteoclast differentiation;GO:0048247//lymphocyte chemotaxis	gi|164698427|ref|NM_013653.3|
161	20201	105	535	18.9	95.43	2.33606	0	0	S100a8	Mus musculus S100 calcium binding protein A8 (calgranulin A) (S100a8), mRNA	GO:0005576//extracellular region;GO:0005615//extracellular space;GO:0005737//cytoplasm;GO:0005856//cytoskeleton;GO:0005886//plasma membrane;GO:0016020//membrane	GO:0005509//calcium ion binding	GO:0006935//chemotaxis	gi|113930764|ref|NM_013650.2|
162	13601	14	71	2.52	12.66	2.32878	1.32e-07	7.17e-07	Ecm1	Mus musculus extracellular matrix protein 1 (Ecm1), mRNA	GO:0005576//extracellular region;GO:0005578//proteinaceous extracellular matrix;GO:0005615//extracellular space	-	GO:0001503//ossification;GO:0001525//angiogenesis;GO:0030500//regulation of bone mineralization;GO:0031214//biomineral tissue development	gi|170295831|ref|NM_007899.2|
163	11641	47	238	8.46	42.45	2.32703	0	0	Akap2	Mus musculus A kinase (PRKA) anchor protein 2 (Akap2), transcript variant 3, mRNA	GO:0043234//protein complex	GO:0019904//protein domain specific binding;GO:0051018//protein kinase A binding	GO:0007015//actin filament organization;GO:0007178//transmembrane receptor protein serine/threonine kinase signaling pathway;GO:0008104//protein localization;GO:0051291//protein heterooligomerization	gi|310772259|ref|NM_009649.3|
164	77805	35	176	6.3	31.39	2.31688	3.18e-13	3.19e-12	Esco1	Mus musculus establishment of cohesion 1 homolog 1 (S. cerevisiae) (Esco1), mRNA	GO:0005575//cellular_component;GO:0005634//nucleus	GO:0003674//molecular_function;GO:0003684//damaged DNA binding;GO:0003887//DNA-directed DNA polymerase activity;GO:0008415//acyltransferase activity;GO:0016740//transferase activity;GO:0046872//metal ion binding	GO:0006281//DNA repair;GO:0007049//cell cycle;GO:0008150//biological_process	gi|124487020|ref|NM_001081222.1|
165	70564	111	558	19.98	99.53	2.31657	0	0	5730469M10Rik	Mus musculus RIKEN cDNA 5730469M10 gene (5730469M10Rik), mRNA	GO:0005576//extracellular region;GO:0005739//mitochondrion	GO:0003674//molecular_function;GO:0016209//antioxidant activity;GO:0016491//oxidoreductase activity	GO:0008150//biological_process	gi|146141200|ref|NM_027464.3|
166	211006	5	25	0.9	4.46	2.30905	0.000238556	0.000828997	Sepsecs	Mus musculus Sep (O-phosphoserine) tRNA:Sec (selenocysteine) tRNA synthase (Sepsecs), mRNA	GO:0005634//nucleus;GO:0005737//cytoplasm;GO:0005737//cytoplasm	GO:0000049//tRNA binding;GO:0005515//protein binding;GO:0016740//transferase activity	GO:0001514//selenocysteine incorporation;GO:0006412//translation	gi|146149094|ref|NM_172490.3|
167	269003	11	55	1.98	9.81	2.30875	8.68e-07	4.28e-06	Sap130	Mus musculus Sin3A associated protein (Sap130), mRNA	GO:0005575//cellular_component;GO:0005634//nucleus	GO:0003674//molecular_function	GO:0006350//transcription;GO:0008150//biological_process;GO:0045449//regulation of transcription	gi|141803087|ref|NM_172965.2|
168	68115	11	55	1.98	9.81	2.30875	8.68e-07	4.28e-06	9430016H08Rik	Mus musculus RIKEN cDNA 9430016H08 gene (9430016H08Rik), mRNA	GO:0005575//cellular_component;GO:0005739//mitochondrion	GO:0003674//molecular_function	GO:0008150//biological_process	gi|170016024|ref|NM_001081181.2|
169	227377	6	30	1.08	5.35	2.30851	6.2e-05	0.000236605	Farp2	Mus musculus FERM, RhoGEF and pleckstrin domain protein 2 (Farp2), mRNA	GO:0005622//intracellular;GO:0005737//cytoplasm;GO:0005737//cytoplasm;GO:0005856//cytoskeleton;GO:0019898//extrinsic to membrane	GO:0005085//guanyl-nucleotide exchange factor activity;GO:0005089//Rho guanyl-nucleotide exchange factor activity;GO:0005089//Rho guanyl-nucleotide exchange factor activity;GO:0005488//binding;GO:0008092//cytoskeletal protein binding	GO:0016322//neuron remodeling;GO:0016601//Rac protein signal transduction;GO:0035023//regulation of Rho protein signal transduction;GO:0050790//regulation of catalytic activity	gi|229892331|ref|NM_145519.2|
170	15502	710	3548	127.79	632.86	2.30811	0	0	Dnaja1	Mus musculus DnaJ (Hsp40) homolog, subfamily A, member 1 (Dnaja1), transcript variant 3, mRNA	GO:0016020//membrane	GO:0005524//ATP binding;GO:0031072//heat shock protein binding;GO:0046872//metal ion binding;GO:0050750//low-density lipoprotein particle receptor binding;GO:0051082//unfolded protein binding	GO:0006457//protein folding;GO:0007283//spermatogenesis;GO:0009408//response to heat;GO:0030317//sperm motility;GO:0030521//androgen receptor signaling pathway;GO:0042769//DNA damage response, detection of DNA damage	gi|258547147|ref|NM_001164672.1|
171	382075	8	40	1.44	7.13	2.30783	7.34e-06	3.21e-05	Odf3l1	Mus musculus outer dense fiber of sperm tails 3-like 1 (Odf3l1), mRNA	GO:0005575//cellular_component	GO:0003674//molecular_function	GO:0008150//biological_process	gi|190610053|ref|NM_198673.2|
172	270106	8	40	1.44	7.13	2.30783	7.34e-06	3.21e-05	Rpl13	Mus musculus ribosomal protein L13 (Rpl13), mRNA	GO:0005575//cellular_component	GO:0003674//molecular_function	GO:0008150//biological_process	gi|254675234|ref|NM_016738.5|
173	228136	105	524	18.9	93.47	2.30612	0	0	Zdhhc5	Mus musculus zinc finger, DHHC domain containing 5 (Zdhhc5), mRNA	GO:0005575//cellular_component;GO:0016020//membrane;GO:0016021//integral to membrane	GO:0003674//molecular_function;GO:0008270//zinc ion binding;GO:0008415//acyltransferase activity;GO:0016740//transferase activity;GO:0046872//metal ion binding	GO:0008150//biological_process	gi|213972646|ref|NM_144887.4|
174	16401	273	1358	49.14	242.23	2.30141	1.45e-13	1.59e-12	Itga4	Mus musculus integrin alpha 4 (Itga4), mRNA	GO:0008305//integrin complex;GO:0009897//external side of plasma membrane;GO:0016020//membrane;GO:0016021//integral to membrane	GO:0001968//fibronectin binding;GO:0004872//receptor activity	GO:0001974//blood vessel remodeling;GO:0007155//cell adhesion;GO:0007155//cell adhesion;GO:0007157//heterophilic cell-cell adhesion;GO:0007159//leukocyte cell-cell adhesion;GO:0007229//integrin-mediated signaling pathway;GO:0007507//heart development;GO:0016477//cell migration;GO:0060324//face development;GO:0060710//chorio-allantoic fusion	gi|114326553|ref|NM_010576.3|
175	71665	30	149	5.4	26.58	2.29931	4.93e-12	4.14e-11	Fuca1	Mus musculus fucosidase, alpha-L- 1, tissue (Fuca1), mRNA	GO:0005625//soluble fraction;GO:0005764//lysosome;GO:0005764//lysosome	GO:0003824//catalytic activity;GO:0004560//alpha-L-fucosidase activity;GO:0005529//sugar binding;GO:0015928//fucosidase activity;GO:0016787//hydrolase activity;GO:0016798//hydrolase activity, acting on glycosyl bonds;GO:0043169//cation binding	GO:0005975//carbohydrate metabolic process;GO:0006004//fucose metabolic process;GO:0008152//metabolic process	gi|169808426|ref|NM_024243.4|
176	68705	45	223	8.1	39.78	2.29605	0	0	Gtf2f2	Mus musculus general transcription factor IIF, polypeptide 2 (Gtf2f2), mRNA	GO:0005575//cellular_component;GO:0005634//nucleus;GO:0005674//transcription factor TFIIF complex	GO:0000166//nucleotide binding;GO:0003677//DNA binding;GO:0003702//RNA polymerase II transcription factor activity;GO:0003702//RNA polymerase II transcription factor activity;GO:0003824//catalytic activity;GO:0004386//helicase activity;GO:0005515//protein binding;GO:0005524//ATP binding;GO:0008026//ATP-dependent helicase activity;GO:0016251//general RNA polymerase II transcription factor activity…	GO:0006350//transcription;GO:0006366//transcription from RNA polymerase II promoter;GO:0006367//transcription initiation from RNA polymerase II promoter;GO:0045449//regulation of transcription;GO:0045944//positive regulation of transcription from RNA polymerase II promoter	gi|142351202|ref|NM_026816.3|
177	209212	238	1179	42.84	210.3	2.29542	5.07e-13	4.88e-12	Osgin2	Mus musculus oxidative stress induced growth inhibitor family member 2 (Osgin2), mRNA	GO:0005575//cellular_component	GO:0003674//molecular_function	GO:0008150//biological_process	gi|227496928|ref|NM_145950.4|
178	671535	28	137	5.04	24.44	2.27775	1.71e-11	1.36e-10	Parp10	Mus musculus poly (ADP-ribose) polymerase family, member 10 (Parp10), transcript variant 2, mRNA	-	-	-	gi|254675289|ref|NM_001163576.1|
179	68728	16	78	2.88	13.91	2.27198	3.74e-08	2.16e-07	Trp53inp2	Mus musculus transformation related protein 53 inducible nuclear protein 2 (Trp53inp2), mRNA	GO:0005575//cellular_component;GO:0005634//nucleus	GO:0003674//molecular_function	GO:0008150//biological_process	gi|118130530|ref|NM_178111.3|
180	20306	150	731	27	130.39	2.2718	0	0	Ccl7	Mus musculus chemokine (C-C motif) ligand 7 (Ccl7), mRNA	GO:0005576//extracellular region;GO:0005615//extracellular space	GO:0005125//cytokine activity;GO:0008009//chemokine activity;GO:0008201//heparin binding	GO:0006935//chemotaxis;GO:0006954//inflammatory response;GO:0006955//immune response	gi|226958664|ref|NM_013654.3|
181	17130	6	29	1.08	5.17	2.25913	9.34e-05	0.000346164	Smad6	Mus musculus MAD homolog 6 (Drosophila) (Smad6), mRNA	GO:0005622//intracellular;GO:0005634//nucleus;GO:0005667//transcription factor complex	GO:0003700//sequence-specific DNA binding transcription factor activity;GO:0005515//protein binding	GO:0001657//ureteric bud development;GO:0006350//transcription;GO:0006355//regulation of transcription, DNA-dependent;GO:0007179//transforming growth factor beta receptor signaling pathway;GO:0045449//regulation of transcription	gi|254675284|ref|NM_008542.3|
182	226351	41	198	7.38	35.32	2.25879	1.3e-13	1.44e-12	Tmem185b	Mus musculus transmembrane protein 185B (Tmem185b), mRNA	GO:0005575//cellular_component;GO:0016020//membrane;GO:0016021//integral to membrane	GO:0003674//molecular_function	GO:0008150//biological_process	gi|22122616|ref|NM_146103.1|
183	170756	17	82	3.06	14.63	2.25733	1.98e-08	1.18e-07	Slc24a6	Mus musculus solute carrier family 24 (sodium/potassium/calcium exchanger), member 6 (Slc24a6), transcript variant 3, mRNA	GO:0005783//endoplasmic reticulum;GO:0005886//plasma membrane;GO:0016020//membrane;GO:0016021//integral to membrane	GO:0003674//molecular_function;GO:0015297//antiporter activity	GO:0006810//transport;GO:0006811//ion transport;GO:0006814//sodium ion transport;GO:0006816//calcium ion transport;GO:0008150//biological_process;GO:0050896//response to stimulus;GO:0055085//transmembrane transport	gi|294862244|ref|NM_001177595.1|
184	18129	28	135	5.04	24.08	2.25634	1.71e-11	1.36e-10	Notch2	Mus musculus Notch gene homolog 2 (Drosophila) (Notch2), mRNA	GO:0005634//nucleus;GO:0005634//nucleus;GO:0005886//plasma membrane;GO:0005887//integral to plasma membrane;GO:0016020//membrane;GO:0016021//integral to membrane	GO:0004872//receptor activity;GO:0005509//calcium ion binding;GO:0005515//protein binding	GO:0001709//cell fate determination;GO:0001709//cell fate determination;GO:0002011//morphogenesis of an epithelial sheet;GO:0006350//transcription;GO:0007219//Notch signaling pathway;GO:0007219//Notch signaling pathway;GO:0007275//multicellular organismal development;GO:0007368//determination of left/right symmetry;GO:0009887//organ morphogenesis;GO:0030154//cell differentiation;GO:0030326//embry…	gi|134288852|ref|NM_010928.2|
185	381201	8	38	1.44	6.78	2.23522	1.14e-05	4.88e-05	Gm962	Mus musculus predicted gene 962 (Gm962), mRNA	GO:0005575//cellular_component	GO:0003674//molecular_function	GO:0008150//biological_process	gi|142349236|ref|NM_001033448.2|
186	233979	8	38	1.44	6.78	2.23522	1.14e-05	4.88e-05	Tpcn2	Mus musculus two pore segment channel 2 (Tpcn2), mRNA	GO:0005575//cellular_component;GO:0016020//membrane;GO:0016021//integral to membrane	GO:0003674//molecular_function;GO:0005216//ion channel activity;GO:0005244//voltage-gated ion channel activity;GO:0005262//calcium channel activity	GO:0006810//transport;GO:0006811//ion transport;GO:0006816//calcium ion transport;GO:0008150//biological_process;GO:0055085//transmembrane transport	gi|146149208|ref|NM_146206.4|
187	67038	12	57	2.16	10.17	2.23522	4.84e-07	2.46e-06	2010109I03Rik	Mus musculus RIKEN cDNA 2010109I03 gene (2010109I03Rik), mRNA	GO:0005575//cellular_component	GO:0003674//molecular_function	GO:0008150//biological_process	gi|114842381|ref|NM_025929.2|
188	269261	44	209	7.92	37.28	2.23483	4.97e-14	6.02e-13	Rpl12	Mus musculus ribosomal protein L12 (Rpl12), mRNA	GO:0005634//nucleus;GO:0005730//nucleolus;GO:0005737//cytoplasm	GO:0005515//protein binding	GO:0008150//biological_process	gi|160333552|ref|NM_009076.3|
189	233033	108	513	19.44	91.5	2.23474	0	0	Samd4b	Mus musculus sterile alpha motif domain containing 4B (Samd4b), mRNA	GO:0005575//cellular_component	GO:0003674//molecular_function	GO:0008150//biological_process	gi|254692927|ref|NM_175021.3|
190	66307	19	90	3.42	16.05	2.23051	5.53e-09	3.48e-08	Isoc1	Mus musculus isochorismatase domain containing 1 (Isoc1), mRNA	GO:0005777//peroxisome;GO:0005777//peroxisome	GO:0003674//molecular_function;GO:0003824//catalytic activity	GO:0008150//biological_process;GO:0008152//metabolic process	gi|118130314|ref|NM_025478.3|
191	218699	24	113	4.32	20.16	2.22239	2.22e-10	1.59e-09	Pxk	Mus musculus PX domain containing serine/threonine kinase (Pxk), transcript variant S, mRNA	GO:0005737//cytoplasm;GO:0005737//cytoplasm;GO:0005886//plasma membrane;GO:0005886//plasma membrane;GO:0016020//membrane	GO:0003779//actin binding;GO:0004672//protein kinase activity;GO:0005515//protein binding;GO:0005524//ATP binding;GO:0008022//protein C-terminus binding;GO:0035091//phosphatidylinositol binding	GO:0006468//protein phosphorylation;GO:0007154//cell communication;GO:0032780//negative regulation of ATPase activity;GO:0043271//negative regulation of ion transport;GO:0050804//regulation of synaptic transmission	gi|254692829|ref|NM_178279.2|
192	16409	309	1452	55.61	259	2.21954	4.39e-13	4.29e-12	Itgam	Mus musculus integrin alpha M (Itgam), transcript variant 1, mRNA	GO:0005634//nucleus;GO:0008305//integrin complex;GO:0009897//external side of plasma membrane;GO:0009986//cell surface;GO:0016020//membrane;GO:0016021//integral to membrane;GO:0016021//integral to membrane	GO:0001846//opsonin binding;GO:0001846//opsonin binding;GO:0004872//receptor activity;GO:0008201//heparin binding;GO:0043395//heparan sulfate proteoglycan binding;GO:0046982//protein heterodimerization activity	GO:0007155//cell adhesion;GO:0007155//cell adhesion;GO:0007159//leukocyte cell-cell adhesion;GO:0007229//integrin-mediated signaling pathway;GO:0030593//neutrophil chemotaxis;GO:0045123//cellular extravasation;GO:0050798//activated T cell proliferation	gi|132626288|ref|NM_001082960.1|
193	66899	144	674	25.92	120.22	2.21354	2.53e-14	3.18e-13	Fip1l1	Mus musculus FIP1 like 1 (S. cerevisiae) (Fip1l1), transcript variant 2, mRNA	GO:0005634//nucleus	GO:0003723//RNA binding	GO:0006397//mRNA processing	gi|227330596|ref|NM_024183.5|
194	20348	6	28	1.08	4.99	2.20801	0.000145527	0.000525329	Sema3c	Mus musculus sema domain, immunoglobulin domain (Ig), short basic domain, secreted, (semaphorin) 3C (Sema3c), mRNA	GO:0005576//extracellular region;GO:0005615//extracellular space;GO:0016020//membrane	GO:0004872//receptor activity;GO:0030215//semaphorin receptor binding	GO:0001755//neural crest cell migration;GO:0001756//somitogenesis;GO:0001974//blood vessel remodeling;GO:0007275//multicellular organismal development;GO:0007399//nervous system development;GO:0007507//heart development;GO:0009791//post-embryonic development;GO:0021915//neural tube development;GO:0030154//cell differentiation;GO:0060174//limb bud formation;GO:0060666//dichotomous subdivision of t…	gi|118130842|ref|NM_013657.5|
195	233806	8	37	1.44	6.6	2.1964	1.57e-05	6.54e-05	Tmem159	Mus musculus transmembrane protein 159 (Tmem159), mRNA	GO:0005575//cellular_component;GO:0016020//membrane;GO:0016021//integral to membrane	GO:0003674//molecular_function	GO:0008150//biological_process	gi|21704177|ref|NM_145586.1|
196	433956	18	83	3.24	14.8	2.19153	1.05e-08	6.42e-08	Heatr2	Mus musculus HEAT repeat containing 2 (Heatr2), mRNA	GO:0005575//cellular_component	GO:0003674//molecular_function	GO:0008150//biological_process	gi|124486914|ref|NM_001081265.1|
197	108652	23	106	4.14	18.91	2.19145	4.22e-10	2.95e-09	Slc35b3	Mus musculus solute carrier family 35, member B3 (Slc35b3), transcript variant 3, mRNA	GO:0005739//mitochondrion;GO:0005794//Golgi apparatus;GO:0016020//membrane;GO:0016021//integral to membrane	-	GO:0006810//transport;GO:0055085//transmembrane transport	gi|281371343|ref|NM_001170430.1|
198	80285	27	124	4.86	22.12	2.18632	3.23e-11	2.49e-10	Parp9	Mus musculus poly (ADP-ribose) polymerase family, member 9 (Parp9), mRNA	GO:0005575//cellular_component;GO:0005634//nucleus	GO:0003674//molecular_function;GO:0003950//NAD+ ADP-ribosyltransferase activity;GO:0016740//transferase activity	GO:0008150//biological_process	gi|48976071|ref|NM_030253.2|
199	104318	354	1624	63.71	289.68	2.18487	0	0	Csnk1d	Mus musculus casein kinase 1, delta (Csnk1d), transcript variant 2, mRNA	GO:0005625//soluble fraction;GO:0005634//nucleus;GO:0005634//nucleus;GO:0005737//cytoplasm	GO:0000166//nucleotide binding;GO:0001948//glycoprotein binding;GO:0004672//protein kinase activity;GO:0004672//protein kinase activity;GO:0004674//protein serine/threonine kinase activity;GO:0004674//protein serine/threonine kinase activity;GO:0005515//protein binding;GO:0005524//ATP binding;GO:0005524//ATP binding;GO:0016301//kinase activity;GO:0016740//transferase activity;GO:0042277//peptide …	GO:0006468//protein phosphorylation;GO:0006468//protein phosphorylation;GO:0006468//protein phosphorylation;GO:0016055//Wnt receptor signaling pathway;GO:0032436//positive regulation of proteasomal ubiquitin-dependent protein catabolic process;GO:0032922//circadian regulation of gene expression;GO:0042752//regulation of circadian rhythm	gi|76496488|ref|NM_027874.2|
200	107045	1521	6977	273.75	1244.5	2.18464	1.78e-12	1.58e-11	Lars	Mus musculus leucyl-tRNA synthetase (Lars), mRNA	GO:0005575//cellular_component;GO:0005737//cytoplasm	GO:0000166//nucleotide binding;GO:0003674//molecular_function;GO:0004812//aminoacyl-tRNA ligase activity;GO:0004823//leucine-tRNA ligase activity;GO:0005524//ATP binding;GO:0016874//ligase activity	GO:0006412//translation;GO:0006418//tRNA aminoacylation for protein translation;GO:0006429//leucyl-tRNA aminoacylation;GO:0008150//biological_process	gi|120537240|ref|NM_134137.2|
201	50797	358	1642	64.43	292.89	2.18455	3.33e-13	3.33e-12	Copb2	Mus musculus coatomer protein complex, subunit beta 2 (beta prime) (Copb2), mRNA	GO:0000139//Golgi membrane;GO:0005737//cytoplasm;GO:0005794//Golgi apparatus;GO:0005794//Golgi apparatus;GO:0005794//Golgi apparatus;GO:0016020//membrane;GO:0030117//membrane coat;GO:0030126//COPI vesicle coat;GO:0031410//cytoplasmic vesicle	GO:0005080//protein kinase C binding;GO:0005198//structural molecule activity;GO:0005515//protein binding	GO:0006810//transport;GO:0006886//intracellular protein transport;GO:0015031//protein transport;GO:0016192//vesicle-mediated transport;GO:0048193//Golgi vesicle transport	gi|142344213|ref|NM_015827.2|
202	110521	16	73	2.88	13.02	2.17659	3.79e-08	2.19e-07	Hivep1	Mus musculus human immunodeficiency virus type I enhancer binding protein 1 (Hivep1), mRNA	GO:0005622//intracellular;GO:0005634//nucleus;GO:0005634//nucleus	GO:0003676//nucleic acid binding;GO:0003676//nucleic acid binding;GO:0003677//DNA binding;GO:0003677//DNA binding;GO:0003677//DNA binding;GO:0005515//protein binding;GO:0008270//zinc ion binding;GO:0016564//transcription repressor activity;GO:0046872//metal ion binding	GO:0000122//negative regulation of transcription from RNA polymerase II promoter;GO:0000122//negative regulation of transcription from RNA polymerase II promoter;GO:0006350//transcription;GO:0045449//regulation of transcription;GO:0045892//negative regulation of transcription, DNA-dependent	gi|117938311|ref|NM_007772.2|
203	214922	21	95	3.78	16.95	2.16483	1.53e-09	1.03e-08	Slc39a2	Mus musculus solute carrier family 39 (zinc transporter), member 2 (Slc39a2), mRNA	GO:0005575//cellular_component	GO:0005385//zinc ion transmembrane transporter activity	GO:0006829//zinc ion transport;GO:0015674	gi|225543186|ref|NM_001039676.2|
204	68165	391	1768	70.37	315.36	2.16397	1.21e-13	1.34e-12	Fdx1l	Mus musculus ferredoxin 1-like (Fdx1l), nuclear gene encoding mitochondrial protein, mRNA	GO:0005739//mitochondrion;GO:0005739//mitochondrion	GO:0003674//molecular_function;GO:0009055//electron carrier activity;GO:0046872//metal ion binding;GO:0051536//iron-sulfur cluster binding;GO:0051537//2 iron, 2 sulfur cluster binding	GO:0006810//transport;GO:0008150//biological_process;GO:0022900//electron transport chain	gi|142378689|ref|NM_001039824.2|
205	93685	43	194	7.74	34.6	2.16037	9.53e-14	1.09e-12	Entpd7	Mus musculus ectonucleoside triphosphate diphosphohydrolase 7 (Entpd7), mRNA	GO:0005634//nucleus;GO:0016020//membrane;GO:0016021//integral to membrane;GO:0031410//cytoplasmic vesicle	GO:0016787//hydrolase activity;GO:0017110//nucleoside-diphosphatase activity;GO:0017111//nucleoside-triphosphatase activity	GO:0009191//ribonucleoside diphosphate catabolic process;GO:0009203//ribonucleoside triphosphate catabolic process	gi|261862334|ref|NM_053103.5|
206	13001	136	610	24.48	108.81	2.15214	1.7e-13	1.83e-12	Csnk2b	Mus musculus casein kinase 2, beta polypeptide (Csnk2b), mRNA	GO:0005956//protein kinase CK2 complex	GO:0005515//protein binding;GO:0019887//protein kinase regulator activity	GO:0016055//Wnt receptor signaling pathway	gi|118129820|ref|NM_009975.2|
207	12166	129	577	23.22	102.92	2.14808	0	0	Bmpr1a	Mus musculus bone morphogenetic protein receptor, type 1A (Bmpr1a), mRNA	GO:0016020//membrane;GO:0016021//integral to membrane	GO:0000166//nucleotide binding;GO:0004672//protein kinase activity;GO:0004674//protein serine/threonine kinase activity;GO:0004675//transmembrane receptor protein serine/threonine kinase activity;GO:0004872//receptor activity;GO:0005024//transforming growth factor beta receptor activity;GO:0005515//protein binding;GO:0005524//ATP binding;GO:0016301//kinase activity;GO:0016740//transferase activit…	GO:0001701//in utero embryonic development;GO:0001707//mesoderm formation;GO:0001756//somitogenesis;GO:0001880//Mullerian duct regression;GO:0002053//positive regulation of mesenchymal cell proliferation;GO:0003007//heart morphogenesis;GO:0006468//protein phosphorylation;GO:0007389//pattern specification process;GO:0007398//ectoderm development;GO:0007399//nervous system development;GO:0007492//e…	gi|133891829|ref|NM_009758.4|
208	67427	30	134	5.4	23.9	2.14598	4.93e-12	4.14e-11	Rps20	Mus musculus ribosomal protein S20 (Rps20), mRNA	GO:0005622//intracellular;GO:0005840//ribosome;GO:0015935//small ribosomal subunit;GO:0022627//cytosolic small ribosomal subunit;GO:0030529//ribonucleoprotein complex	GO:0003723//RNA binding;GO:0003735//structural constituent of ribosome	GO:0006412//translation	gi|146135021|ref|NM_026147.5|
209	20750	423	1886	76.13	336.41	2.14368	0	0	Spp1	PREDICTED: Mus musculus hypothetical LOC100503439, transcript variant 3 (LOC100503439), partial miscRNA	GO:0005576//extracellular region;GO:0005576//extracellular region;GO:0005615//extracellular space;GO:0005615//extracellular space;GO:0005737//cytoplasm;GO:0031988//membrane-bounded vesicle;GO:0042995//cell projection;GO:0045177//apical part of cell;GO:0048471//perinuclear region of cytoplasm	GO:0005125//cytokine activity;GO:0005125//cytokine activity;GO:0050840//extracellular matrix binding	GO:0001503//ossification;GO:0001649//osteoblast differentiation;GO:0006916//anti-apoptosis;GO:0007155//cell adhesion;GO:0007155//cell adhesion;GO:0010033//response to organic substance;GO:0010811//positive regulation of cell-substrate adhesion;GO:0031214//biomineral tissue development;GO:0045780//positive regulation of bone resorption;GO:0048545//response to steroid hormone stimulus	gi|309265352|ref|XR_107718.1|
210	56422	84	374	15.12	66.71	2.14144	0	0	Hbs1l	Mus musculus Hbs1-like (S. cerevisiae) (Hbs1l), transcript variant 2, mRNA	GO:0005575//cellular_component	GO:0000166//nucleotide binding;GO:0003746//translation elongation factor activity;GO:0003924//GTPase activity;GO:0005525//GTP binding;GO:0005525//GTP binding	GO:0006412//translation;GO:0008150//biological_process	gi|110611223|ref|NM_001042593.1|
211	415115	18	80	3.24	14.27	2.13892	1.06e-08	6.48e-08	Neurl2	Mus musculus neuralized-like 2 (Drosophila) (Neurl2), mRNA	GO:0005737//cytoplasm;GO:0005927//muscle tendon junction;GO:0030891//VCB complex	GO:0005515//protein binding	GO:0030239//myofibril assembly;GO:0045214//sarcomere organization	gi|260436855|ref|NM_001082974.2|
212	319535	7	31	1.26	5.53	2.13386	8.77e-05	0.000326461	Zfp182	Mus musculus zinc finger protein 182 (Zfp182), transcript variant 1, mRNA	GO:0005575//cellular_component;GO:0005622//intracellular;GO:0005634//nucleus	GO:0003674//molecular_function;GO:0003676//nucleic acid binding;GO:0003677//DNA binding;GO:0008270//zinc ion binding;GO:0046872//metal ion binding	GO:0006350//transcription;GO:0006355//regulation of transcription, DNA-dependent;GO:0008150//biological_process;GO:0045449//regulation of transcription	gi|162287205|ref|NM_001013387.2|
213	13614	7	31	1.26	5.53	2.13386	8.77e-05	0.000326363	Edn1	Mus musculus endothelin 1 (Edn1), mRNA	GO:0005576//extracellular region;GO:0005615//extracellular space;GO:0005615//extracellular space	GO:0005102//receptor binding;GO:0005515//protein binding;GO:0031707//endothelin A receptor binding;GO:0031707//endothelin A receptor binding;GO:0031708//endothelin B receptor binding	GO:0001501//skeletal system development;GO:0001569//patterning of blood vessels;GO:0001666//response to hypoxia;GO:0001701//in utero embryonic development;GO:0006885//regulation of pH;GO:0007186//G-protein coupled receptor protein signaling pathway;GO:0007205//activation of protein kinase C activity by G-protein coupled receptor protein signaling pathway;GO:0007243//intracellular protein kinase c…	gi|261599055|ref|NM_010104.3|
214	230801	15	66	2.7	11.77	2.12408	7.69e-08	4.28e-07	Pigv	Mus musculus phosphatidylinositol glycan anchor biosynthesis, class V (Pigv), transcript variant 3, mRNA	GO:0005575//cellular_component;GO:0005783//endoplasmic reticulum;GO:0005789//endoplasmic reticulum membrane;GO:0016020//membrane;GO:0016021//integral to membrane	GO:0003674//molecular_function;GO:0016740//transferase activity;GO:0016757//transferase activity, transferring glycosyl groups;GO:0016758//transferase activity, transferring hexosyl groups	GO:0006506//GPI anchor biosynthetic process;GO:0008150//biological_process	gi|225543178|ref|NM_001145956.1|
215	16600	18	79	3.24	14.09	2.12061	1.07e-08	6.52e-08	Klf4	Mus musculus Kruppel-like factor 4 (gut) (Klf4), mRNA	GO:0000785//chromatin;GO:0005622//intracellular;GO:0005634//nucleus;GO:0005634//nucleus;GO:0005634//nucleus;GO:0005667//transcription factor complex	GO:0003676//nucleic acid binding;GO:0003677//DNA binding;GO:0003677//DNA binding;GO:0003690//double-stranded DNA binding;GO:0003700//sequence-specific DNA binding transcription factor activity;GO:0003700//sequence-specific DNA binding transcription factor activity;GO:0003702//RNA polymerase II transcription factor activity;GO:0008270//zinc ion binding;GO:0010843//promoter binding;GO:0016564//tran…	GO:0006350//transcription;GO:0008285//negative regulation of cell proliferation;GO:0009913//epidermal cell differentiation;GO:0014067//negative regulation of phosphatidylinositol 3-kinase cascade;GO:0014740//negative regulation of muscle hyperplasia;GO:0016481//negative regulation of transcription;GO:0019827//stem cell maintenance;GO:0030154//cell differentiation;GO:0031077//post-embryonic camera…	gi|171543887|ref|NM_010637.3|
216	16402	959	4201	172.6	749.34	2.11819	0	0	Itga5	Mus musculus integrin alpha 5 (fibronectin receptor alpha) (Itga5), mRNA	GO:0005737//cytoplasm;GO:0008305//integrin complex;GO:0008305//integrin complex;GO:0009897//external side of plasma membrane;GO:0016020//membrane;GO:0016021//integral to membrane;GO:0019717//synaptosome	GO:0004872//receptor activity;GO:0005178//integrin binding;GO:0005178//integrin binding;GO:0005515//protein binding;GO:0050839//cell adhesion molecule binding	GO:0007044//cell-substrate junction assembly;GO:0007155//cell adhesion;GO:0007155//cell adhesion;GO:0007157//heterophilic cell-cell adhesion;GO:0007159//leukocyte cell-cell adhesion;GO:0007229//integrin-mediated signaling pathway;GO:0007229//integrin-mediated signaling pathway;GO:0007613//memory;GO:0010811//positive regulation of cell-substrate adhesion;GO:0030335//positive regulation of cell mig…	gi|225903441|ref|NM_010577.3|
217	71793	21	92	3.78	16.41	2.11812	1.54e-09	1.03e-08	Ints12	Mus musculus integrator complex subunit 12 (Ints12), mRNA	GO:0005575//cellular_component;GO:0005634//nucleus	GO:0003674//molecular_function;GO:0005515//protein binding;GO:0008270//zinc ion binding;GO:0046872//metal ion binding	GO:0008150//biological_process	gi|55742883|ref|NM_027927.3|
218	15201	164	718	29.52	128.07	2.11717	2.46e-14	3.11e-13	Hells	Mus musculus helicase, lymphoid specific (Hells), mRNA	GO:0000775//chromosome, centromeric region;GO:0005634//nucleus;GO:0005634//nucleus;GO:0005721//centromeric heterochromatin	GO:0000166//nucleotide binding;GO:0003676//nucleic acid binding;GO:0003677//DNA binding;GO:0003682//chromatin binding;GO:0004386//helicase activity;GO:0005524//ATP binding;GO:0016787//hydrolase activity	GO:0001655//urogenital system development;GO:0006306//DNA methylation;GO:0006342//chromatin silencing;GO:0006346//methylation-dependent chromatin silencing;GO:0006350//transcription;GO:0006916//anti-apoptosis;GO:0007049//cell cycle;GO:0007067//mitosis;GO:0007275//multicellular organismal development;GO:0007275//multicellular organismal development;GO:0010216//maintenance of DNA methylation;GO:003…	gi|87299599|ref|NM_008234.3|
219	225372	8	35	1.44	6.24	2.11548	3.4e-05	0.000134705	Apbb3	Mus musculus amyloid beta (A4) precursor protein-binding, family B, member 3 (Apbb3), mRNA	GO:0005575//cellular_component	GO:0003674//molecular_function;GO:0005515//protein binding	GO:0043066//negative regulation of apoptosis	gi|22122588|ref|NM_146085.1|
220	320790	11	48	1.98	8.56	2.11211	1.74e-06	8.24e-06	Chd7	Mus musculus chromodomain helicase DNA binding protein 7 (Chd7), mRNA	GO:0000785//chromatin;GO:0005575//cellular_component;GO:0005634//nucleus	GO:0000166//nucleotide binding;GO:0003674//molecular_function;GO:0003676//nucleic acid binding;GO:0003677//DNA binding;GO:0003682//chromatin binding;GO:0004386//helicase activity;GO:0005524//ATP binding;GO:0016787//hydrolase activity	GO:0001568//blood vessel development;GO:0001701//in utero embryonic development;GO:0003007//heart morphogenesis;GO:0006333//chromatin assembly or disassembly;GO:0006350//transcription;GO:0007512//adult heart development;GO:0007605//sensory perception of sound;GO:0007626//locomotory behavior;GO:0007628//adult walking behavior;GO:0008015//blood circulation;GO:0016568//chromatin modification;GO:0030…	gi|124487248|ref|NM_001081417.1|
221	101831	14	61	2.52	10.88	2.11018	1.61e-07	8.65e-07	C230052I12Rik	Mus musculus RIKEN cDNA C230052I12 gene (C230052I12Rik), mRNA	GO:0005575//cellular_component;GO:0005634//nucleus	GO:0003674//molecular_function;GO:0003677//DNA binding	GO:0006281//DNA repair;GO:0006974//response to DNA damage stimulus;GO:0008150//biological_process	gi|146198692|ref|NM_178643.5|
222	56752	173	753	31.14	134.31	2.10873	2.56e-13	2.61e-12	Aldh9a1	Mus musculus aldehyde dehydrogenase 9, subfamily A1 (Aldh9a1), mRNA	GO:0005737//cytoplasm;GO:0005739//mitochondrion;GO:0005829//cytosol;GO:0005829//cytosol	GO:0004029//aldehyde dehydrogenase (NAD) activity;GO:0004029//aldehyde dehydrogenase (NAD) activity;GO:0016491//oxidoreductase activity;GO:0016620//oxidoreductase activity, acting on the aldehyde or oxo group of donors, NAD or NADP as acceptor;GO:0019145//aminobutyraldehyde dehydrogenase activity;GO:0042803//protein homodimerization activity;GO:0043176//amine binding;GO:0047105//4-trimethylammoni…	GO:0008152//metabolic process;GO:0009437//carnitine metabolic process;GO:0055114//oxidation-reduction process	gi|115334670|ref|NM_019993.3|
223	235661	23	100	4.14	17.84	2.10741	4.23e-10	2.96e-09	Dync1li1	Mus musculus dynein cytoplasmic 1 light intermediate chain 1 (Dync1li1), mRNA	GO:0000776//kinetochore;GO:0005694//chromosome;GO:0005737//cytoplasm;GO:0005868//cytoplasmic dynein complex;GO:0005874//microtubule;GO:0030286//dynein complex	GO:0000166//nucleotide binding;GO:0003774//motor activity;GO:0003777//microtubule motor activity;GO:0005524//ATP binding	GO:0006810//transport;GO:0007018//microtubule-based movement;GO:0007049//cell cycle;GO:0007067//mitosis;GO:0008152//metabolic process;GO:0046605//regulation of centrosome cycle;GO:0051301//cell division	gi|118130200|ref|NM_146229.2|
224	67707	427	1856	76.85	331.06	2.10698	8.68e-13	8.06e-12	Mrpl24	Mus musculus mitochondrial ribosomal protein L24 (Mrpl24), nuclear gene encoding mitochondrial protein, mRNA	GO:0005622//intracellular;GO:0005739//mitochondrion;GO:0005739//mitochondrion;GO:0005840//ribosome;GO:0030529//ribonucleoprotein complex	GO:0003674//molecular_function;GO:0003735//structural constituent of ribosome	GO:0006412//translation;GO:0008150//biological_process	gi|153792728|ref|NM_026591.3|
225	15982	784	3400	141.11	606.47	2.10362	0	0	Ifrd1	Mus musculus interferon-related developmental regulator 1 (Ifrd1), mRNA	GO:0005634//nucleus	GO:0005488//binding	GO:0007275//multicellular organismal development;GO:0007527//adult somatic muscle development;GO:0030154//cell differentiation;GO:0042692//muscle cell differentiation	gi|226062272|ref|NM_013562.2|
226	110323	9	39	1.62	6.96	2.10309	1.35e-05	5.69e-05	Cox6b1	Mus musculus cytochrome c oxidase, subunit VIb polypeptide 1 (Cox6b1), nuclear gene encoding mitochondrial protein, mRNA	GO:0005739//mitochondrion;GO:0005739//mitochondrion;GO:0005743//mitochondrial inner membrane	GO:0004129//cytochrome-c oxidase activity	-	gi|142375877|ref|NM_025628.2|
227	218215	12	52	2.16	9.28	2.10309	7.92e-07	3.93e-06	Rnf144b	Mus musculus ring finger protein 144B (Rnf144b), transcript variant 2, mRNA	GO:0005575//cellular_component;GO:0005737//cytoplasm;GO:0005739//mitochondrion;GO:0016020//membrane;GO:0016021//integral to membrane	GO:0003674//molecular_function;GO:0005515//protein binding;GO:0008270//zinc ion binding;GO:0016874//ligase activity;GO:0046872//metal ion binding	GO:0006915//apoptosis;GO:0008150//biological_process	gi|282165744|ref|NM_001170643.1|
228	15902	93	403	16.74	71.88	2.10229	0	0	Id2	Mus musculus inhibitor of DNA binding 2 (Id2), mRNA	GO:0000785//chromatin;GO:0005634//nucleus;GO:0005634//nucleus;GO:0005634//nucleus;GO:0005737//cytoplasm;GO:0005829//cytosol;GO:0043234//protein complex	GO:0005515//protein binding;GO:0016563//transcription activator activity;GO:0016564//transcription repressor activity;GO:0030528//transcription regulator activity;GO:0030528//transcription regulator activity	GO:0000122//negative regulation of transcription from RNA polymerase II promoter;GO:0000122//negative regulation of transcription from RNA polymerase II promoter;GO:0007275//multicellular organismal development;GO:0007507//heart development;GO:0008284//positive regulation of cell proliferation;GO:0010628//positive regulation of gene expression;GO:0033598//mammary gland epithelial cell proliferati…	gi|162287136|ref|NM_010496.3|
229	68585	416	1799	74.87	320.89	2.09962	0	0	Rtn4	Mus musculus reticulon 4 (Rtn4), transcript variant 1, mRNA	GO:0005635//nuclear envelope;GO:0005737//cytoplasm;GO:0005783//endoplasmic reticulum;GO:0005783//endoplasmic reticulum;GO:0005783//endoplasmic reticulum;GO:0005886//plasma membrane;GO:0016020//membrane;GO:0016021//integral to membrane;GO:0030176//integral to endoplasmic reticulum membrane;GO:0030176//integral to endoplasmic reticulum membrane;GO:0042995//cell projection;GO:0043005//neuron project…	GO:0032403//protein complex binding	GO:0001525//angiogenesis;GO:0007399//nervous system development;GO:0010977//negative regulation of neuron projection development;GO:0019987//negative regulation of anti-apoptosis;GO:0030334//regulation of cell migration;GO:0030517//negative regulation of axon extension;GO:0033603//positive regulation of dopamine secretion;GO:0045665//negative regulation of neuron differentiation;GO:0045687//posit…	gi|281306800|ref|NM_194054.3|
230	319625	28	121	5.04	21.58	2.0982	1.71e-11	1.36e-10	Galm	Mus musculus galactose mutarotase (Galm), mRNA	GO:0005575//cellular_component;GO:0005737//cytoplasm	GO:0003824//catalytic activity;GO:0004034//aldose 1-epimerase activity;GO:0004034//aldose 1-epimerase activity;GO:0016853//isomerase activity;GO:0030246//carbohydrate binding;GO:0042803//protein homodimerization activity	GO:0005975//carbohydrate metabolic process;GO:0005975//carbohydrate metabolic process;GO:0019318//hexose metabolic process	gi|146198545|ref|NM_176963.4|
231	66618	16	69	2.88	12.31	2.09569	4.15e-08	2.38e-07	Snrnp27	Mus musculus small nuclear ribonucleoprotein 27 (U4/U6.U5) (Snrnp27), mRNA	GO:0005575//cellular_component;GO:0005634//nucleus	GO:0003674//molecular_function	GO:0006397//mRNA processing;GO:0008150//biological_process;GO:0008380//RNA splicing	gi|141802219|ref|NM_025665.2|
232	236082	36	155	6.48	27.65	2.09321	2.11e-13	2.22e-12	Dhrsx	Mus musculus dehydrogenase/reductase (SDR family) X chromosome (Dhrsx), mRNA	GO:0005575//cellular_component	GO:0003674//molecular_function	GO:0008150//biological_process	gi|124244061|ref|NM_001033326.2|
233	100504243	10	43	1.8	7.67	2.09123	5.5e-06	2.44e-05	-	PREDICTED: Mus musculus hypothetical LOC100504243 (LOC100504243), partial miscRNA	-	-	-	gi|309268948|ref|XR_105152.1|
234	12514	7	30	1.26	5.35	2.08612	0.000138632	0.000501891	Cd68	Mus musculus CD68 antigen (Cd68), mRNA	GO:0005764//lysosome;GO:0005768//endosome;GO:0005886//plasma membrane;GO:0016020//membrane;GO:0016021//integral to membrane	-	-	gi|6753351|ref|NM_009853.1|
235	99730	89	381	16.02	67.96	2.08481	0	0	Taf13	Mus musculus TAF13 RNA polymerase II, TATA box binding protein (TBP)-associated factor (Taf13), mRNA	GO:0005634//nucleus;GO:0005634//nucleus	GO:0003677//DNA binding;GO:0003677//DNA binding;GO:0003702//RNA polymerase II transcription factor activity;GO:0005515//protein binding	GO:0006350//transcription;GO:0006366//transcription from RNA polymerase II promoter;GO:0008150//biological_process;GO:0045449//regulation of transcription	gi|141802143|ref|NM_025444.2|
236	71790	22	94	3.96	16.77	2.08231	8.12e-10	5.54e-09	Anxa9	Mus musculus annexin A9 (Anxa9), transcript variant 2, mRNA	GO:0005575//cellular_component	GO:0003674//molecular_function;GO:0005509//calcium ion binding;GO:0005544//calcium-dependent phospholipid binding	GO:0008150//biological_process	gi|145864474|ref|NM_023628.2|
237	78266	11	47	1.98	8.38	2.08145	2.31e-06	1.08e-05	Zfp687	Mus musculus zinc finger protein 687 (Zfp687), mRNA	GO:0005575//cellular_component;GO:0005622//intracellular;GO:0005634//nucleus	GO:0003674//molecular_function;GO:0003677//DNA binding;GO:0008270//zinc ion binding;GO:0046872//metal ion binding	GO:0006350//transcription;GO:0008150//biological_process;GO:0045449//regulation of transcription	gi|142373364|ref|NM_030074.2|
238	68552	26	111	4.68	19.8	2.08092	6.14e-11	4.59e-10	1110003E01Rik	Mus musculus RIKEN cDNA 1110003E01 gene (1110003E01Rik), mRNA	GO:0005575//cellular_component;GO:0016020//membrane;GO:0016021//integral to membrane	GO:0003674//molecular_function	GO:0008150//biological_process	gi|141801855|ref|NM_133697.3|
239	140742	15	64	2.7	11.42	2.08053	8.8e-08	4.86e-07	Sesn1	Mus musculus sestrin 1 (Sesn1), transcript variant 2, mRNA	GO:0005634//nucleus	-	GO:0007050//cell cycle arrest	gi|253314526|ref|NM_001013370.2|
240	22153	8	34	1.44	6.06	2.07325	5.25e-05	0.000202173	Tubb4	Mus musculus tubulin, beta 4 (Tubb4), mRNA	GO:0005874//microtubule;GO:0005929//cilium;GO:0033269//internode region of axon;GO:0042995//cell projection;GO:0043025//neuronal cell body;GO:0043209//myelin sheath;GO:0043234//protein complex	GO:0000166//nucleotide binding;GO:0003924//GTPase activity;GO:0005198//structural molecule activity;GO:0005525//GTP binding	GO:0007017//microtubule-based process;GO:0007018//microtubule-based movement;GO:0030030//cell projection organization;GO:0051258//protein polymerization	gi|31981938|ref|NM_009451.3|
241	74198	26	110	4.68	19.62	2.06774	6.15e-11	4.59e-10	Dtx2	Mus musculus deltex 2 homolog (Drosophila) (Dtx2), mRNA	GO:0005634//nucleus;GO:0005634//nucleus;GO:0005737//cytoplasm	GO:0005515//protein binding;GO:0005515//protein binding;GO:0008270//zinc ion binding;GO:0046872//metal ion binding	GO:0007219//Notch signaling pathway;GO:0007219//Notch signaling pathway;GO:0007219//Notch signaling pathway	gi|12963808|ref|NM_023742.1|
242	18107	495	2087	89.09	372.26	2.06298	1.49e-13	1.63e-12	Nmt1	Mus musculus N-myristoyltransferase 1 (Nmt1), mRNA	GO:0005737//cytoplasm;GO:0005737//cytoplasm	GO:0004379//glycylpeptide N-tetradecanoyltransferase activity;GO:0004379//glycylpeptide N-tetradecanoyltransferase activity;GO:0004379//glycylpeptide N-tetradecanoyltransferase activity;GO:0004379//glycylpeptide N-tetradecanoyltransferase activity;GO:0008415//acyltransferase activity;GO:0016740//transferase activity;GO:0019107//myristoyltransferase activity	GO:0001701//in utero embryonic development;GO:0006499//N-terminal protein myristoylation;GO:0006499//N-terminal protein myristoylation;GO:0008152//metabolic process;GO:0018008//N-terminal peptidyl-glycine N-myristoylation	gi|118130678|ref|NM_008707.3|
243	67871	42	177	7.56	31.57	2.0621	8.88e-14	1.03e-12	Mrrf	Mus musculus mitochondrial ribosome recycling factor (Mrrf), nuclear gene encoding mitochondrial protein, mRNA	GO:0005739//mitochondrion;GO:0005739//mitochondrion	GO:0003674//molecular_function	GO:0006412//translation;GO:0008150//biological_process	gi|227500031|ref|NM_026422.2|
244	74019	10	42	1.8	7.49	2.05697	7.99e-06	3.49e-05	Traf3ip1	Mus musculus TRAF3 interacting protein 1 (Traf3ip1), mRNA	GO:0005737//cytoplasm;GO:0005829//cytosol;GO:0005856//cytoskeleton;GO:0015630//microtubule cytoskeleton	GO:0005102//receptor binding;GO:0008017//microtubule binding;GO:0015631//tubulin binding	GO:0000122//negative regulation of transcription from RNA polymerase II promoter;GO:0042527//negative regulation of tyrosine phosphorylation of Stat6 protein;GO:0051101//regulation of DNA binding	gi|285026487|ref|NM_028718.2|
245	28200	21	88	3.78	15.7	2.05431	1.58e-09	1.06e-08	Dhrs4	Mus musculus dehydrogenase/reductase (SDR family) member 4 (Dhrs4), transcript variant 1, mRNA	GO:0005739//mitochondrion;GO:0005777//peroxisome;GO:0005777//peroxisome;GO:0005777//peroxisome	GO:0001758//retinal dehydrogenase activity;GO:0003824//catalytic activity;GO:0004090//carbonyl reductase (NADPH) activity;GO:0005488//binding;GO:0016491//oxidoreductase activity	GO:0008152//metabolic process;GO:0042574//retinal metabolic process;GO:0055114//oxidation-reduction process	gi|256220342|ref|NM_001037938.2|
246	432467	55	230	9.9	41.03	2.05118	0	0	Hnrnph3	Mus musculus heterogeneous nuclear ribonucleoprotein H3 (Hnrnph3), mRNA	GO:0005575//cellular_component	GO:0003674//molecular_function	GO:0008150//biological_process	gi|119637822|ref|NM_001079824.1|
247	347722	44	184	7.92	32.82	2.051	4.97e-14	6.02e-13	Agap1	Mus musculus ArfGAP with GTPase domain, ankyrin repeat and PH domain 1 (Agap1), transcript variant 1, mRNA	GO:0005622//intracellular;GO:0005737//cytoplasm;GO:0005829//cytosol	GO:0000166//nucleotide binding;GO:0003924//GTPase activity;GO:0005096//GTPase activator activity;GO:0005525//GTP binding;GO:0008060//ARF GTPase activator activity;GO:0008270//zinc ion binding;GO:0046872//metal ion binding	GO:0006184//GTP catabolic process;GO:0006810//transport;GO:0007264//small GTPase mediated signal transduction;GO:0015031//protein transport;GO:0032312//regulation of ARF GTPase activity	gi|80978935|ref|NM_178119.3|
248	18739	23	96	4.14	17.12	2.04798	4.3e-10	3e-09	Pitpnm1	Mus musculus phosphatidylinositol transfer protein, membrane-associated 1 (Pitpnm1), transcript variant 1, mRNA	GO:0005622//intracellular;GO:0005737//cytoplasm;GO:0005783//endoplasmic reticulum;GO:0005794//Golgi apparatus;GO:0005811//lipid particle;GO:0016020//membrane	GO:0005543//phospholipid binding;GO:0046872//metal ion binding	GO:0006810//transport;GO:0015031//protein transport	gi|145966873|ref|NM_008851.3|
249	71268	81	338	14.58	60.29	2.04793	0	0	Lrrfip2	Mus musculus leucine rich repeat (in FLII) interacting protein 2 (Lrrfip2), transcript variant 1, mRNA	-	-	GO:0016055//Wnt receptor signaling pathway	gi|258679523|ref|NM_001164838.1|
250	19349	35	146	6.3	26.04	2.04731	3.18e-13	3.19e-12	Rab7	Mus musculus RAB7, member RAS oncogene family (Rab7), mRNA	GO:0005764//lysosome;GO:0005764//lysosome;GO:0005768//endosome;GO:0005770//late endosome;GO:0005770//late endosome;GO:0005794//Golgi apparatus;GO:0031410//cytoplasmic vesicle	GO:0000166//nucleotide binding;GO:0005515//protein binding;GO:0005525//GTP binding	GO:0006810//transport;GO:0006886//intracellular protein transport;GO:0007264//small GTPase mediated signal transduction;GO:0015031//protein transport;GO:0045453//bone resorption	gi|148747525|ref|NM_009005.2|
251	104015	110	458	19.8	81.69	2.04466	0	0	Synj1	Mus musculus synaptojanin 1 (Synj1), transcript variant 2, mRNA	GO:0005737//cytoplasm;GO:0005737//cytoplasm;GO:0019717//synaptosome;GO:0030117//membrane coat;GO:0030118//clathrin coat;GO:0043234//protein complex	GO:0003676//nucleic acid binding;GO:0003723//RNA binding;GO:0004437//inositol or phosphatidylinositol phosphatase activity;GO:0004437//inositol or phosphatidylinositol phosphatase activity;GO:0004439//phosphatidylinositol-4,5-bisphosphate 5-phosphatase activity;GO:0004439//phosphatidylinositol-4,5-bisphosphate 5-phosphatase activity;GO:0005515//protein binding;GO:0016787//hydrolase activity;GO:00…	GO:0006836//neurotransmitter transport;GO:0006897//endocytosis;GO:0007612//learning;GO:0014015//positive regulation of gliogenesis;GO:0016082//synaptic vesicle priming;GO:0016191//synaptic vesicle uncoating;GO:0016311//dephosphorylation;GO:0016311//dephosphorylation;GO:0030384;GO:0030384;GO:0032526//response to retinoic acid;GO:0034097//response to cytokine stimulus;GO:0046856//phosphatidylinosit…	gi|256773217|ref|NM_001045515.1|
252	20200	1225	5096	220.48	908.98	2.0436	1.4e-12	1.26e-11	S100a6	Mus musculus S100 calcium binding protein A6 (calcyclin) (S100a6), mRNA	GO:0005634//nucleus;GO:0005737//cytoplasm;GO:0005886//plasma membrane;GO:0016020//membrane	GO:0005509//calcium ion binding;GO:0005509//calcium ion binding;GO:0005509//calcium ion binding;GO:0005515//protein binding;GO:0008270//zinc ion binding;GO:0015075//ion transmembrane transporter activity;GO:0046872//metal ion binding	-	gi|113930761|ref|NM_011313.2|
253	68927	155	642	27.9	114.51	2.03714	2.56e-13	2.62e-12	Ptcd2	Mus musculus pentatricopeptide repeat domain 2 (Ptcd2), mRNA	GO:0005739//mitochondrion;GO:0005739//mitochondrion	GO:0003674//molecular_function	GO:0001822//kidney development;GO:0001889//liver development;GO:0007005//mitochondrion organization;GO:0007507//heart development;GO:0010468//regulation of gene expression;GO:0048747//muscle fiber development;GO:0050684//regulation of mRNA processing;GO:0055010//ventricular cardiac muscle tissue morphogenesis	gi|118130266|ref|NM_026873.2|
254	56312	225	927	40.5	165.35	2.02953	0	0	Nupr1	Mus musculus nuclear protein 1 (Nupr1), mRNA	GO:0005575//cellular_component;GO:0005634//nucleus	GO:0003674//molecular_function	GO:0002526//acute inflammatory response;GO:0009636//response to toxin;GO:0042771//DNA damage response, signal transduction by p53 class mediator resulting in induction of apoptosis;GO:0043065//positive regulation of apoptosis;GO:0048147//negative regulation of fibroblast proliferation	gi|9790144|ref|NM_019738.1|
255	72269	53	218	9.54	38.89	2.02734	9.99e-15	1.3e-13	Cda	Mus musculus cytidine deaminase (Cda), mRNA	GO:0005829//cytosol	GO:0003824//catalytic activity;GO:0004126//cytidine deaminase activity;GO:0004126//cytidine deaminase activity;GO:0008270//zinc ion binding;GO:0016787//hydrolase activity;GO:0042802//identical protein binding;GO:0046872//metal ion binding	GO:0009972//cytidine deamination;GO:0046087//cytidine metabolic process	gi|58037288|ref|NM_028176.1|
256	66961	353	1450	63.53	258.64	2.02544	0	0	Neat1	Mus musculus nuclear paraspeckle assembly transcript 1 (non-protein coding) (Neat1), non-coding RNA	GO:0042382//paraspeckles	GO:0005515//protein binding	GO:0043954//cellular component maintenance;GO:0043954//cellular component maintenance	gi|149274628|ref|NR_003513.2|
257	73288	76	311	13.68	55.47	2.01964	0	0	Ccdc132	Mus musculus coiled-coil domain containing 132 (Ccdc132), transcript variant 1, mRNA	GO:0005575//cellular_component	GO:0003674//molecular_function	GO:0008150//biological_process	gi|268370056|ref|NM_024260.5|
258	21847	226	924	40.68	164.82	2.0185	0	0	Klf10	Mus musculus Kruppel-like factor 10 (Klf10), mRNA	GO:0005622//intracellular;GO:0005634//nucleus	GO:0003676//nucleic acid binding;GO:0003677//DNA binding;GO:0003677//DNA binding;GO:0008270//zinc ion binding;GO:0046872//metal ion binding	GO:0006350//transcription;GO:0006917//induction of apoptosis;GO:0030282//bone mineralization;GO:0042127//regulation of cell proliferation;GO:0045449//regulation of transcription;GO:0045449//regulation of transcription;GO:0045672//positive regulation of osteoclast differentiation;GO:0051789//response to protein stimulus	gi|118130846|ref|NM_013692.2|
259	73274	482	1970	86.75	351.39	2.01814	0	0	Gpbp1	Mus musculus GC-rich promoter binding protein 1 (Gpbp1), transcript variant 1, mRNA	GO:0005634//nucleus;GO:0005634//nucleus	GO:0003677//DNA binding;GO:0003677//DNA binding;GO:0003700//sequence-specific DNA binding transcription factor activity;GO:0005515//protein binding	GO:0006350//transcription;GO:0045449//regulation of transcription;GO:0045893//positive regulation of transcription, DNA-dependent	gi|171916091|ref|NM_001122963.1|
260	67454	12	49	2.16	8.74	2.0166	1.9e-06	8.96e-06	Ikbip	Mus musculus IKBKB interacting protein (Ikbip), transcript variant 2, mRNA	GO:0005783//endoplasmic reticulum;GO:0005783//endoplasmic reticulum;GO:0016020//membrane;GO:0016021//integral to membrane	-	GO:0006917//induction of apoptosis;GO:0010165//response to X-ray	gi|121582656|ref|NM_027078.2|
261	19092	13	53	2.34	9.45	2.01381	7.84e-07	3.89e-06	Prkg2	Mus musculus protein kinase, cGMP-dependent, type II (Prkg2), mRNA	-	GO:0000166//nucleotide binding;GO:0004672//protein kinase activity;GO:0004674//protein serine/threonine kinase activity;GO:0004692//cGMP-dependent protein kinase activity;GO:0005524//ATP binding;GO:0016301//kinase activity;GO:0016740//transferase activity;GO:0030553//cGMP binding	GO:0006468//protein phosphorylation	gi|188219584|ref|NM_008926.4|
262	235134	13	53	2.34	9.45	2.01381	7.84e-07	3.89e-06	Nfrkb	Mus musculus nuclear factor related to kappa B binding protein (Nfrkb), mRNA	GO:0005575//cellular_component;GO:0005634//nucleus	GO:0003674//molecular_function;GO:0003677//DNA binding	GO:0008150//biological_process	gi|288541341|ref|NM_172766.3|
263	100504746	15	61	2.7	10.88	2.01065	1.46e-07	7.89e-07	-	PREDICTED: Mus musculus hypothetical LOC100504746, transcript variant 2 (LOC100504746), partial miscRNA	-	-	-	gi|309267131|ref|XR_108247.1|
264	100504278	16	65	2.88	11.59	2.00874	6.56e-08	3.69e-07	-	PREDICTED: Mus musculus hypothetical LOC100504278 (LOC100504278), partial miscRNA	-	-	-	gi|309263019|ref|XR_106841.1|
265	235330	18	73	3.24	13.02	2.00666	1.45e-08	8.72e-08	Ttc12	Mus musculus tetratricopeptide repeat domain 12 (Ttc12), mRNA	GO:0005575//cellular_component	GO:0003674//molecular_function;GO:0005488//binding	GO:0008150//biological_process	gi|146198597|ref|NM_172770.3|
266	170942	207	838	37.26	149.48	2.00425	2.11e-14	2.68e-13	Erdr1	Mus musculus erythroid differentiation regulator 1 (Erdr1), mRNA	GO:0005575//cellular_component	GO:0003674//molecular_function	GO:0008150//biological_process	gi|141802795|ref|NM_133362.2|
267	11546	65	262	11.7	46.73	1.99784	0	0	Parp2	Mus musculus poly (ADP-ribose) polymerase family, member 2 (Parp2), mRNA	GO:0005634//nucleus;GO:0005634//nucleus;GO:0005654//nucleoplasm;GO:0005654//nucleoplasm;GO:0005730//nucleolus;GO:0005730//nucleolus	GO:0003677//DNA binding;GO:0003950//NAD+ ADP-ribosyltransferase activity;GO:0003950//NAD+ ADP-ribosyltransferase activity;GO:0005515//protein binding;GO:0016740//transferase activity;GO:0016757//transferase activity, transferring glycosyl groups	GO:0006281//DNA repair;GO:0006284//base-excision repair;GO:0006471//protein ADP-ribosylation;GO:0008152//metabolic process	gi|42475961|ref|NM_009632.2|
268	102247	251	1010	45.18	180.16	1.99552	6.04e-14	7.23e-13	Agpat6	Mus musculus 1-acylglycerol-3-phosphate O-acyltransferase 6 (lysophosphatidic acid acyltransferase, zeta) (Agpat6), mRNA	GO:0005783//endoplasmic reticulum;GO:0005783//endoplasmic reticulum;GO:0016020//membrane;GO:0016021//integral to membrane	GO:0004366//glycerol-3-phosphate O-acyltransferase activity;GO:0008415//acyltransferase activity;GO:0016740//transferase activity	GO:0002071//glandular epithelial cell maturation;GO:0006631//fatty acid metabolic process;GO:0006641//triglyceride metabolic process;GO:0007595//lactation;GO:0008152//metabolic process;GO:0008654//phospholipid biosynthetic process;GO:0030879//mammary gland development;GO:0040014//regulation of multicellular organism growth;GO:0046339//diacylglycerol metabolic process	gi|227908857|ref|NM_018743.4|
269	70611	159	639	28.62	113.98	1.99369	0	0	Fbxo33	Mus musculus F-box protein 33 (Fbxo33), mRNA	GO:0005575//cellular_component	GO:0003674//molecular_function	GO:0008150//biological_process	gi|166795239|ref|NM_001033156.4|
270	102209	8	32	1.44	5.71	1.98742	0.000130881	0.000475765	Snapc2	Mus musculus small nuclear RNA activating complex, polypeptide 2 (Snapc2), mRNA	GO:0005575//cellular_component;GO:0005634//nucleus	GO:0003674//molecular_function	GO:0006350//transcription;GO:0008150//biological_process;GO:0045449//regulation of transcription	gi|19527187|ref|NM_133968.1|
271	72278	8	32	1.44	5.71	1.98742	0.000130881	0.000475627	Ccpg1	Mus musculus cell cycle progression 1 (Ccpg1), transcript variant 1, mRNA	GO:0005575//cellular_component	GO:0003674//molecular_function	GO:0008150//biological_process	gi|166998946|ref|NM_001114328.1|
272	330122	21	84	3.78	14.98	1.98658	1.88e-09	1.24e-08	Cxcl3	Mus musculus chemokine (C-X-C motif) ligand 3 (Cxcl3), mRNA	GO:0005575//cellular_component;GO:0005576//extracellular region;GO:0005615//extracellular space	GO:0005125//cytokine activity;GO:0005515//protein binding;GO:0008009//chemokine activity;GO:0008009//chemokine activity;GO:0008009//chemokine activity	GO:0006935//chemotaxis;GO:0006954//inflammatory response;GO:0006954//inflammatory response;GO:0006955//immune response;GO:0030593//neutrophil chemotaxis;GO:0030593//neutrophil chemotaxis	gi|142368523|ref|NM_203320.2|
273	17764	254	1014	45.72	180.87	1.98406	2.6e-13	2.65e-12	Mtf1	Mus musculus metal response element binding transcription factor 1 (Mtf1), mRNA	GO:0005622//intracellular;GO:0005634//nucleus;GO:0005634//nucleus	GO:0003676//nucleic acid binding;GO:0003677//DNA binding;GO:0003677//DNA binding;GO:0003700//sequence-specific DNA binding transcription factor activity;GO:0008270//zinc ion binding;GO:0042156//zinc-mediated transcriptional activator activity;GO:0046872//metal ion binding	GO:0006350//transcription;GO:0006355//regulation of transcription, DNA-dependent;GO:0006979//response to oxidative stress;GO:0045449//regulation of transcription;GO:0045944//positive regulation of transcription from RNA polymerase II promoter;GO:0046686//response to cadmium ion	gi|188528619|ref|NM_008636.4|
274	72519	80	319	14.4	56.9	1.98236	0	0	Tmem55a	Mus musculus transmembrane protein 55A (Tmem55a), mRNA	GO:0005575//cellular_component;GO:0005764//lysosome;GO:0005768//endosome;GO:0016020//membrane;GO:0016021//integral to membrane	GO:0003674//molecular_function;GO:0016787//hydrolase activity	GO:0008150//biological_process	gi|146149143|ref|NM_028264.4|
275	241075	209	832	37.62	148.41	1.98002	3.33e-14	4.12e-13	Plekhm3	Mus musculus pleckstrin homology domain containing, family M, member 3 (Plekhm3), mRNA	GO:0005575//cellular_component	GO:0003674//molecular_function;GO:0046872//metal ion binding	GO:0008150//biological_process	gi|87162467|ref|NM_001039493.1|
276	226144	302	1198	54.35	213.69	1.97517	3.18e-13	3.19e-12	Erlin1	Mus musculus ER lipid raft associated 1 (Erlin1), transcript variant 2, mRNA	GO:0005783//endoplasmic reticulum;GO:0016020//membrane;GO:0016021//integral to membrane	-	-	gi|256355014|ref|NM_001164359.1|
277	100502982	56	222	10.08	39.6	1.974	0	0	-	PREDICTED: Mus musculus hypothetical LOC100502982 (LOC100502982), partial miscRNA	-	-	-	gi|309263983|ref|XR_107182.1|
278	69684	77	305	13.86	54.4	1.97268	0	0	Aarsd1	Mus musculus alanyl-tRNA synthetase domain containing 1 (Aarsd1), mRNA	GO:0005575//cellular_component	-	GO:0008150//biological_process	gi|21450212|ref|NM_144829.1|
279	67302	23	91	4.14	16.23	1.97096	5.01e-10	3.48e-09	Zc3h13	Mus musculus zinc finger CCCH type containing 13 (Zc3h13), mRNA	GO:0005575//cellular_component	GO:0003674//molecular_function;GO:0046872//metal ion binding	GO:0008150//biological_process	gi|61742809|ref|NM_026083.2|
280	70579	526	2079	94.67	370.84	1.96982	0	0	Zc3h11a	Mus musculus zinc finger CCCH type containing 11A (Zc3h11a), mRNA	GO:0005575//cellular_component	GO:0003674//molecular_function;GO:0003676//nucleic acid binding;GO:0008270//zinc ion binding;GO:0046872//metal ion binding	GO:0008150//biological_process	gi|124378001|ref|NM_144530.5|
281	67282	114	450	20.52	80.27	1.96783	1.51e-14	1.94e-13	Ccdc53	Mus musculus coiled-coil domain containing 53 (Ccdc53), transcript variant 3, mRNA	GO:0005575//cellular_component	GO:0003674//molecular_function	GO:0008150//biological_process	gi|171906600|ref|NM_027487.1|
282	22793	211	831	37.98	148.23	1.96453	1.67e-13	1.8e-12	Zyx	Mus musculus zyxin (Zyx), mRNA	GO:0005634//nucleus;GO:0005737//cytoplasm;GO:0005856//cytoskeleton;GO:0005913//cell-cell adherens junction;GO:0030054//cell junction	GO:0005515//protein binding;GO:0008270//zinc ion binding;GO:0046872//metal ion binding	GO:0007155//cell adhesion	gi|124487367|ref|NM_011777.2|
283	70383	47	185	8.46	33	1.96374	0	0	Cox10	Mus musculus COX10 homolog, cytochrome c oxidase assembly protein, heme A: farnesyltransferase (yeast) (Cox10), nuclear gene encoding mitochondrial protein, mRNA	GO:0005739//mitochondrion;GO:0005739//mitochondrion;GO:0005739//mitochondrion;GO:0016020//membrane;GO:0016021//integral to membrane;GO:0031966//mitochondrial membrane	GO:0004311//farnesyltranstransferase activity;GO:0004659//prenyltransferase activity;GO:0008495//protoheme IX farnesyltransferase activity;GO:0016740//transferase activity	GO:0000266//mitochondrial fission;GO:0006783//heme biosynthetic process;GO:0006784//heme a biosynthetic process;GO:0006784//heme a biosynthetic process;GO:0007005//mitochondrion organization;GO:0009060//aerobic respiration;GO:0017004//cytochrome complex assembly;GO:0018347;GO:0048034//heme O biosynthetic process	gi|285026455|ref|NM_178379.3|
284	14827	565	2219	101.69	395.81	1.96063	1.49e-13	1.63e-12	Pdia3	Mus musculus protein disulfide isomerase associated 3 (Pdia3), mRNA	GO:0005783//endoplasmic reticulum;GO:0005783//endoplasmic reticulum	GO:0003756//protein disulfide isomerase activity;GO:0016853//isomerase activity	GO:0043065//positive regulation of apoptosis;GO:0045454//cell redox homeostasis	gi|112293263|ref|NM_007952.2|
285	217980	188	737	33.84	131.46	1.95782	7.24e-14	8.5e-13	Larp4b	Mus musculus La ribonucleoprotein domain family, member 4B (Larp4b), mRNA	GO:0005575//cellular_component	GO:0003674//molecular_function;GO:0003676//nucleic acid binding;GO:0003723//RNA binding	GO:0008150//biological_process	gi|71061463|ref|NM_172585.2|
286	242406	36	141	6.48	25.15	1.95649	2.12e-13	2.22e-12	Rgp1	Mus musculus RGP1 retrograde golgi transport homolog (S. cerevisiae) (Rgp1), mRNA	GO:0005575//cellular_component	GO:0003674//molecular_function	GO:0008150//biological_process	gi|144922687|ref|NM_172866.3|
287	13367	11	43	1.98	7.67	1.95373	1.1e-05	4.69e-05	Diap1	Mus musculus diaphanous homolog 1 (Drosophila) (Diap1), mRNA	GO:0005737//cytoplasm;GO:0005856//cytoskeleton;GO:0005886//plasma membrane;GO:0016020//membrane;GO:0042995//cell projection	GO:0003779//actin binding;GO:0003779//actin binding;GO:0017048//Rho GTPase binding	GO:0007605//sensory perception of sound;GO:0016043//cellular component organization;GO:0030036//actin cytoskeleton organization;GO:0030041//actin filament polymerization;GO:0030335//positive regulation of cell migration	gi|118131108|ref|NM_007858.2|
288	170743	32	125	5.76	22.3	1.9529	1.55e-12	1.39e-11	Tlr7	Mus musculus toll-like receptor 7 (Tlr7), mRNA	GO:0005764//lysosome;GO:0005764//lysosome;GO:0005768//endosome;GO:0005768//endosome;GO:0005783//endoplasmic reticulum;GO:0005783//endoplasmic reticulum;GO:0016020//membrane;GO:0016021//integral to membrane;GO:0031224//intrinsic to membrane;GO:0031410//cytoplasmic vesicle;GO:0032009//early phagosome	GO:0003727//single-stranded RNA binding;GO:0004872//receptor activity;GO:0004888//transmembrane receptor activity;GO:0005515//protein binding;GO:0005515//protein binding;GO:0008144//drug binding;GO:0035197//siRNA binding	GO:0002224//toll-like receptor signaling pathway;GO:0002282//microglial cell activation involved in immune response;GO:0006954//inflammatory response;GO:0007165//signal transduction;GO:0032755//positive regulation of interleukin-6 production;GO:0034154//toll-like receptor 7 signaling pathway;GO:0042221//response to chemical stimulus;GO:0045087//innate immune response;GO:0045356//positive regulati…	gi|141803199|ref|NM_133211.3|
289	22608	2726	10647	490.63	1899.13	1.95263	0	0	Ybx1	Mus musculus Y box protein 1 (Ybx1), mRNA	GO:0005634//nucleus;GO:0005634//nucleus;GO:0005737//cytoplasm;GO:0005737//cytoplasm;GO:0030425//dendrite;GO:0048471//perinuclear region of cytoplasm	GO:0002039//p53 binding;GO:0003676//nucleic acid binding;GO:0003677//DNA binding;GO:0003697//single-stranded DNA binding;GO:0003697//single-stranded DNA binding;GO:0003723//RNA binding;GO:0003729//mRNA binding;GO:0005515//protein binding;GO:0043565//sequence-specific DNA binding	GO:0000122//negative regulation of transcription from RNA polymerase II promoter;GO:0001701//in utero embryonic development;GO:0001701//in utero embryonic development;GO:0006350//transcription;GO:0006355//regulation of transcription, DNA-dependent;GO:0006397//mRNA processing;GO:0008284//positive regulation of cell proliferation;GO:0008380//RNA splicing;GO:0043066//negative regulation of apoptosis…	gi|113205058|ref|NM_011732.2|
290	15893	149	582	26.82	103.81	1.95256	1.68e-13	1.81e-12	Ica1	Mus musculus islet cell autoantigen 1 (Ica1), mRNA	GO:0000139//Golgi membrane;GO:0005737//cytoplasm;GO:0005794//Golgi apparatus;GO:0005795//Golgi stack;GO:0005829//cytosol;GO:0016020//membrane;GO:0030054//cell junction;GO:0030425//dendrite;GO:0030672//synaptic vesicle membrane;GO:0031410//cytoplasmic vesicle;GO:0045202//synapse;GO:0048471//perinuclear region of cytoplasm	GO:0019904//protein domain specific binding	GO:0006810//transport;GO:0006836//neurotransmitter transport;GO:0043496//regulation of protein homodimerization activity;GO:0046928//regulation of neurotransmitter secretion	gi|145386532|ref|NM_010492.3|
291	56791	29	113	5.22	20.16	1.94937	9.76e-12	7.92e-11	Ube2l6	Mus musculus ubiquitin-conjugating enzyme E2L 6 (Ube2l6), mRNA	GO:0005575//cellular_component	GO:0000166//nucleotide binding;GO:0004842//ubiquitin-protein ligase activity;GO:0005515//protein binding;GO:0005524//ATP binding;GO:0016874//ligase activity;GO:0019787//small conjugating protein ligase activity;GO:0019787//small conjugating protein ligase activity;GO:0042296//ISG15 ligase activity	GO:0019941//modification-dependent protein catabolic process;GO:0032020//ISG15-protein conjugation;GO:0043687//post-translational protein modification;GO:0051246//regulation of protein metabolic process	gi|213512972|ref|NM_019949.2|
292	66882	292	1134	52.55	202.27	1.94452	0	0	Bzw1	Mus musculus basic leucine zipper and W2 domains 1 (Bzw1), mRNA	GO:0005575//cellular_component	GO:0003674//molecular_function;GO:0005488//binding	GO:0006350//transcription;GO:0008150//biological_process;GO:0045449//regulation of transcription	gi|133892965|ref|NM_025824.3|
293	66714	51	198	9.18	35.32	1.94392	0	0	4921524J17Rik	Mus musculus RIKEN cDNA 4921524J17 gene (4921524J17Rik), transcript variant 1, mRNA	GO:0005575//cellular_component	GO:0003674//molecular_function	GO:0008150//biological_process	gi|270483802|ref|NM_025722.3|
294	75695	42	163	7.56	29.07	1.94307	8.88e-14	1.02e-12	Rilpl1	Mus musculus Rab interacting lysosomal protein-like 1 (Rilpl1), mRNA	GO:0005575//cellular_component;GO:0005737//cytoplasm	GO:0003674//molecular_function	GO:0008150//biological_process	gi|31981150|ref|NM_021430.2|
295	21812	25	97	4.5	17.3	1.94278	1.45e-10	1.06e-09	Tgfbr1	Mus musculus transforming growth factor, beta receptor I (Tgfbr1), mRNA	GO:0016020//membrane;GO:0016021//integral to membrane;GO:0016323//basolateral plasma membrane;GO:0016324//apical plasma membrane;GO:0043234//protein complex	GO:0000166//nucleotide binding;GO:0004672//protein kinase activity;GO:0004674//protein serine/threonine kinase activity;GO:0004674//protein serine/threonine kinase activity;GO:0004675//transmembrane receptor protein serine/threonine kinase activity;GO:0004872//receptor activity;GO:0005024//transforming growth factor beta receptor activity;GO:0005024//transforming growth factor beta receptor activ…	GO:0001501//skeletal system development;GO:0001701//in utero embryonic development;GO:0001822//kidney development;GO:0001824//blastocyst development;GO:0006468//protein phosphorylation;GO:0006468//protein phosphorylation;GO:0006917//induction of apoptosis;GO:0007165//signal transduction;GO:0007179//transforming growth factor beta receptor signaling pathway;GO:0007179//transforming growth factor b…	gi|40254607|ref|NM_009370.2|
296	12036	173	671	31.14	119.69	1.94246	2.56e-13	2.61e-12	Bcat2	Mus musculus branched chain aminotransferase 2, mitochondrial (Bcat2), nuclear gene encoding mitochondrial protein, mRNA	GO:0005634//nucleus;GO:0005737//cytoplasm;GO:0005739//mitochondrion;GO:0005739//mitochondrion;GO:0005739//mitochondrion	GO:0003824//catalytic activity;GO:0004084//branched-chain-amino-acid transaminase activity;GO:0004084//branched-chain-amino-acid transaminase activity;GO:0004084//branched-chain-amino-acid transaminase activity;GO:0008483//transaminase activity;GO:0016740//transferase activity	GO:0006549//isoleucine metabolic process;GO:0006550//isoleucine catabolic process;GO:0006550//isoleucine catabolic process;GO:0006551//leucine metabolic process;GO:0006573//valine metabolic process;GO:0008152//metabolic process;GO:0008152//metabolic process;GO:0008652//cellular amino acid biosynthetic process;GO:0009081//branched chain family amino acid metabolic process;GO:0009081//branched chai…	gi|142365745|ref|NM_009737.2|
297	102103	8	31	1.44	5.53	1.94121	0.00020841	0.000731576	Mtus1	Mus musculus mitochondrial tumor suppressor 1 (Mtus1), nuclear gene encoding mitochondrial protein, transcript variant 1, mRNA	GO:0005575//cellular_component;GO:0005634//nucleus;GO:0005739//mitochondrion;GO:0005794//Golgi apparatus;GO:0005886//plasma membrane;GO:0016020//membrane	GO:0003674//molecular_function	GO:0007049//cell cycle;GO:0008150//biological_process	gi|111074533|ref|NM_001005863.2|
298	66302	23	89	4.14	15.88	1.93951	6.24e-10	4.3e-09	Fam82b	Mus musculus family with sequence similarity 82, member B (Fam82b), mRNA	GO:0005737//cytoplasm;GO:0005739//mitochondrion;GO:0005856//cytoskeleton;GO:0005874//microtubule	GO:0003674//molecular_function;GO:0005488//binding	GO:0008150//biological_process	gi|254910955|ref|NM_025476.5|
299	21781	23	89	4.14	15.88	1.93951	6.24e-10	4.29e-09	Tfdp1	Mus musculus transcription factor Dp 1 (Tfdp1), mRNA	GO:0005634//nucleus;GO:0005634//nucleus;GO:0005667//transcription factor complex;GO:0005667//transcription factor complex	GO:0003677//DNA binding;GO:0003677//DNA binding;GO:0003700//sequence-specific DNA binding transcription factor activity;GO:0003700//sequence-specific DNA binding transcription factor activity;GO:0005515//protein binding;GO:0016563//transcription activator activity	GO:0000084//S phase of mitotic cell cycle;GO:0006350//transcription;GO:0006355//regulation of transcription, DNA-dependent;GO:0006915//apoptosis;GO:0007049//cell cycle;GO:0008544//epidermis development;GO:0045449//regulation of transcription;GO:0045449//regulation of transcription;GO:0045893//positive regulation of transcription, DNA-dependent	gi|118130413|ref|NM_009361.2|
300	20452	61	236	10.98	42.1	1.93894	2.44e-15	3.28e-14	St8sia4	Mus musculus ST8 alpha-N-acetyl-neuraminide alpha-2,8-sialyltransferase 4 (St8sia4), transcript variant 1, mRNA	GO:0005794//Golgi apparatus;GO:0016020//membrane;GO:0016021//integral to membrane;GO:0030173//integral to Golgi membrane	GO:0003828//alpha-N-acetylneuraminate alpha-2,8-sialyltransferase activity;GO:0008373//sialyltransferase activity;GO:0016740//transferase activity;GO:0016757//transferase activity, transferring glycosyl groups	GO:0006486//protein glycosylation;GO:0008152//metabolic process	gi|229093140|ref|NM_009183.2|
301	227644	38	147	6.84	26.22	1.9386	1.15e-13	1.29e-12	Snapc4	Mus musculus small nuclear RNA activating complex, polypeptide 4 (Snapc4), transcript variant 2, non-coding RNA	GO:0005575//cellular_component;GO:0005634//nucleus	GO:0003674//molecular_function;GO:0003677//DNA binding	GO:0006350//transcription;GO:0008150//biological_process;GO:0045449//regulation of transcription	gi|295317350|ref|NR_033572.1|
302	20568	204	789	36.72	140.74	1.93839	7.15e-14	8.42e-13	Slpi	Mus musculus secretory leukocyte peptidase inhibitor (Slpi), mRNA	GO:0005576//extracellular region	GO:0004867//serine-type endopeptidase inhibitor activity;GO:0008233//peptidase activity;GO:0030414//peptidase inhibitor activity	-	gi|227430325|ref|NM_011414.3|
303	97387	34	131	6.12	23.37	1.93305	5.13e-13	4.93e-12	Strn4	Mus musculus striatin, calmodulin binding protein 4 (Strn4), transcript variant 2, mRNA	GO:0005737//cytoplasm;GO:0016020//membrane;GO:0043197//dendritic spine;GO:0043234//protein complex	GO:0005516//calmodulin binding;GO:0032403//protein complex binding	GO:0008150//biological_process	gi|240120159|ref|NM_001039878.2|
304	58185	25	96	4.5	17.12	1.92769	1.62e-10	1.18e-09	Rsad2	Mus musculus radical S-adenosyl methionine domain containing 2 (Rsad2), mRNA	GO:0005783//endoplasmic reticulum;GO:0016020//membrane	GO:0003824//catalytic activity;GO:0046872//metal ion binding;GO:0051536//iron-sulfur cluster binding	GO:0001503//ossification;GO:0009615//response to virus;GO:0030278//regulation of ossification;GO:0051607//defense response to virus	gi|237512932|ref|NM_021384.4|
305	232910	365	1398	65.69	249.36	1.92448	5.38e-13	5.13e-12	Ap2s1	Mus musculus adaptor-related protein complex 2, sigma 1 subunit (Ap2s1), mRNA	GO:0005886//plasma membrane;GO:0005905//coated pit;GO:0016020//membrane;GO:0030117//membrane coat;GO:0030122//AP-2 adaptor complex	GO:0003674//molecular_function;GO:0005515//protein binding;GO:0008565//protein transporter activity	GO:0006810//transport;GO:0006886//intracellular protein transport;GO:0008150//biological_process;GO:0015031//protein transport;GO:0016192//vesicle-mediated transport	gi|161086983|ref|NM_198613.2|
306	108121	653	2498	117.53	445.57	1.92262	7.67e-13	7.18e-12	U2af1	Mus musculus U2 small nuclear ribonucleoprotein auxiliary factor (U2AF) 1 (U2af1), transcript variant 1, mRNA	GO:0005575//cellular_component;GO:0005634//nucleus;GO:0005681//spliceosomal complex;GO:0030529//ribonucleoprotein complex	GO:0000166//nucleotide binding;GO:0003676//nucleic acid binding;GO:0003723//RNA binding;GO:0008270//zinc ion binding;GO:0046872//metal ion binding;GO:0050733//RS domain binding	GO:0006397//mRNA processing;GO:0008150//biological_process;GO:0008380//RNA splicing	gi|254939693|ref|NM_024187.4|
307	16332	28	107	5.04	19.09	1.92132	2.11e-11	1.66e-10	Inppl1	Mus musculus inositol polyphosphate phosphatase-like 1 (Inppl1), transcript variant 2, mRNA	GO:0005737//cytoplasm;GO:0005737//cytoplasm;GO:0005856//cytoskeleton;GO:0005886//plasma membrane;GO:0016020//membrane;GO:0030027//lamellipodium	GO:0003779//actin binding;GO:0004437//inositol or phosphatidylinositol phosphatase activity;GO:0004445//inositol-polyphosphate 5-phosphatase activity;GO:0005515//protein binding;GO:0005515//protein binding;GO:0005547//phosphatidylinositol-3,4,5-trisphosphate binding;GO:0016787//hydrolase activity;GO:0017124//SH3 domain binding	GO:0006006//glucose metabolic process;GO:0007155//cell adhesion;GO:0008156//negative regulation of DNA replication;GO:0008285//negative regulation of cell proliferation;GO:0009791//post-embryonic development;GO:0010629//negative regulation of gene expression;GO:0010642//negative regulation of platelet-derived growth factor receptor signaling pathway;GO:0010977//negative regulation of neuron proje…	gi|170172576|ref|NM_001122739.1|
308	99412	56	214	10.08	38.17	1.92094	0	0	Golga2	Mus musculus golgi autoantigen, golgin subfamily a, 2 (Golga2), transcript variant 1, mRNA	GO:0000137//Golgi cis cisterna;GO:0005624//membrane fraction;GO:0005625//soluble fraction;GO:0005794//Golgi apparatus;GO:0005794//Golgi apparatus;GO:0005794//Golgi apparatus;GO:0005801//cis-Golgi network;GO:0005801//cis-Golgi network;GO:0016020//membrane;GO:0043025//neuronal cell body;GO:0043234//protein complex	GO:0032403//protein complex binding	-	gi|124378041|ref|NM_133852.2|
309	76299	249	949	44.82	169.28	1.9172	0	0	Erp44	Mus musculus endoplasmic reticulum protein 44 (Erp44), mRNA	GO:0005783//endoplasmic reticulum;GO:0005788//endoplasmic reticulum lumen	GO:0005515//protein binding	GO:0006986//response to unfolded protein;GO:0045454//cell redox homeostasis	gi|88900513|ref|NM_029572.2|
310	26406	10	38	1.8	6.78	1.91329	4.55e-05	0.000176825	Map3k3	Mus musculus mitogen-activated protein kinase kinase kinase 3 (Map3k3), mRNA	-	GO:0000166//nucleotide binding;GO:0004672//protein kinase activity;GO:0004672//protein kinase activity;GO:0004674//protein serine/threonine kinase activity;GO:0004709//MAP kinase kinase kinase activity;GO:0005515//protein binding;GO:0005524//ATP binding;GO:0016301//kinase activity;GO:0016740//transferase activity;GO:0046872//metal ion binding	GO:0006468//protein phosphorylation;GO:0007243//intracellular protein kinase cascade;GO:0046777//protein autophosphorylation	gi|146134424|ref|NM_011947.3|
311	17929	15	57	2.7	10.17	1.91329	5.68e-07	2.87e-06	Myom1	Mus musculus myomesin 1 (Myom1), transcript variant 2, mRNA	GO:0005856//cytoskeleton;GO:0030017//sarcomere;GO:0031430//M band;GO:0032982//myosin filament	GO:0005200//structural constituent of cytoskeleton	GO:0006936//muscle contraction	gi|145279197|ref|NM_001083934.1|
312	227522	70	266	12.6	47.45	1.91298	0	0	Rpp38	Mus musculus ribonuclease P/MRP 38 subunit (human) (Rpp38), mRNA	GO:0005575//cellular_component;GO:0005634//nucleus	GO:0003674//molecular_function;GO:0004526//ribonuclease P activity;GO:0016787//hydrolase activity	GO:0008033//tRNA processing;GO:0008150//biological_process	gi|247300904|ref|NM_001013376.2|
313	gi|51317396|ref|NM_133788.1|	40	152	7.2	27.11	1.91276	9.19e-14	1.06e-12	-	Mus musculus isoprenylcysteine carboxyl methyltransferase (Icmt), mRNA	-	-	-	gi|51317396|ref|NM_133788.1|
314	84113	29	110	5.22	19.62	1.9102	1.16e-11	9.33e-11	Ptov1	Mus musculus prostate tumor over expressed gene 1 (Ptov1), mRNA	GO:0005634//nucleus;GO:0005737//cytoplasm;GO:0005886//plasma membrane;GO:0016020//membrane	-	GO:0006350//transcription;GO:0045449//regulation of transcription	gi|20149317|ref|NM_133949.1|
315	99899	14	53	2.52	9.45	1.90689	1.46e-06	7.02e-06	Ifi44	Mus musculus interferon-induced protein 44 (Ifi44), mRNA	GO:0005575//cellular_component;GO:0005737//cytoplasm	GO:0003674//molecular_function	GO:0008150//biological_process	gi|158937281|ref|NM_133871.2|
316	100505101	14	53	2.52	9.45	1.90689	1.46e-06	7.02e-06	-	PREDICTED: Mus musculus hypothetical LOC100505101 (LOC100505101), partial miscRNA	-	-	-	gi|309266700|ref|XR_108178.1|
317	30045	18	68	3.24	12.13	1.90451	5.23e-08	2.97e-07	Dnajc12	Mus musculus DnaJ (Hsp40) homolog, subfamily C, member 12 (Dnajc12), transcript variant 1, mRNA	GO:0005575//cellular_component	GO:0003674//molecular_function;GO:0031072//heat shock protein binding	GO:0008150//biological_process	gi|300116215|ref|NM_013888.3|
318	210992	9	34	1.62	6.06	1.90332	0.000122265	0.000446789	Lpcat1	Mus musculus lysophosphatidylcholine acyltransferase 1 (Lpcat1), mRNA	GO:0005783//endoplasmic reticulum;GO:0005783//endoplasmic reticulum;GO:0005794//Golgi apparatus;GO:0005794//Golgi apparatus;GO:0016020//membrane;GO:0016021//integral to membrane	GO:0005509//calcium ion binding;GO:0008415//acyltransferase activity;GO:0016740//transferase activity;GO:0047184//1-acylglycerophosphocholine O-acyltransferase activity;GO:0047184//1-acylglycerophosphocholine O-acyltransferase activity;GO:0047192//1-alkylglycerophosphocholine O-acetyltransferase activity	GO:0008152//metabolic process;GO:0008654//phospholipid biosynthetic process;GO:0008654//phospholipid biosynthetic process	gi|148747362|ref|NM_145376.5|
319	432731	133	502	23.94	89.54	1.90311	9.08e-14	1.04e-12	Zfp187	Mus musculus zinc finger protein 187 (Zfp187), mRNA	GO:0005575//cellular_component;GO:0005622//intracellular;GO:0005634//nucleus	GO:0003674//molecular_function;GO:0003676//nucleic acid binding;GO:0003700//sequence-specific DNA binding transcription factor activity;GO:0008270//zinc ion binding;GO:0046872//metal ion binding	GO:0006350//transcription;GO:0006355//regulation of transcription, DNA-dependent;GO:0008150//biological_process;GO:0045449//regulation of transcription	gi|161353484|ref|NM_001013786.2|
320	17973	48	181	8.64	32.29	1.90198	7.26e-14	8.51e-13	Nck1	Mus musculus non-catalytic region of tyrosine kinase adaptor protein 1 (Nck1), mRNA	GO:0012506//vesicle membrane	GO:0005515//protein binding;GO:0016301//kinase activity;GO:0019904//protein domain specific binding	GO:0007015//actin filament organization;GO:0016477//cell migration;GO:0030032//lamellipodium assembly	gi|34328186|ref|NM_010878.2|
321	67138	13	49	2.34	8.74	1.90112	3.82e-06	1.73e-05	Herc6	Mus musculus hect domain and RLD 6 (Herc6), mRNA	GO:0005737//cytoplasm	GO:0004842//ubiquitin-protein ligase activity;GO:0030332//cyclin binding	GO:0016567//protein ubiquitination	gi|253314513|ref|NM_025992.2|
322	14579	17	64	3.06	11.42	1.89996	1.31e-07	7.15e-07	Gem	Mus musculus GTP binding protein (gene overexpressed in skeletal muscle) (Gem), mRNA	GO:0005886//plasma membrane;GO:0016020//membrane	GO:0000166//nucleotide binding;GO:0003924//GTPase activity;GO:0005525//GTP binding	GO:0007165//signal transduction;GO:0007264//small GTPase mediated signal transduction	gi|260593674|ref|NM_010276.4|
323	320541	21	79	3.78	14.09	1.89821	5.09e-09	3.23e-08	Slc35e2	Mus musculus solute carrier family 35, member E2 (Slc35e2), mRNA	GO:0005575//cellular_component;GO:0016020//membrane;GO:0016021//integral to membrane	GO:0003674//molecular_function	GO:0008150//biological_process	gi|144922680|ref|NM_177186.4|
324	227059	29	109	5.22	19.44	1.89691	1.3e-11	1.04e-10	Slc39a10	Mus musculus solute carrier family 39 (zinc transporter), member 10 (Slc39a10), mRNA	GO:0005575//cellular_component;GO:0016020//membrane;GO:0016021//integral to membrane	GO:0003674//molecular_function;GO:0046873//metal ion transmembrane transporter activity	GO:0006810//transport;GO:0006811//ion transport;GO:0006829//zinc ion transport;GO:0008150//biological_process;GO:0030001//metal ion transport;GO:0055085//transmembrane transport	gi|40254227|ref|NM_172653.2|
325	320487	12	45	2.16	8.03	1.89437	1.01e-05	4.32e-05	Heatr5a	Mus musculus HEAT repeat containing 5A (Heatr5a), mRNA	GO:0005575//cellular_component	GO:0003674//molecular_function;GO:0005488//binding	GO:0008150//biological_process	gi|118130348|ref|NM_177171.4|
326	245622	16	60	2.88	10.7	1.89347	3.34e-07	1.74e-06	Fam199x	Mus musculus family with sequence similarity 199, X-linked (Fam199x), mRNA	GO:0005575//cellular_component	GO:0003674//molecular_function	GO:0008150//biological_process	gi|274320576|ref|NM_146261.2|
327	59079	279	1045	50.22	186.4	1.89207	0	0	Erbb2ip	Mus musculus Erbb2 interacting protein (Erbb2ip), transcript variant 1, mRNA	GO:0016323//basolateral plasma membrane;GO:0030054//cell junction	GO:0005515//protein binding;GO:0005515//protein binding	GO:0006605//protein targeting	gi|54607113|ref|NM_001005868.1|
328	11886	183	685	32.94	122.18	1.8911	2e-13	2.11e-12	Asah1	Mus musculus N-acylsphingosine amidohydrolase 1 (Asah1), mRNA	GO:0005764//lysosome	GO:0016787//hydrolase activity;GO:0017040//ceramidase activity;GO:0017040//ceramidase activity	GO:0006629//lipid metabolic process;GO:0008152//metabolic process;GO:0010033//response to organic substance;GO:0030324//lung development	gi|158966701|ref|NM_019734.2|
329	67619	93	348	16.74	62.07	1.8906	0	0	Nob1	Mus musculus NIN1/RPN12 binding protein 1 homolog (S. cerevisiae) (Nob1), mRNA	GO:0005634//nucleus;GO:0005634//nucleus;GO:0005730//nucleolus;GO:0005737//cytoplasm	GO:0003674//molecular_function;GO:0046872//metal ion binding	GO:0030490//maturation of SSU-rRNA;GO:0042274//ribosomal small subunit biogenesis	gi|146134926|ref|NM_026277.3|
330	84095	98	366	17.64	65.28	1.88779	0	0	Pi4k2a	Mus musculus phosphatidylinositol 4-kinase type 2 alpha (Pi4k2a), mRNA	GO:0005737//cytoplasm;GO:0005792//microsome;GO:0005886//plasma membrane;GO:0016020//membrane;GO:0030672//synaptic vesicle membrane;GO:0031901//early endosome membrane;GO:0043204//perikaryon;GO:0043234//protein complex;GO:0045121//membrane raft;GO:0070382//exocytic vesicle	GO:0000166//nucleotide binding;GO:0004430//1-phosphatidylinositol 4-kinase activity;GO:0004430//1-phosphatidylinositol 4-kinase activity;GO:0005524//ATP binding;GO:0016301//kinase activity;GO:0016740//transferase activity;GO:0016773//phosphotransferase activity, alcohol group as acceptor;GO:0032403//protein complex binding	GO:0002561//basophil degranulation	gi|86262158|ref|NM_145501.2|
331	69772	101	377	18.18	67.25	1.88718	0	0	Bdh2	Mus musculus 3-hydroxybutyrate dehydrogenase, type 2 (Bdh2), transcript variant 2, mRNA	GO:0005575//cellular_component;GO:0005737//cytoplasm	GO:0003674//molecular_function;GO:0003824//catalytic activity;GO:0003858//3-hydroxybutyrate dehydrogenase activity;GO:0005488//binding;GO:0016491//oxidoreductase activity;GO:0016628//oxidoreductase activity, acting on the CH-CH group of donors, NAD or NADP as acceptor	GO:0008150//biological_process;GO:0008152//metabolic process;GO:0019290//siderophore biosynthetic process;GO:0055072//iron ion homeostasis;GO:0055114//oxidation-reduction process	gi|285026424|ref|NM_027208.2|
332	215436	26	97	4.68	17.3	1.88619	1.31e-10	9.55e-10	Slc35e3	Mus musculus solute carrier family 35, member E3 (Slc35e3), mRNA	GO:0005575//cellular_component;GO:0016020//membrane;GO:0016021//integral to membrane	GO:0003674//molecular_function	GO:0008150//biological_process	gi|37497123|ref|NM_029875.2|
333	100125931	11	41	1.98	7.31	1.88437	2.67e-05	0.000107985	A130049A11Rik	Mus musculus RIKEN cDNA A130049A11 gene (A130049A11Rik), non-coding RNA	-	-	-	gi|262205210|ref|NR_030676.1|
334	73833	29	108	5.22	19.26	1.88349	1.52e-11	1.21e-10	Fam98c	Mus musculus family with sequence similarity 98, member C (Fam98c), mRNA	GO:0005575//cellular_component	GO:0003674//molecular_function	GO:0008150//biological_process	gi|225637491|ref|NM_001146023.1|
335	244745	14	52	2.52	9.28	1.8807	2.25e-06	1.05e-05	Dpy19l1	Mus musculus dpy-19-like 1 (C. elegans) (Dpy19l1), mRNA	GO:0005575//cellular_component;GO:0016020//membrane;GO:0016021//integral to membrane	GO:0003674//molecular_function	GO:0008150//biological_process	gi|169646319|ref|NM_172920.4|
336	20932	381	1415	68.57	252.4	1.88006	8.48e-14	9.81e-13	Surf4	Mus musculus surfeit gene 4 (Surf4), mRNA	GO:0005783//endoplasmic reticulum;GO:0005794//Golgi apparatus;GO:0016020//membrane;GO:0016021//integral to membrane	-	-	gi|227430351|ref|NM_011512.3|
337	626009	31	115	5.58	20.51	1.87799	4.08e-12	3.47e-11	Gm6644	Mus musculus predicted gene 6644 (Gm6644), non-coding RNA	-	-	-	gi|255522956|ref|NR_028277.1|
338	66768	10	37	1.8	6.6	1.87447	7.17e-05	0.000270237	Pacrgl	Mus musculus PARK2 co-regulated-like (Pacrgl), mRNA	GO:0005575//cellular_component	GO:0003674//molecular_function;GO:0005488//binding	GO:0008150//biological_process	gi|118130263|ref|NM_025755.3|
339	195434	10	37	1.8	6.6	1.87447	7.17e-05	0.000270155	Utp14b	Mus musculus UTP14, U3 small nucleolar ribonucleoprotein, homolog B (yeast) (Utp14b), transcript variant 1, mRNA	GO:0005634//nucleus;GO:0030529//ribonucleoprotein complex;GO:0032040//small-subunit processome	GO:0003676//nucleic acid binding	GO:0006364//rRNA processing;GO:0007126//meiosis;GO:0007275//multicellular organismal development;GO:0007283//spermatogenesis;GO:0007283//spermatogenesis;GO:0030154//cell differentiation;GO:0042254//ribosome biogenesis	gi|209977086|ref|NM_001136226.1|
340	17692	70	259	12.6	46.2	1.87447	0	0	Msl3	Mus musculus male-specific lethal 3 homolog (Drosophila) (Msl3), mRNA	GO:0000785//chromatin;GO:0005634//nucleus	GO:0003682//chromatin binding	GO:0006333//chromatin assembly or disassembly;GO:0006350//transcription;GO:0016568//chromatin modification;GO:0045449//regulation of transcription	gi|146134426|ref|NM_010832.4|
341	17079	43	159	7.74	28.36	1.87345	9.53e-14	1.09e-12	Cd180	Mus musculus CD180 antigen (Cd180), mRNA	GO:0005886//plasma membrane;GO:0016020//membrane;GO:0016021//integral to membrane	GO:0004872//receptor activity;GO:0005515//protein binding	GO:0006954//inflammatory response;GO:0045087//innate immune response	gi|117320544|ref|NM_008533.2|
342	68735	22	81	3.96	14.45	1.8675	4.17e-09	2.68e-08	Mrps18c	Mus musculus mitochondrial ribosomal protein S18C (Mrps18c), nuclear gene encoding mitochondrial protein, mRNA	GO:0005622//intracellular;GO:0005739//mitochondrion;GO:0005739//mitochondrion;GO:0005840//ribosome;GO:0030529//ribonucleoprotein complex	GO:0003674//molecular_function;GO:0003735//structural constituent of ribosome	GO:0006412//translation;GO:0008150//biological_process	gi|58037128|ref|NM_026826.1|
343	67608	25	92	4.5	16.41	1.86658	4.06e-10	2.84e-09	Narf	Mus musculus nuclear prelamin A recognition factor (Narf), mRNA	GO:0005575//cellular_component;GO:0005634//nucleus	GO:0003674//molecular_function	GO:0008150//biological_process	gi|163954938|ref|NM_026272.3|
344	73677	37	136	6.66	24.26	1.86499	1.64e-13	1.78e-12	Psma8	Mus musculus proteasome (prosome, macropain) subunit, alpha type, 8 (Psma8), mRNA	GO:0000502//proteasome complex;GO:0005575//cellular_component;GO:0005634//nucleus;GO:0005737//cytoplasm;GO:0005839//proteasome core complex;GO:0019773//proteasome core complex, alpha-subunit complex	GO:0003674//molecular_function;GO:0004175//endopeptidase activity;GO:0004298//threonine-type endopeptidase activity;GO:0008233//peptidase activity;GO:0016787//hydrolase activity	GO:0006511//ubiquitin-dependent protein catabolic process;GO:0008150//biological_process;GO:0051603//proteolysis involved in cellular protein catabolic process	gi|254692830|ref|NM_001163609.1|
345	12048	61	224	10.98	39.96	1.86368	2.44e-15	3.28e-14	Bcl2l1	Mus musculus BCL2-like 1 (Bcl2l1), nuclear gene encoding mitochondrial protein, mRNA	GO:0005622//intracellular;GO:0005737//cytoplasm;GO:0005739//mitochondrion;GO:0005739//mitochondrion;GO:0005740//mitochondrial envelope;GO:0005741//mitochondrial outer membrane;GO:0005829//cytosol;GO:0016020//membrane;GO:0016021//integral to membrane;GO:0031966//mitochondrial membrane;GO:0044429//mitochondrial part	GO:0005515//protein binding;GO:0043027//caspase inhibitor activity;GO:0046982//protein heterodimerization activity;GO:0046982//protein heterodimerization activity;GO:0051400//BH domain binding;GO:0070215//MDM2 binding	GO:0001541//ovarian follicle development;GO:0001541//ovarian follicle development;GO:0001541//ovarian follicle development;GO:0001701//in utero embryonic development;GO:0001836//release of cytochrome c from mitochondria;GO:0006915//apoptosis;GO:0006915//apoptosis;GO:0006915//apoptosis;GO:0006916//anti-apoptosis;GO:0006916//anti-apoptosis;GO:0007281//germ cell development;GO:0007281//germ cell dev…	gi|118129881|ref|NM_009743.4|
346	100504801	269	987	48.42	176.05	1.86231	7.55e-15	9.91e-14	-	PREDICTED: Mus musculus hypothetical LOC100504801 (LOC100504801), partial miscRNA	-	-	-	gi|309264740|ref|XR_107490.1|
347	22036	18	66	3.24	11.77	1.86105	1.16e-07	6.32e-07	Traip	Mus musculus TRAF-interacting protein (Traip), mRNA	GO:0005737//cytoplasm	GO:0005057//receptor signaling protein activity;GO:0005515//protein binding;GO:0005515//protein binding;GO:0008270//zinc ion binding;GO:0046872//metal ion binding	GO:0007165//signal transduction;GO:0007165//signal transduction	gi|118130111|ref|NM_011634.3|
348	13929	123	447	22.14	79.73	1.84847	0	0	Amz2	Mus musculus archaelysin family metallopeptidase 2 (Amz2), mRNA	GO:0005575//cellular_component	GO:0003674//molecular_function;GO:0008233//peptidase activity;GO:0008237//metallopeptidase activity;GO:0008270//zinc ion binding;GO:0016787//hydrolase activity;GO:0046872//metal ion binding	GO:0008150//biological_process	gi|115496472|ref|NM_025275.4|
349	332579	26	94	4.68	16.77	1.8413	3.33e-10	2.35e-09	Card9	Mus musculus caspase recruitment domain family, member 9 (Card9), mRNA	GO:0005575//cellular_component	GO:0005515//protein binding;GO:0019904//protein domain specific binding	GO:0007249//I-kappaB kinase/NF-kappaB cascade;GO:0009620//response to fungus;GO:0032494//response to peptidoglycan;GO:0032495//response to muramyl dipeptide;GO:0032755//positive regulation of interleukin-6 production;GO:0032760//positive regulation of tumor necrosis factor production;GO:0032874//positive regulation of stress-activated MAPK cascade;GO:0032874//positive regulation of stress-activat…	gi|147904863|ref|NM_001037747.1|
350	80750	106	383	19.08	68.32	1.84025	0	0	N4bp1	Mus musculus NEDD4 binding protein 1 (N4bp1), mRNA	GO:0005634//nucleus;GO:0005730//nucleolus;GO:0016605//PML body	GO:0005515//protein binding	GO:0031397//negative regulation of protein ubiquitination;GO:0032435//negative regulation of proteasomal ubiquitin-dependent protein catabolic process	gi|242117940|ref|NM_030563.2|
351	21885	15	54	2.7	9.63	1.83458	2.05e-06	9.64e-06	Tle1	Mus musculus transducin-like enhancer of split 1, homolog of Drosophila E(spl) (Tle1), mRNA	GO:0005575//cellular_component;GO:0005634//nucleus;GO:0005634//nucleus;GO:0005667//transcription factor complex;GO:0005737//cytoplasm	GO:0003674//molecular_function;GO:0003682//chromatin binding;GO:0003714//transcription corepressor activity;GO:0005515//protein binding	GO:0000122//negative regulation of transcription from RNA polymerase II promoter;GO:0006350//transcription;GO:0006355//regulation of transcription, DNA-dependent;GO:0006357//regulation of transcription from RNA polymerase II promoter;GO:0008150//biological_process;GO:0016055//Wnt receptor signaling pathway;GO:0045449//regulation of transcription	gi|171916084|ref|NM_011599.4|
352	75212	15	54	2.7	9.63	1.83458	2.05e-06	9.64e-06	Rnf121	Mus musculus ring finger protein 121 (Rnf121), mRNA	GO:0005575//cellular_component;GO:0016020//membrane;GO:0016021//integral to membrane	GO:0003674//molecular_function;GO:0005515//protein binding;GO:0008270//zinc ion binding;GO:0046872//metal ion binding	GO:0008150//biological_process	gi|70778931|ref|NM_029211.2|
353	56418	143	514	25.74	91.68	1.83259	0	0	Ykt6	Mus musculus YKT6 homolog (S. Cerevisiae) (Ykt6), mRNA	GO:0005737//cytoplasm;GO:0005783//endoplasmic reticulum;GO:0005794//Golgi apparatus;GO:0005887//integral to plasma membrane;GO:0016020//membrane;GO:0016021//integral to membrane;GO:0031201//SNARE complex;GO:0031410//cytoplasmic vesicle	GO:0016740//transferase activity;GO:0019706//protein-cysteine S-palmitoleyltransferase activity	GO:0006810//transport;GO:0006888//ER to Golgi vesicle-mediated transport;GO:0006903//vesicle targeting;GO:0006904//vesicle docking involved in exocytosis;GO:0008152//metabolic process;GO:0015031//protein transport;GO:0016192//vesicle-mediated transport	gi|294862253|ref|NM_019661.4|
354	75620	37	133	6.66	23.72	1.83251	2.12e-13	2.22e-12	2810422J05Rik	Mus musculus RIKEN cDNA 2810422J05 gene (2810422J05Rik), mRNA	GO:0005575//cellular_component	GO:0003674//molecular_function	GO:0008150//biological_process	gi|254939621|ref|NM_029366.2|
355	67959	506	1815	91.07	323.75	1.82983	2.41e-13	2.49e-12	Puf60	Mus musculus poly-U binding splicing factor 60 (Puf60), transcript variant 1, mRNA	GO:0005634//nucleus;GO:0030529//ribonucleoprotein complex	GO:0000166//nucleotide binding;GO:0003676//nucleic acid binding;GO:0003677//DNA binding;GO:0003723//RNA binding	GO:0006350//transcription;GO:0006397//mRNA processing;GO:0006915//apoptosis;GO:0008380//RNA splicing;GO:0045449//regulation of transcription	gi|257196182|ref|NM_028364.2|
356	12457	46	165	8.28	29.43	1.82958	4.53e-14	5.53e-13	Ccrn4l	Mus musculus CCR4 carbon catabolite repression 4-like (S. cerevisiae) (Ccrn4l), mRNA	-	-	GO:0048511//rhythmic process	gi|161353445|ref|NM_009834.2|
357	622976	12	43	2.16	7.67	1.8282	2.46e-05	0.0001	Gm6377	Mus musculus predicted gene 6377 (Gm6377), mRNA	GO:0005575//cellular_component	GO:0003674//molecular_function	GO:0008150//biological_process	gi|262263320|ref|NM_001037917.2|
358	19663	24	86	4.32	15.34	1.8282	2.11e-09	1.39e-08	Rbpms	Mus musculus RNA binding protein gene with multiple splicing (Rbpms), transcript variant 2, mRNA	GO:0005634//nucleus;GO:0005737//cytoplasm	GO:0000166//nucleotide binding;GO:0003676//nucleic acid binding;GO:0003723//RNA binding	GO:0006350//transcription;GO:0045449//regulation of transcription	gi|111185960|ref|NM_001042674.1|
359	81702	365	1307	65.69	233.13	1.82739	5.38e-13	5.14e-12	Ankrd17	Mus musculus ankyrin repeat domain 17 (Ankrd17), transcript variant 2, mRNA	GO:0005575//cellular_component;GO:0005634//nucleus;GO:0005737//cytoplasm	GO:0003674//molecular_function;GO:0003723//RNA binding	GO:0007492//endoderm development	gi|40549394|ref|NM_198010.2|
360	68375	517	1851	93.05	330.17	1.82713	0	0	Ndufa8	Mus musculus NADH dehydrogenase (ubiquinone) 1 alpha subcomplex, 8 (Ndufa8), nuclear gene encoding mitochondrial protein, mRNA	GO:0005739//mitochondrion;GO:0005739//mitochondrion;GO:0005743//mitochondrial inner membrane;GO:0070469//respiratory chain	GO:0003674//molecular_function	GO:0006810//transport;GO:0008150//biological_process;GO:0022900//electron transport chain	gi|133893199|ref|NM_026703.2|
361	328451	49	175	8.82	31.22	1.82362	6.66e-15	8.76e-14	Gm5088	Mus musculus predicted gene 5088 (Gm5088), non-coding RNA	-	-	-	gi|294997233|ref|NR_002862.3|
362	100503365	30	107	5.4	19.09	1.82179	2.7e-11	2.09e-10	-	PREDICTED: Mus musculus hypothetical LOC100503365 (LOC100503365), partial miscRNA	-	-	-	gi|309269721|ref|XR_105448.1|
363	28113	106	378	19.08	67.42	1.82112	0	0	Tinf2	Mus musculus Terf1 (TRF1)-interacting nuclear factor 2 (Tinf2), mRNA	GO:0000781//chromosome, telomeric region;GO:0000781//chromosome, telomeric region;GO:0005634//nucleus;GO:0005694//chromosome	GO:0005515//protein binding	GO:0000723//telomere maintenance	gi|255918144|ref|NM_145705.3|
364	231225	32	114	5.76	20.33	1.81947	6.55e-12	5.42e-11	Tapt1	Mus musculus transmembrane anterior posterior transformation 1 (Tapt1), mRNA	GO:0005575//cellular_component;GO:0016020//membrane;GO:0016021//integral to membrane	GO:0003674//molecular_function	GO:0001701//in utero embryonic development;GO:0007275//multicellular organismal development;GO:0009791//post-embryonic development;GO:0048706//embryonic skeletal system development	gi|71143115|ref|NM_173764.3|
365	75320	98	349	17.64	62.25	1.81922	0	0	Etnk1	Mus musculus ethanolamine kinase 1 (Etnk1), mRNA	GO:0005575//cellular_component;GO:0005737//cytoplasm	GO:0000166//nucleotide binding;GO:0003674//molecular_function;GO:0004305//ethanolamine kinase activity;GO:0005524//ATP binding;GO:0016301//kinase activity;GO:0016740//transferase activity	GO:0008150//biological_process;GO:0008654//phospholipid biosynthetic process	gi|226371695|ref|NM_029250.2|
366	13030	3457	12308	622.2	2195.4	1.81903	0	0	Ctsb	Mus musculus cathepsin B (Ctsb), mRNA	GO:0005576//extracellular region;GO:0005615//extracellular space;GO:0005625//soluble fraction;GO:0005737//cytoplasm;GO:0005739//mitochondrion;GO:0005739//mitochondrion;GO:0005764//lysosome;GO:0005764//lysosome;GO:0005764//lysosome;GO:0005901//caveola;GO:0009897//external side of plasma membrane;GO:0009986//cell surface;GO:0016324//apical plasma membrane;GO:0042383//sarcolemma;GO:0048471//perinucl…	GO:0004175//endopeptidase activity;GO:0004197//cysteine-type endopeptidase activity;GO:0004197//cysteine-type endopeptidase activity;GO:0008233//peptidase activity;GO:0008234//cysteine-type peptidase activity;GO:0016787//hydrolase activity;GO:0030984//kininogen binding;GO:0032403//protein complex binding;GO:0042277//peptide binding	GO:0006508//proteolysis;GO:0006508//proteolysis;GO:0050790//regulation of catalytic activity;GO:0060548//negative regulation of cell death	gi|118131153|ref|NM_007798.2|
367	66874	31	110	5.58	19.62	1.81399	1.59e-11	1.26e-10	1200014J11Rik	Mus musculus RIKEN cDNA 1200014J11 gene (1200014J11Rik), mRNA	GO:0005575//cellular_component	GO:0003674//molecular_function	GO:0008150//biological_process	gi|255003739|ref|NM_025818.3|
368	72313	31	110	5.58	19.62	1.81399	1.59e-11	1.26e-10	Fryl	Mus musculus furry homolog-like (Drosophila) (Fryl), mRNA	GO:0005575//cellular_component	GO:0005515//protein binding	GO:0008150//biological_process	gi|119964715|ref|NM_028194.2|
369	67115	5565	19716	1001.6	3516.78	1.81195	1.28e-11	1.03e-10	Rpl14	Mus musculus ribosomal protein L14 (Rpl14), mRNA	GO:0005575//cellular_component	GO:0003674//molecular_function	GO:0008150//biological_process	gi|142373739|ref|NM_025974.2|
370	17772	70	248	12.6	44.24	1.81193	0	0	Mtm1	Mus musculus X-linked myotubular myopathy gene 1 (Mtm1), transcript variant 3, mRNA	-	GO:0004721//phosphoprotein phosphatase activity;GO:0004725//protein tyrosine phosphatase activity;GO:0016787//hydrolase activity;GO:0016791//phosphatase activity	GO:0016311//dephosphorylation;GO:0046716//muscle cell homeostasis	gi|255958299|ref|NM_019926.3|
371	100505025	75	265	13.5	47.27	1.80797	0	0	-	PREDICTED: Mus musculus hypothetical LOC100505025 (LOC100505025), partial miscRNA	-	-	-	gi|309265951|ref|XR_107913.1|
372	100043597	60	212	10.8	37.81	1.80774	0	0	Srcap	PREDICTED: Mus musculus Snf2-related CREBBP activator protein, transcript variant 1 (Srcap), mRNA	GO:0005575//cellular_component	GO:0003674//molecular_function	GO:0008150//biological_process	gi|309268994|ref|XM_001480403.2|
373	66398	60	212	10.8	37.81	1.80774	0	0	Commd5	Mus musculus COMM domain containing 5 (Commd5), mRNA	GO:0005634//nucleus;GO:0005634//nucleus	GO:0003674//molecular_function	GO:0007050//cell cycle arrest	gi|141802424|ref|NM_025536.2|
374	68742	47	166	8.46	29.61	1.80735	0	0	Tmem219	Mus musculus transmembrane protein 219 (Tmem219), transcript variant 2, mRNA	GO:0005575//cellular_component;GO:0016020//membrane;GO:0016021//integral to membrane	GO:0003674//molecular_function	GO:0008150//biological_process	gi|134288856|ref|NM_028389.1|
375	17192	112	395	20.16	70.46	1.80531	0	0	Mbd3	Mus musculus methyl-CpG binding domain protein 3 (Mbd3), mRNA	GO:0000785//chromatin;GO:0000792//heterochromatin;GO:0005634//nucleus;GO:0005634//nucleus;GO:0005730//nucleolus;GO:0005737//cytoplasm;GO:0016581//NuRD complex	GO:0003677//DNA binding;GO:0003677//DNA binding;GO:0003682//chromatin binding;GO:0005515//protein binding	GO:0000122//negative regulation of transcription from RNA polymerase II promoter;GO:0001701//in utero embryonic development;GO:0006346//methylation-dependent chromatin silencing;GO:0006350//transcription;GO:0009888//tissue development;GO:0016573//histone acetylation;GO:0045449//regulation of transcription	gi|118129898|ref|NM_013595.2|
376	226844	127	447	22.86	79.73	1.8023	2.51e-14	3.16e-13	Mfsd7b	Mus musculus major facilitator superfamily domain containing 7B (Mfsd7b), mRNA	GO:0005575//cellular_component	GO:0003674//molecular_function	GO:0001701//in utero embryonic development;GO:0030218//erythrocyte differentiation;GO:0035108//limb morphogenesis;GO:0035264//multicellular organism growth;GO:0042733//embryonic digit morphogenesis;GO:0046620//regulation of organ growth;GO:0048536//spleen development;GO:0060323//head morphogenesis	gi|124486924|ref|NM_001081259.1|
377	70686	27	95	4.86	16.95	1.80226	4.3e-10	3e-09	Dusp16	Mus musculus dual specificity phosphatase 16 (Dusp16), transcript variant A1, mRNA	GO:0005634//nucleus;GO:0005737//cytoplasm	GO:0005515//protein binding;GO:0016301//kinase activity;GO:0016787//hydrolase activity;GO:0016791//phosphatase activity	GO:0000188//inactivation of MAPK activity;GO:0016311//dephosphorylation	gi|114205411|ref|NM_130447.2|
378	69538	62	218	11.16	38.89	1.80106	0	0	Antxr1	Mus musculus anthrax toxin receptor 1 (Antxr1), mRNA	GO:0005886//plasma membrane;GO:0005886//plasma membrane;GO:0016020//membrane;GO:0016021//integral to membrane;GO:0042995//cell projection	GO:0003674//molecular_function;GO:0004872//receptor activity;GO:0046872//metal ion binding	GO:0008150//biological_process	gi|140971258|ref|NM_054041.2|
379	26384	65	228	11.7	40.67	1.79746	0	0	Gnpda1	Mus musculus glucosamine-6-phosphate deaminase 1 (Gnpda1), mRNA	GO:0005737//cytoplasm;GO:0005737//cytoplasm	GO:0004342//glucosamine-6-phosphate deaminase activity;GO:0004342//glucosamine-6-phosphate deaminase activity;GO:0004342//glucosamine-6-phosphate deaminase activity;GO:0016787//hydrolase activity	GO:0005975//carbohydrate metabolic process;GO:0006002//fructose 6-phosphate metabolic process;GO:0006041//glucosamine metabolic process;GO:0006044//N-acetylglucosamine metabolic process;GO:0007340//acrosome reaction;GO:0008152//metabolic process;GO:0046370//fructose biosynthetic process	gi|188219581|ref|NM_011937.2|
380	75580	30	105	5.4	18.73	1.79432	5.87e-11	4.41e-10	Zbtb4	Mus musculus zinc finger and BTB domain containing 4 (Zbtb4), mRNA	GO:0005575//cellular_component	GO:0003674//molecular_function;GO:0046872//metal ion binding	GO:0008150//biological_process	gi|161168991|ref|NM_029348.2|
381	54127	28	98	5.04	17.48	1.79421	2.54e-10	1.81e-09	Rps28	Mus musculus ribosomal protein S28 (Rps28), mRNA	GO:0005575//cellular_component	GO:0003674//molecular_function	GO:0008150//biological_process	gi|255958253|ref|NM_016844.2|
382	11803	12	42	2.16	7.49	1.79393	3.85e-05	0.000151706	Aplp1	Mus musculus amyloid beta (A4) precursor-like protein 1 (Aplp1), mRNA	GO:0005624//membrane fraction;GO:0005737//cytoplasm;GO:0005886//plasma membrane;GO:0016020//membrane;GO:0016021//integral to membrane	GO:0005488//binding;GO:0008201//heparin binding;GO:0046872//metal ion binding	GO:0006378//mRNA polyadenylation;GO:0006417//regulation of translation;GO:0006897//endocytosis;GO:0006915//apoptosis;GO:0007155//cell adhesion;GO:0008219//cell death;GO:0030198//extracellular matrix organization;GO:0030900//forebrain development	gi|85861185|ref|NM_007467.2|
383	19271	121	422	21.78	75.27	1.78907	0	0	Ptprj	Mus musculus protein tyrosine phosphatase, receptor type, J (Ptprj), transcript variant 2, mRNA	GO:0016020//membrane;GO:0016021//integral to membrane	GO:0004721//phosphoprotein phosphatase activity;GO:0004725//protein tyrosine phosphatase activity;GO:0004872//receptor activity;GO:0016787//hydrolase activity;GO:0016791//phosphatase activity	GO:0001570//vasculogenesis;GO:0006470//protein dephosphorylation;GO:0007507//heart development;GO:0016311//dephosphorylation	gi|208609940|ref|NM_001135657.1|
384	67863	172	599	30.96	106.84	1.78697	0	0	Slc25a11	Mus musculus solute carrier family 25 (mitochondrial carrier oxoglutarate carrier), member 11 (Slc25a11), nuclear gene encoding mitochondrial protein, mRNA	GO:0005739//mitochondrion;GO:0005739//mitochondrion;GO:0005739//mitochondrion;GO:0005743//mitochondrial inner membrane;GO:0005743//mitochondrial inner membrane;GO:0016020//membrane;GO:0016021//integral to membrane	GO:0005215//transporter activity;GO:0005215//transporter activity;GO:0005488//binding	GO:0006810//transport;GO:0055085//transmembrane transport	gi|31980956|ref|NM_024211.2|
385	64659	80	278	14.4	49.59	1.78398	0	0	Mrps14	Mus musculus mitochondrial ribosomal protein S14 (Mrps14), nuclear gene encoding mitochondrial protein, mRNA	GO:0005622//intracellular;GO:0005739//mitochondrion;GO:0005739//mitochondrion;GO:0005763//mitochondrial small ribosomal subunit;GO:0005840//ribosome;GO:0030529//ribonucleoprotein complex	GO:0003735//structural constituent of ribosome;GO:0003735//structural constituent of ribosome	GO:0006412//translation;GO:0008150//biological_process	gi|118130313|ref|NM_025474.3|
386	68961	19	66	3.42	11.77	1.78305	2.47e-07	1.3e-06	Phkg2	Mus musculus phosphorylase kinase, gamma 2 (testis) (Phkg2), mRNA	GO:0005625//soluble fraction;GO:0005964//phosphorylase kinase complex;GO:0005964//phosphorylase kinase complex	GO:0000166//nucleotide binding;GO:0004672//protein kinase activity;GO:0004674//protein serine/threonine kinase activity;GO:0004689//phosphorylase kinase activity;GO:0004689//phosphorylase kinase activity;GO:0005516//calmodulin binding;GO:0005516//calmodulin binding;GO:0005524//ATP binding;GO:0005524//ATP binding;GO:0016301//kinase activity;GO:0016740//transferase activity;GO:0019899//enzyme bindi…	GO:0005975//carbohydrate metabolic process;GO:0005977//glycogen metabolic process;GO:0005977//glycogen metabolic process;GO:0005978//glycogen biosynthetic process;GO:0006468//protein phosphorylation;GO:0006468//protein phosphorylation	gi|188035880|ref|NM_026888.3|
387	100503080	17	59	3.06	10.52	1.78153	1.1e-06	5.38e-06	-	PREDICTED: Mus musculus hypothetical LOC100503080 (LOC100503080), partial miscRNA	-	-	-	gi|309263489|ref|XR_106981.1|
388	98403	20	69	3.6	12.31	1.77376	1.46e-07	7.89e-07	Zfp451	Mus musculus zinc finger protein 451 (Zfp451), mRNA	GO:0005575//cellular_component;GO:0005622//intracellular;GO:0005634//nucleus	GO:0003674//molecular_function;GO:0003677//DNA binding;GO:0008270//zinc ion binding;GO:0046872//metal ion binding	GO:0006350//transcription;GO:0008150//biological_process;GO:0045449//regulation of transcription	gi|142370012|ref|NM_133817.2|
389	106878	69	238	12.42	42.45	1.7731	0	0	2010002N04Rik	Mus musculus RIKEN cDNA 2010002N04 gene (2010002N04Rik), mRNA	GO:0005575//cellular_component;GO:0016020//membrane;GO:0016021//integral to membrane	GO:0003674//molecular_function	GO:0008150//biological_process	gi|125991226|ref|NM_134133.2|
390	14731	87	300	15.66	53.51	1.77272	0	0	Gpaa1	Mus musculus GPI anchor attachment protein 1 (Gpaa1), mRNA	GO:0005783//endoplasmic reticulum;GO:0005887//integral to plasma membrane;GO:0016020//membrane;GO:0016021//integral to membrane;GO:0016021//integral to membrane;GO:0042765//GPI-anchor transamidase complex	GO:0003923//GPI-anchor transamidase activity	GO:0006506//GPI anchor biosynthetic process;GO:0006506//GPI anchor biosynthetic process;GO:0008152//metabolic process	gi|31981728|ref|NM_010331.2|
391	232816	18	62	3.24	11.06	1.77129	6.49e-07	3.26e-06	Zfp628	Mus musculus zinc finger protein 628 (Zfp628), mRNA	GO:0005622//intracellular;GO:0005634//nucleus;GO:0005634//nucleus	GO:0003676//nucleic acid binding;GO:0003677//DNA binding;GO:0003677//DNA binding;GO:0003700//sequence-specific DNA binding transcription factor activity;GO:0008270//zinc ion binding;GO:0046872//metal ion binding	GO:0006350//transcription;GO:0006355//regulation of transcription, DNA-dependent;GO:0045449//regulation of transcription	gi|148276993|ref|NM_170759.2|
392	54367	48	165	8.64	29.43	1.76818	7.28e-14	8.53e-13	Zfp326	Mus musculus zinc finger protein 326 (Zfp326), transcript variant 2, non-coding RNA	GO:0005622//intracellular;GO:0005626//insoluble fraction;GO:0005634//nucleus;GO:0005634//nucleus;GO:0016363//nuclear matrix	GO:0003677//DNA binding;GO:0003677//DNA binding;GO:0008270//zinc ion binding;GO:0008270//zinc ion binding;GO:0016563//transcription activator activity;GO:0046872//metal ion binding	GO:0006350//transcription;GO:0045449//regulation of transcription;GO:0045941//positive regulation of transcription	gi|269784645|ref|NR_030777.1|
393	24088	322	1106	57.95	197.28	1.76736	3.24e-14	4.02e-13	Tlr2	Mus musculus toll-like receptor 2 (Tlr2), mRNA	GO:0005886//plasma membrane;GO:0005886//plasma membrane;GO:0009897//external side of plasma membrane;GO:0016020//membrane;GO:0016021//integral to membrane;GO:0031224//intrinsic to membrane;GO:0031410//cytoplasmic vesicle	GO:0004872//receptor activity;GO:0004888//transmembrane receptor activity;GO:0005515//protein binding;GO:0008034;GO:0042497//triacyl lipopeptide binding;GO:0042497//triacyl lipopeptide binding;GO:0042498//diacyl lipopeptide binding;GO:0046982//protein heterodimerization activity;GO:0046982//protein heterodimerization activity	GO:0002224//toll-like receptor signaling pathway;GO:0002238//response to molecule of fungal origin;GO:0002282//microglial cell activation involved in immune response;GO:0002687//positive regulation of leukocyte migration;GO:0002752//cell surface pattern recognition receptor signaling pathway;GO:0002755//MyD88-dependent toll-like receptor signaling pathway;GO:0006954//inflammatory response;GO:0006…	gi|158749637|ref|NM_011905.3|
394	54636	21	72	3.78	12.84	1.76419	8.58e-08	4.75e-07	Wdr45	Mus musculus WD repeat domain 45 (Wdr45), mRNA	GO:0005575//cellular_component	GO:0003674//molecular_function	GO:0008150//biological_process	gi|27363471|ref|NM_172372.1|
395	16168	21	72	3.78	12.84	1.76419	8.58e-08	4.75e-07	Il15	Mus musculus interleukin 15 (Il15), mRNA	GO:0005576//extracellular region;GO:0005615//extracellular space	GO:0005125//cytokine activity;GO:0005125//cytokine activity;GO:0005126//cytokine receptor binding	GO:0001866//NK T cell proliferation;GO:0006955//immune response;GO:0042102//positive regulation of T cell proliferation;GO:0045062//extrathymic T cell selection;GO:0045580//regulation of T cell differentiation;GO:0048535//lymph node development;GO:0048662//negative regulation of smooth muscle cell proliferation;GO:0050691//regulation of defense response to virus by host;GO:0050778//positive regul…	gi|6680406|ref|NM_008357.1|
396	353310	35	120	6.3	21.4	1.76419	4.34e-12	3.68e-11	Zfp703	Mus musculus zinc finger protein 703 (Zfp703), transcript variant 2, mRNA	-	-	-	gi|160333270|ref|NM_001110508.1|
397	74763	159	545	28.62	97.21	1.76408	0	0	Nat15	Mus musculus N-acetyltransferase 15 (GCN5-related, putative) (Nat15), mRNA	GO:0005575//cellular_component	GO:0003674//molecular_function;GO:0008080//N-acetyltransferase activity;GO:0008415//acyltransferase activity;GO:0016740//transferase activity	GO:0008150//biological_process;GO:0008152//metabolic process	gi|134254441|ref|NM_029090.3|
398	69749	26	89	4.68	15.88	1.76263	2.59e-09	1.7e-08	2410004N09Rik	PREDICTED: Mus musculus RIKEN cDNA 2410004N09 gene (2410004N09Rik), partial miscRNA	GO:0005575//cellular_component	GO:0003674//molecular_function	GO:0008150//biological_process	gi|309263808|ref|XR_107112.1|
399	73617	78	267	14.04	47.63	1.76233	0	0	1700122H20Rik	PREDICTED: Mus musculus RIKEN cDNA 1700122H20 gene (1700122H20Rik), partial miscRNA	GO:0005575//cellular_component	GO:0003674//molecular_function	GO:0008150//biological_process	gi|309270874|ref|XR_105823.1|
400	24100	24	82	4.32	14.63	1.75983	1.14e-08	6.94e-08	Tpra1	Mus musculus transmembrane protein, adipocyte asscociated 1 (Tpra1), mRNA	GO:0016020//membrane;GO:0016021//integral to membrane	-	-	gi|114326470|ref|NM_011906.2|
401	232947	17	58	3.06	10.35	1.75803	1.71e-06	8.11e-06	Lrrc68	Mus musculus leucine rich repeat containing 68 (Lrrc68), mRNA	GO:0005575//cellular_component	GO:0003674//molecular_function	GO:0008150//biological_process	gi|146198663|ref|NM_199149.3|
402	94192	45	153	8.1	27.29	1.75238	0	0	C1galt1	Mus musculus core 1 synthase, glycoprotein-N-acetylgalactosamine 3-beta-galactosyltransferase, 1 (C1galt1), mRNA	GO:0016020//membrane;GO:0016021//integral to membrane	GO:0008378//galactosyltransferase activity;GO:0016263//glycoprotein-N-acetylgalactosamine 3-beta-galactosyltransferase activity;GO:0016740//transferase activity;GO:0016757//transferase activity, transferring glycosyl groups;GO:0046872//metal ion binding	GO:0001525//angiogenesis;GO:0001525//angiogenesis;GO:0007275//multicellular organismal development;GO:0016267//O-glycan processing, core 1;GO:0030154//cell differentiation	gi|282396085|ref|NM_052993.3|
403	74580	10	34	1.8	6.06	1.75132	0.000278744	0.000953509	Pyroxd2	Mus musculus pyridine nucleotide-disulphide oxidoreductase domain 2 (Pyroxd2), mRNA	GO:0005575//cellular_component	GO:0003674//molecular_function;GO:0016491//oxidoreductase activity	GO:0008150//biological_process;GO:0055114//oxidation-reduction process	gi|125858597|ref|NM_029011.2|
404	94093	105	356	18.9	63.5	1.74837	0	0	Trim33	Mus musculus tripartite motif-containing 33 (Trim33), transcript variant 2, mRNA	GO:0005622//intracellular;GO:0005634//nucleus;GO:0005634//nucleus	GO:0003674//molecular_function;GO:0003677//DNA binding;GO:0005515//protein binding;GO:0008270//zinc ion binding;GO:0016874//ligase activity;GO:0046872//metal ion binding	GO:0006350//transcription;GO:0008150//biological_process;GO:0045449//regulation of transcription	gi|119637829|ref|NM_001079830.1|
405	66634	52	176	9.36	31.39	1.74572	2.13e-14	2.7e-13	Mcm8	Mus musculus minichromosome maintenance deficient 8 (S. cerevisiae) (Mcm8), mRNA	GO:0005575//cellular_component;GO:0005634//nucleus	GO:0000166//nucleotide binding;GO:0003674//molecular_function;GO:0003677//DNA binding;GO:0005524//ATP binding;GO:0017111//nucleoside-triphosphatase activity	GO:0006260//DNA replication;GO:0006350//transcription;GO:0007049//cell cycle;GO:0008150//biological_process;GO:0045449//regulation of transcription	gi|118130297|ref|NM_025676.3|
406	244713	29	98	5.22	17.48	1.74358	5.37e-10	3.71e-09	Zfp317	Mus musculus zinc finger protein 317 (Zfp317), mRNA	GO:0005575//cellular_component;GO:0005634//nucleus	GO:0003674//molecular_function;GO:0046872//metal ion binding	GO:0008150//biological_process	gi|257153395|ref|NM_172918.4|
407	66212	40	135	7.2	24.08	1.74177	3.92e-13	3.86e-12	Sec61b	Mus musculus Sec61 beta subunit (Sec61b), mRNA	GO:0005575//cellular_component;GO:0005783//endoplasmic reticulum;GO:0016020//membrane;GO:0016021//integral to membrane	GO:0043022//ribosome binding	GO:0006810//transport;GO:0008150//biological_process;GO:0015031//protein transport;GO:0055085//transmembrane transport	gi|142378097|ref|NM_024171.2|
408	53356	665	2244	119.69	400.27	1.74167	1.04e-13	1.18e-12	Eif3g	Mus musculus eukaryotic translation initiation factor 3, subunit G (Eif3g), mRNA	GO:0005737//cytoplasm;GO:0005852//eukaryotic translation initiation factor 3 complex	GO:0000166//nucleotide binding;GO:0003676//nucleic acid binding;GO:0003723//RNA binding;GO:0003743//translation initiation factor activity;GO:0003743//translation initiation factor activity	GO:0006412//translation;GO:0006413//translational initiation	gi|118131193|ref|NM_016876.3|
409	100216530	16	54	2.88	9.63	1.74147	4.52e-06	2.03e-05	Snord118	Mus musculus small nucleolar RNA, C/D box 118 (Snord118), small nucleolar RNA	GO:0005575//cellular_component	GO:0003674//molecular_function	GO:0008150//biological_process	gi|260166589|ref|NR_028566.1|
410	12464	562	1894	101.15	337.84	1.73984	7.53e-14	8.8e-13	Cct4	Mus musculus chaperonin containing Tcp1, subunit 4 (delta) (Cct4), mRNA	GO:0005737//cytoplasm;GO:0005832//chaperonin-containing T-complex;GO:0005856//cytoskeleton	GO:0000166//nucleotide binding;GO:0005515//protein binding;GO:0005524//ATP binding;GO:0051082//unfolded protein binding	GO:0006457//protein folding;GO:0044267//cellular protein metabolic process	gi|6753321|ref|NM_009837.1|
411	70470	27	91	4.86	16.23	1.73963	2.36e-09	1.55e-08	Rprd1b	Mus musculus regulation of nuclear pre-mRNA domain containing 1B (Rprd1b), mRNA	GO:0005575//cellular_component	GO:0003674//molecular_function	GO:0008150//biological_process	gi|133892156|ref|NM_027434.2|
412	11541	11	37	1.98	6.6	1.73697	0.000161559	0.000578515	Adora2b	Mus musculus adenosine A2b receptor (Adora2b), mRNA	GO:0005886//plasma membrane;GO:0005886//plasma membrane;GO:0005886//plasma membrane;GO:0009986//cell surface;GO:0016020//membrane;GO:0016021//integral to membrane	GO:0001609//adenosine receptor activity, G-protein coupled;GO:0001609//adenosine receptor activity, G-protein coupled;GO:0004871//signal transducer activity;GO:0004872//receptor activity;GO:0004930//G-protein coupled receptor activity;GO:0004930//G-protein coupled receptor activity	GO:0002882//positive regulation of chronic inflammatory response to non-antigenic stimulus;GO:0007165//signal transduction;GO:0007186//G-protein coupled receptor protein signaling pathway;GO:0007189//activation of adenylate cyclase activity by G-protein signaling pathway;GO:0008284//positive regulation of cell proliferation;GO:0008285//negative regulation of cell proliferation;GO:0010575//positiv…	gi|145966718|ref|NM_007413.4|
413	233913	11	37	1.98	6.6	1.73697	0.000161559	0.000578349	BC017158	Mus musculus cDNA sequence BC017158 (BC017158), mRNA	GO:0005575//cellular_component;GO:0016020//membrane;GO:0016021//integral to membrane	GO:0003674//molecular_function	GO:0008150//biological_process	gi|225579040|ref|NM_145590.2|
414	192678	14	47	2.52	8.38	1.73353	2.05e-05	8.44e-05	Rassf3	Mus musculus Ras association (RalGDS/AF-6) domain family member 3 (Rassf3), mRNA	GO:0005575//cellular_component;GO:0005737//cytoplasm;GO:0005874//microtubule	GO:0003674//molecular_function;GO:0005515//protein binding	GO:0007165//signal transduction;GO:0008150//biological_process	gi|118129986|ref|NM_138956.3|
415	14630	257	862	46.26	153.76	1.73284	4.89e-13	4.72e-12	Gclm	Mus musculus glutamate-cysteine ligase, modifier subunit (Gclm), mRNA	GO:0017109//glutamate-cysteine ligase complex;GO:0017109//glutamate-cysteine ligase complex	GO:0004357//glutamate-cysteine ligase activity;GO:0004357//glutamate-cysteine ligase activity;GO:0016491//oxidoreductase activity;GO:0035226//glutamate-cysteine ligase catalytic subunit binding;GO:0035226//glutamate-cysteine ligase catalytic subunit binding;GO:0046982//protein heterodimerization activity;GO:0046982//protein heterodimerization activity	GO:0006534//cysteine metabolic process;GO:0006749//glutathione metabolic process;GO:0006750//glutathione biosynthetic process;GO:0006750//glutathione biosynthetic process;GO:0006750//glutathione biosynthetic process;GO:0006979//response to oxidative stress;GO:0006979//response to oxidative stress;GO:0035229//positive regulation of glutamate-cysteine ligase activity;GO:0035229//positive regulation…	gi|142373116|ref|NM_008129.3|
416	74241	34	114	6.12	20.33	1.73201	2.56e-11	1.99e-10	Chpf	Mus musculus chondroitin polymerizing factor (Chpf), transcript variant 2, mRNA	GO:0005575//cellular_component;GO:0005794//Golgi apparatus;GO:0016020//membrane;GO:0016021//integral to membrane;GO:0032580//Golgi cisterna membrane	GO:0003674//molecular_function;GO:0016740//transferase activity;GO:0016758//transferase activity, transferring hexosyl groups;GO:0046872//metal ion binding;GO:0047238//glucuronosyl-N-acetylgalactosaminyl-proteoglycan 4-beta-N-acetylgalactosaminyltransferase activity;GO:0050510//N-acetylgalactosaminyl-proteoglycan 3-beta-glucuronosyltransferase activity	GO:0008150//biological_process	gi|256818767|ref|NM_001001565.2|
417	224079	26	87	4.68	15.52	1.72955	6.14e-09	3.84e-08	Atp13a4	Mus musculus ATPase type 13A4 (Atp13a4), transcript variant 2, mRNA	GO:0005575//cellular_component;GO:0016020//membrane;GO:0016021//integral to membrane	GO:0000166//nucleotide binding;GO:0003674//molecular_function;GO:0005524//ATP binding;GO:0015662//ATPase activity, coupled to transmembrane movement of ions, phosphorylative mechanism;GO:0016787//hydrolase activity;GO:0016820//hydrolase activity, acting on acid anhydrides, catalyzing transmembrane movement of substances;GO:0016887//ATPase activity;GO:0046872//metal ion binding	GO:0006754//ATP biosynthetic process;GO:0006812//cation transport;GO:0008150//biological_process	gi|261599068|ref|NM_172613.4|
418	59054	116	388	20.88	69.21	1.72886	3.24e-14	4.02e-13	Mrps30	Mus musculus mitochondrial ribosomal protein S30 (Mrps30), nuclear gene encoding mitochondrial protein, mRNA	GO:0005575//cellular_component;GO:0005739//mitochondrion;GO:0005739//mitochondrion;GO:0005840//ribosome;GO:0030529//ribonucleoprotein complex	GO:0003674//molecular_function;GO:0003735//structural constituent of ribosome	GO:0006412//translation;GO:0008150//biological_process	gi|142370796|ref|NM_021556.3|
419	216799	361	1206	64.97	215.12	1.7273	0	0	Nlrp3	Mus musculus NLR family, pyrin domain containing 3 (Nlrp3), mRNA	GO:0005737//cytoplasm	GO:0000166//nucleotide binding;GO:0005515//protein binding;GO:0005524//ATP binding	GO:0006915//apoptosis;GO:0006919//activation of caspase activity;GO:0032621//interleukin-18 production;GO:0050701//interleukin-1 secretion;GO:0051607//defense response to virus	gi|118130221|ref|NM_145827.3|
420	100502695	15	50	2.7	8.92	1.72408	1.2e-05	5.09e-05	-	PREDICTED: Mus musculus hypothetical LOC100502695 (LOC100502695), partial miscRNA	-	-	-	gi|309269366|ref|XR_105327.1|
421	55944	971	3225	174.76	575.25	1.71881	1.85e-12	1.64e-11	Eif3d	Mus musculus eukaryotic translation initiation factor 3, subunit D (Eif3d), mRNA	GO:0005737//cytoplasm;GO:0005852//eukaryotic translation initiation factor 3 complex	GO:0003743//translation initiation factor activity;GO:0003743//translation initiation factor activity	GO:0001732//formation of translation initiation complex;GO:0006412//translation;GO:0006413//translational initiation	gi|125628628|ref|NM_018749.2|
422	69912	149	494	26.82	88.12	1.71616	1.68e-13	1.81e-12	Nup43	Mus musculus nucleoporin 43 (Nup43), mRNA	GO:0000776//kinetochore;GO:0005575//cellular_component;GO:0005634//nucleus;GO:0005643//nuclear pore;GO:0005694//chromosome	GO:0003674//molecular_function	GO:0006810//transport;GO:0007049//cell cycle;GO:0007059//chromosome segregation;GO:0007067//mitosis;GO:0008150//biological_process;GO:0015031//protein transport;GO:0051028//mRNA transport;GO:0051301//cell division;GO:0055085//transmembrane transport	gi|166295219|ref|NM_145706.2|
423	64383	92	305	16.56	54.4	1.7159	0	0	Sirt2	Mus musculus sirtuin 2 (silent mating type information regulation 2, homolog) 2 (S. cerevisiae) (Sirt2), transcript variant 1, mRNA	GO:0005737//cytoplasm;GO:0005737//cytoplasm;GO:0005856//cytoskeleton;GO:0005874//microtubule	GO:0008270//zinc ion binding;GO:0016787//hydrolase activity;GO:0016811//hydrolase activity, acting on carbon-nitrogen (but not peptide) bonds, in linear amides;GO:0046872//metal ion binding;GO:0051287//NAD binding;GO:0070403//NAD+ binding	GO:0006342//chromatin silencing;GO:0006476//protein deacetylation;GO:0007049//cell cycle;GO:0007067//mitosis;GO:0045449//regulation of transcription;GO:0051301//cell division	gi|170650629|ref|NM_022432.4|
424	12388	167	553	30.06	98.64	1.71433	6.82e-14	8.06e-13	Ctnnd1	Mus musculus catenin (cadherin associated protein), delta 1 (Ctnnd1), transcript variant 4, mRNA	GO:0005624//membrane fraction;GO:0005634//nucleus;GO:0005634//nucleus;GO:0005737//cytoplasm;GO:0005737//cytoplasm;GO:0005886//plasma membrane;GO:0005886//plasma membrane;GO:0005886//plasma membrane;GO:0005915//zonula adherens;GO:0016020//membrane;GO:0030027//lamellipodium;GO:0030027//lamellipodium;GO:0030426//growth cone;GO:0043197//dendritic spine;GO:0045202//synapse	GO:0005488//binding;GO:0005515//protein binding;GO:0019901//protein kinase binding;GO:0019903//protein phosphatase binding;GO:0019904//protein domain specific binding;GO:0042153//RPTP-like protein binding;GO:0050839//cell adhesion molecule binding	GO:0001738//morphogenesis of a polarized epithelium;GO:0006350//transcription;GO:0007155//cell adhesion;GO:0007155//cell adhesion;GO:0007435//salivary gland morphogenesis;GO:0016055//Wnt receptor signaling pathway;GO:0016337//cell-cell adhesion;GO:0030216//keratinocyte differentiation;GO:0045449//regulation of transcription;GO:0060690//epithelial cell differentiation involved in salivary gland de…	gi|146219848|ref|NM_001085449.1|
425	338523	55	182	9.9	32.46	1.71316	0	0	Jhdm1d	Mus musculus jumonji C domain-containing histone demethylase 1 homolog D (S. cerevisiae) (Jhdm1d), mRNA	GO:0005575//cellular_component;GO:0005634//nucleus	GO:0005515//protein binding;GO:0008270//zinc ion binding;GO:0016491//oxidoreductase activity;GO:0016702//oxidoreductase activity, acting on single donors with incorporation of molecular oxygen, incorporation of two atoms of oxygen;GO:0032454//histone demethylase activity (H3-K9 specific);GO:0046872//metal ion binding	GO:0006350//transcription;GO:0007399//nervous system development;GO:0016568//chromatin modification;GO:0033169//histone H3-K9 demethylation;GO:0045449//regulation of transcription;GO:0045893//positive regulation of transcription, DNA-dependent;GO:0055114//oxidation-reduction process	gi|160333388|ref|NM_001033430.4|
426	246102	13	43	2.34	7.67	1.71272	5.45e-05	0.00020956	Rttn	Mus musculus rotatin (Rttn), mRNA	GO:0016021//integral to membrane	GO:0003674//molecular_function;GO:0005488//binding	GO:0007275//multicellular organismal development;GO:0007368//determination of left/right symmetry	gi|37704388|ref|NM_175542.3|
427	72307	13	43	2.34	7.67	1.71272	5.45e-05	0.000209495	2510002D24Rik	Mus musculus RIKEN cDNA 2510002D24 gene (2510002D24Rik), mRNA	GO:0005575//cellular_component	GO:0003674//molecular_function	GO:0008150//biological_process	gi|126432561|ref|NM_001033164.2|
428	66446	90	297	16.2	52.98	1.70945	0	0	Exosc7	Mus musculus exosome component 7 (Exosc7), mRNA	GO:0000178//exosome (RNase complex);GO:0005634//nucleus	GO:0000175//3'-5'-exoribonuclease activity;GO:0003723//RNA binding;GO:0004518//nuclease activity;GO:0004527//exonuclease activity;GO:0016787//hydrolase activity	GO:0006364//rRNA processing;GO:0006396//RNA processing	gi|124487126|ref|NM_001081188.1|
429	98221	353	1162	63.53	207.27	1.706	0	0	Eif3m	Mus musculus eukaryotic translation initiation factor 3, subunit M (Eif3m), mRNA	GO:0005575//cellular_component;GO:0005737//cytoplasm	GO:0003674//molecular_function;GO:0003743//translation initiation factor activity	GO:0006412//translation;GO:0008150//biological_process	gi|118130110|ref|NM_145380.2|
430	20973	216	711	38.88	126.82	1.70568	1.56e-13	1.69e-12	Syngr2	Mus musculus synaptogyrin 2 (Syngr2), mRNA	GO:0008021//synaptic vesicle;GO:0016020//membrane;GO:0016021//integral to membrane;GO:0031410//cytoplasmic vesicle	-	GO:0006605//protein targeting	gi|255759972|ref|NM_009304.2|
431	72309	14	46	2.52	8.21	1.70396	3.18e-05	0.000126626	Tmem158	Mus musculus transmembrane protein 158 (Tmem158), mRNA	GO:0005575//cellular_component;GO:0016020//membrane;GO:0016021//integral to membrane	GO:0005515//protein binding;GO:0042277//peptide binding	GO:0008150//biological_process	gi|116805335|ref|NM_001002267.2|
432	13627	759	2495	136.61	445.04	1.70387	1.51e-12	1.36e-11	Eef1a1	Mus musculus eukaryotic translation elongation factor 1 alpha 1 (Eef1a1), mRNA	GO:0005634//nucleus;GO:0005737//cytoplasm;GO:0005737//cytoplasm	GO:0000166//nucleotide binding;GO:0003746//translation elongation factor activity;GO:0003924//GTPase activity;GO:0005525//GTP binding	GO:0006412//translation;GO:0006414//translational elongation	gi|126032328|ref|NM_010106.2|
433	58244	84	276	15.12	49.23	1.70308	0	0	Stx6	Mus musculus syntaxin 6 (Stx6), mRNA	GO:0005624//membrane fraction;GO:0005794//Golgi apparatus;GO:0005794//Golgi apparatus;GO:0005794//Golgi apparatus;GO:0005802//trans-Golgi network;GO:0016020//membrane;GO:0016021//integral to membrane	GO:0005484//SNAP receptor activity;GO:0005515//protein binding;GO:0005515//protein binding	GO:0006810//transport;GO:0006886//intracellular protein transport;GO:0007032//endosome organization;GO:0015031//protein transport;GO:0016192//vesicle-mediated transport;GO:0016192//vesicle-mediated transport;GO:0048193//Golgi vesicle transport	gi|126517496|ref|NM_021433.3|
434	170736	418	1373	75.23	244.9	1.70281	4.61e-13	4.48e-12	Parvb	Mus musculus parvin, beta (Parvb), mRNA	GO:0005737//cytoplasm;GO:0005856//cytoskeleton;GO:0005886//plasma membrane;GO:0016020//membrane;GO:0030054//cell junction	GO:0003779//actin binding	GO:0007155//cell adhesion	gi|84781769|ref|NM_133167.3|
435	20656	1174	3856	211.3	687.8	1.7027	3.75e-12	3.2e-11	Sod2	Mus musculus superoxide dismutase 2, mitochondrial (Sod2), nuclear gene encoding mitochondrial protein, mRNA	GO:0005625//soluble fraction;GO:0005737//cytoplasm;GO:0005739//mitochondrion;GO:0005739//mitochondrion;GO:0005739//mitochondrion;GO:0005743//mitochondrial inner membrane;GO:0042645//mitochondrial nucleoid	GO:0003677//DNA binding;GO:0004784//superoxide dismutase activity;GO:0004784//superoxide dismutase activity;GO:0004784//superoxide dismutase activity;GO:0004784//superoxide dismutase activity;GO:0016491//oxidoreductase activity;GO:0019825//oxygen binding;GO:0030145//manganese ion binding;GO:0042802//identical protein binding;GO:0046872//metal ion binding	GO:0000302//response to reactive oxygen species;GO:0000303//response to superoxide;GO:0001306//age-dependent response to oxidative stress;GO:0001836//release of cytochrome c from mitochondria;GO:0001889//liver development;GO:0003032//detection of oxygen;GO:0003069//vasodilation by acetylcholine involved in regulation of systemic arterial blood pressure;GO:0006749//glutathione metabolic process;GO…	gi|76253932|ref|NM_013671.3|
436	239528	67	220	12.06	39.24	1.7021	0	0	Eif2c2	Mus musculus eukaryotic translation initiation factor 2C, 2 (Eif2c2), mRNA	-	-	-	gi|258613869|ref|NM_153178.4|
437	15185	18	59	3.24	10.52	1.69907	2.4e-06	1.12e-05	Hdac6	Mus musculus histone deacetylase 6 (Hdac6), transcript variant 2, mRNA	GO:0005634//nucleus;GO:0005634//nucleus;GO:0005737//cytoplasm;GO:0005737//cytoplasm;GO:0005881//cytoplasmic microtubule;GO:0043234//protein complex	GO:0003779//actin binding;GO:0004407//histone deacetylase activity;GO:0004407//histone deacetylase activity;GO:0005515//protein binding;GO:0008270//zinc ion binding;GO:0016787//hydrolase activity;GO:0042903//tubulin deacetylase activity;GO:0043130//ubiquitin binding;GO:0046872//metal ion binding;GO:0048487//beta-tubulin binding	GO:0000209//protein polyubiquitination;GO:0006350//transcription;GO:0006476//protein deacetylation;GO:0006511//ubiquitin-dependent protein catabolic process;GO:0006511//ubiquitin-dependent protein catabolic process;GO:0007026//negative regulation of microtubule depolymerization;GO:0008152//metabolic process;GO:0016568//chromatin modification;GO:0043162//ubiquitin-dependent protein catabolic proce…	gi|194353998|ref|NM_001130416.1|
438	16859	40	131	7.2	23.37	1.69859	1.78e-12	1.58e-11	Lgals9	Mus musculus lectin, galactose binding, soluble 9 (Lgals9), transcript variant 1, mRNA	GO:0005576//extracellular region;GO:0005737//cytoplasm	GO:0005529//sugar binding;GO:0016936//galactoside binding	GO:0007157//heterophilic cell-cell adhesion	gi|226531118|ref|NM_010708.2|
439	72543	22	72	3.96	12.84	1.69707	1.85e-07	9.91e-07	Fam125b	Mus musculus family with sequence similarity 125, member B (Fam125b), mRNA	GO:0005768//endosome;GO:0016020//membrane	-	GO:0006810//transport;GO:0015031//protein transport	gi|133893168|ref|NM_175184.4|
440	67671	3508	11477	631.38	2047.18	1.69706	0	0	Rpl38	Mus musculus ribosomal protein L38 (Rpl38), transcript variant 1, mRNA	GO:0005575//cellular_component	GO:0003674//molecular_function	GO:0008150//biological_process	gi|114205443|ref|NM_001048057.1|
441	22034	37	121	6.66	21.58	1.6961	1.25e-11	1.01e-10	Traf6	Mus musculus TNF receptor-associated factor 6 (Traf6), mRNA	GO:0005624//membrane fraction;GO:0005634//nucleus;GO:0005737//cytoplasm;GO:0005829//cytosol;GO:0005829//cytosol	GO:0004871//signal transducer activity;GO:0005515//protein binding;GO:0005515//protein binding;GO:0008270//zinc ion binding;GO:0016874//ligase activity;GO:0046872//metal ion binding	GO:0001503//ossification;GO:0001503//ossification;GO:0001843//neural tube closure;GO:0006915//apoptosis;GO:0006955//immune response;GO:0007165//signal transduction;GO:0007165//signal transduction;GO:0007165//signal transduction;GO:0007249//I-kappaB kinase/NF-kappaB cascade;GO:0007254//JNK cascade;GO:0008624//induction of apoptosis by extracellular signals;GO:0009887//organ morphogenesis;GO:001922…	gi|38348245|ref|NM_009424.2|
442	19015	26	85	4.68	15.16	1.69569	1.45e-08	8.74e-08	Ppard	Mus musculus peroxisome proliferator activator receptor delta (Ppard), mRNA	GO:0005634//nucleus;GO:0005634//nucleus	GO:0003677//DNA binding;GO:0003677//DNA binding;GO:0003700//sequence-specific DNA binding transcription factor activity;GO:0003707//steroid hormone receptor activity;GO:0003713//transcription coactivator activity;GO:0004872//receptor activity;GO:0004879//ligand-dependent nuclear receptor activity;GO:0004879//ligand-dependent nuclear receptor activity;GO:0005504//fatty acid binding;GO:0005515//pro…	GO:0000122//negative regulation of transcription from RNA polymerase II promoter;GO:0001890//placenta development;GO:0006029//proteoglycan metabolic process;GO:0006350//transcription;GO:0006355//regulation of transcription, DNA-dependent;GO:0006629//lipid metabolic process;GO:0006629//lipid metabolic process;GO:0006635//fatty acid beta-oxidation;GO:0006776//vitamin A metabolic process;GO:0007165/…	gi|89001112|ref|NM_011145.3|
443	19143	41	134	7.38	23.9	1.69532	1.13e-12	1.04e-11	St14	Mus musculus suppression of tumorigenicity 14 (colon carcinoma) (St14), mRNA	GO:0005576//extracellular region;GO:0005615//extracellular space;GO:0005887//integral to plasma membrane;GO:0016020//membrane;GO:0016021//integral to membrane;GO:0016323//basolateral plasma membrane;GO:0019897//extrinsic to plasma membrane;GO:0019897//extrinsic to plasma membrane	GO:0003824//catalytic activity;GO:0004252//serine-type endopeptidase activity;GO:0008233//peptidase activity;GO:0008236//serine-type peptidase activity;GO:0008236//serine-type peptidase activity;GO:0008236//serine-type peptidase activity;GO:0016787//hydrolase activity	GO:0006508//proteolysis;GO:0006508//proteolysis;GO:0008152//metabolic process;GO:0016477//cell migration	gi|118130245|ref|NM_011176.4|
444	71706	15	49	2.7	8.74	1.69467	1.85e-05	7.68e-05	Slc46a3	Mus musculus solute carrier family 46, member 3 (Slc46a3), mRNA	GO:0005575//cellular_component;GO:0016020//membrane;GO:0016021//integral to membrane	GO:0003674//molecular_function	GO:0008150//biological_process;GO:0055085//transmembrane transport	gi|141802503|ref|NM_027872.3|
445	54343	15	49	2.7	8.74	1.69467	1.85e-05	7.67e-05	Atf7ip	Mus musculus activating transcription factor 7 interacting protein (Atf7ip), mRNA	GO:0005634//nucleus;GO:0005667//transcription factor complex	GO:0003714//transcription corepressor activity;GO:0016887//ATPase activity	GO:0000122//negative regulation of transcription from RNA polymerase II promoter;GO:0006200//ATP catabolic process;GO:0006350//transcription;GO:0045449//regulation of transcription	gi|34328231|ref|NM_019426.2|
446	433759	201	656	36.18	117.01	1.69337	0	0	Hdac1	Mus musculus histone deacetylase 1 (Hdac1), mRNA	GO:0000118//histone deacetylase complex;GO:0000118//histone deacetylase complex;GO:0000785//chromatin;GO:0000792//heterochromatin;GO:0005634//nucleus;GO:0005634//nucleus;GO:0005634//nucleus;GO:0005737//cytoplasm;GO:0016581//NuRD complex;GO:0043025//neuronal cell body;GO:0043234//protein complex	GO:0003677//DNA binding;GO:0003682//chromatin binding;GO:0003700//sequence-specific DNA binding transcription factor activity;GO:0003714//transcription corepressor activity;GO:0004407//histone deacetylase activity;GO:0004407//histone deacetylase activity;GO:0004407//histone deacetylase activity;GO:0005515//protein binding;GO:0008134//transcription factor binding;GO:0016564//transcription represso…	GO:0006350//transcription;GO:0007492//endoderm development;GO:0007492//endoderm development;GO:0008285//negative regulation of cell proliferation;GO:0010553//negative regulation of gene-specific transcription from RNA polymerase II promoter;GO:0016481//negative regulation of transcription;GO:0016568//chromatin modification;GO:0016568//chromatin modification;GO:0016575//histone deacetylation;GO:00…	gi|118130866|ref|NM_008228.2|
447	17873	19	62	3.42	11.06	1.69328	1.41e-06	6.76e-06	Gadd45b	Mus musculus growth arrest and DNA-damage-inducible 45 beta (Gadd45b), mRNA	GO:0005634//nucleus	GO:0005515//protein binding	GO:0000186//activation of MAPKK activity;GO:0006469//negative regulation of protein kinase activity;GO:0006915//apoptosis;GO:0007275//multicellular organismal development;GO:0030154//cell differentiation;GO:0051726//regulation of cell cycle	gi|6678979|ref|NM_008655.1|
448	56200	298	966	53.63	172.31	1.68389	3.27e-13	3.27e-12	Ddx21	Mus musculus DEAD (Asp-Glu-Ala-Asp) box polypeptide 21 (Ddx21), mRNA	GO:0005634//nucleus;GO:0005634//nucleus;GO:0005730//nucleolus	GO:0000166//nucleotide binding;GO:0003676//nucleic acid binding;GO:0003723//RNA binding;GO:0003723//RNA binding;GO:0003724//RNA helicase activity;GO:0004386//helicase activity;GO:0005524//ATP binding;GO:0008026//ATP-dependent helicase activity;GO:0016787//hydrolase activity	GO:0008152//metabolic process	gi|72384373|ref|NM_019553.2|
449	68196	137	444	24.66	79.2	1.68333	2.6e-13	2.64e-12	Hsbp1	Mus musculus heat shock factor binding protein 1 (Hsbp1), mRNA	GO:0005634//nucleus;GO:0005856//cytoskeleton	GO:0003674//molecular_function	GO:0006936//muscle contraction	gi|21311872|ref|NM_024219.1|
450	59024	25	81	4.5	14.45	1.68307	3.78e-08	2.18e-07	Med12	Mus musculus mediator of RNA polymerase II transcription, subunit 12 homolog (yeast) (Med12), mRNA	GO:0005634//nucleus;GO:0016592//mediator complex;GO:0016592//mediator complex	GO:0003713//transcription coactivator activity;GO:0016455//RNA polymerase II transcription mediator activity	GO:0006350//transcription;GO:0006357//regulation of transcription from RNA polymerase II promoter;GO:0045449//regulation of transcription;GO:0045944//positive regulation of transcription from RNA polymerase II promoter	gi|125628661|ref|NM_021521.2|
451	23877	17	55	3.06	9.81	1.68072	6.32e-06	2.79e-05	Fiz1	Mus musculus Flt3 interacting zinc finger protein 1 (Fiz1), transcript variant 4, mRNA	GO:0005622//intracellular;GO:0005634//nucleus;GO:0005634//nucleus;GO:0005737//cytoplasm;GO:0005737//cytoplasm	GO:0003676//nucleic acid binding;GO:0005102//receptor binding;GO:0005515//protein binding;GO:0008270//zinc ion binding;GO:0019901//protein kinase binding;GO:0046872//metal ion binding	GO:0006350//transcription;GO:0008150//biological_process;GO:0045449//regulation of transcription	gi|160333167|ref|NM_001110330.1|
452	170772	17	55	3.06	9.81	1.68072	6.32e-06	2.79e-05	Glcci1	Mus musculus glucocorticoid induced transcript 1 (Glcci1), transcript variant 1, mRNA	GO:0005737//cytoplasm	GO:0005515//protein binding	-	gi|134031971|ref|NM_133236.2|
453	66082	17	55	3.06	9.81	1.68072	6.32e-06	2.79e-05	Abhd6	Mus musculus abhydrolase domain containing 6 (Abhd6), mRNA	GO:0005575//cellular_component;GO:0016020//membrane;GO:0016021//integral to membrane	GO:0003674//molecular_function;GO:0003824//catalytic activity;GO:0016787//hydrolase activity;GO:0047372//acylglycerol lipase activity	GO:0008150//biological_process	gi|118130362|ref|NM_025341.3|
454	67702	1244	4018	223.9	716.7	1.67851	4.19e-12	3.55e-11	Rnf149	Mus musculus ring finger protein 149 (Rnf149), mRNA	GO:0005575//cellular_component;GO:0016020//membrane;GO:0016021//integral to membrane	GO:0003674//molecular_function;GO:0005515//protein binding;GO:0008270//zinc ion binding;GO:0016874//ligase activity;GO:0046872//metal ion binding	GO:0008150//biological_process	gi|224809378|ref|NM_001033135.3|
455	13669	1506	4859	271.05	866.71	1.67699	2.47e-12	2.15e-11	Eif3a	Mus musculus eukaryotic translation initiation factor 3, subunit A (Eif3a), mRNA	GO:0005634//nucleus;GO:0005634//nucleus;GO:0005737//cytoplasm;GO:0005852//eukaryotic translation initiation factor 3 complex;GO:0005856//cytoskeleton	GO:0003743//translation initiation factor activity;GO:0003743//translation initiation factor activity;GO:0005515//protein binding	GO:0001732//formation of translation initiation complex;GO:0006412//translation	gi|146219836|ref|NM_010123.3|
456	27979	1381	4447	248.56	793.22	1.67413	3.12e-12	2.7e-11	Eif3b	Mus musculus eukaryotic translation initiation factor 3, subunit B (Eif3b), mRNA	GO:0005737//cytoplasm;GO:0005852//eukaryotic translation initiation factor 3 complex	GO:0000166//nucleotide binding;GO:0003676//nucleic acid binding;GO:0003723//RNA binding;GO:0003743//translation initiation factor activity;GO:0003743//translation initiation factor activity	GO:0006412//translation;GO:0006413//translational initiation;GO:0006413//translational initiation	gi|118129791|ref|NM_133916.2|
457	69549	14	45	2.52	8.03	1.67198	4.9e-05	0.000189775	2310009B15Rik	Mus musculus RIKEN cDNA 2310009B15 gene (2310009B15Rik), mRNA	GO:0005575//cellular_component	GO:0003674//molecular_function	GO:0008150//biological_process	gi|124487010|ref|NM_001081226.1|
458	624866	14	45	2.52	8.03	1.67198	4.9e-05	0.000189716	Lekr1	Mus musculus leucine, glutamate and lysine rich 1 (Lekr1), transcript variant 2, mRNA	GO:0005575//cellular_component	GO:0003674//molecular_function	GO:0008150//biological_process	gi|166197693|ref|NM_001037923.3|
459	68001	73	234	13.14	41.74	1.66747	0	0	1110004E09Rik	Mus musculus RIKEN cDNA 1110004E09 gene (1110004E09Rik), mRNA	GO:0005575//cellular_component	GO:0003674//molecular_function	GO:0008150//biological_process	gi|255683336|ref|NM_026502.2|
460	238247	15	48	2.7	8.56	1.66465	2.85e-05	0.00011456	Arid4a	Mus musculus AT rich interactive domain 4A (RBP1-like) (Arid4a), mRNA	GO:0005575//cellular_component	GO:0003674//molecular_function	GO:0008150//biological_process	gi|124487104|ref|NM_001081195.1|
461	66256	304	972	54.71	173.38	1.66406	0	0	Ssr2	Mus musculus signal sequence receptor, beta (Ssr2), mRNA	GO:0005575//cellular_component;GO:0005783//endoplasmic reticulum;GO:0016020//membrane;GO:0016021//integral to membrane	GO:0003674//molecular_function	GO:0008150//biological_process	gi|141803157|ref|NM_025448.3|
462	56347	1683	5374	302.91	958.57	1.66199	1.42e-12	1.28e-11	Eif3c	Mus musculus eukaryotic translation initiation factor 3, subunit C (Eif3c), mRNA	GO:0005737//cytoplasm;GO:0005852//eukaryotic translation initiation factor 3 complex;GO:0005852//eukaryotic translation initiation factor 3 complex	GO:0003743//translation initiation factor activity;GO:0003743//translation initiation factor activity;GO:0043022//ribosome binding	GO:0006412//translation;GO:0006413//translational initiation;GO:0006413//translational initiation;GO:0045948//positive regulation of translational initiation	gi|22203754|ref|NM_146200.1|
463	66352	94	300	16.92	53.51	1.66108	0	0	Blzf1	Mus musculus basic leucine zipper nuclear factor 1 (Blzf1), transcript variant 2, mRNA	GO:0000139//Golgi membrane;GO:0005634//nucleus;GO:0005634//nucleus;GO:0005634//nucleus;GO:0005737//cytoplasm;GO:0005794//Golgi apparatus;GO:0005794//Golgi apparatus	GO:0005515//protein binding	GO:0006810//transport;GO:0007030//Golgi organization;GO:0015031//protein transport;GO:0016192//vesicle-mediated transport;GO:0043001//Golgi to plasma membrane protein transport	gi|237649004|ref|NM_001160208.1|
464	68149	58	185	10.44	33	1.66034	0	0	Otub2	Mus musculus OTU domain, ubiquitin aldehyde binding 2 (Otub2), transcript variant 2, mRNA	GO:0005575//cellular_component	GO:0003674//molecular_function;GO:0008233//peptidase activity;GO:0008234//cysteine-type peptidase activity;GO:0016787//hydrolase activity	GO:0008150//biological_process	gi|295389845|ref|NM_026580.4|
465	59047	22	70	3.96	12.49	1.6572	4.36e-07	2.23e-06	Pnkp	Mus musculus polynucleotide kinase 3'- phosphatase (Pnkp), mRNA	GO:0005575//cellular_component;GO:0005634//nucleus	GO:0000166//nucleotide binding;GO:0003674//molecular_function;GO:0003824//catalytic activity;GO:0005524//ATP binding;GO:0016301//kinase activity;GO:0016740//transferase activity;GO:0016787//hydrolase activity;GO:0046403//polynucleotide 3'-phosphatase activity;GO:0046404//ATP-dependent polydeoxyribonucleotide 5'-hydroxyl-kinase activity	GO:0006281//DNA repair;GO:0006974//response to DNA damage stimulus;GO:0008150//biological_process	gi|118601008|ref|NM_021549.2|
466	100503773	188	598	33.84	106.67	1.65635	7.24e-14	8.49e-13	-	PREDICTED: Mus musculus hypothetical LOC100503773, transcript variant 2 (LOC100503773), partial miscRNA	-	-	-	gi|309262234|ref|XR_106537.1|
467	17688	56	178	10.08	31.75	1.65526	0	0	Msh6	Mus musculus mutS homolog 6 (E. coli) (Msh6), mRNA	GO:0000790//nuclear chromatin;GO:0032301//MutSalpha complex	GO:0000166//nucleotide binding;GO:0003677//DNA binding;GO:0003677//DNA binding;GO:0003677//DNA binding;GO:0003682//chromatin binding;GO:0003684//damaged DNA binding;GO:0003684//damaged DNA binding;GO:0005524//ATP binding;GO:0030983//mismatched DNA binding;GO:0032137//guanine/thymine mispair binding;GO:0032137//guanine/thymine mispair binding	GO:0006281//DNA repair;GO:0006298//mismatch repair;GO:0006298//mismatch repair;GO:0006298//mismatch repair;GO:0006974//response to DNA damage stimulus;GO:0008340//determination of adult lifespan;GO:0008629//induction of apoptosis by intracellular signals;GO:0008630//DNA damage response, signal transduction resulting in induction of apoptosis;GO:0009411//response to UV;GO:0016446//somatic hypermut…	gi|226958683|ref|NM_010830.2|
468	12753	24	76	4.32	13.56	1.65025	1.5e-07	8.14e-07	Clock	Mus musculus circadian locomotor output cycles kaput (Clock), mRNA	GO:0005634//nucleus;GO:0005634//nucleus;GO:0005667//transcription factor complex;GO:0005667//transcription factor complex;GO:0005737//cytoplasm;GO:0005737//cytoplasm	GO:0003677//DNA binding;GO:0003700//sequence-specific DNA binding transcription factor activity;GO:0003700//sequence-specific DNA binding transcription factor activity;GO:0003700//sequence-specific DNA binding transcription factor activity;GO:0004402//histone acetyltransferase activity;GO:0004871//signal transducer activity;GO:0005515//protein binding;GO:0008134//transcription factor binding;GO:0…	GO:0006350//transcription;GO:0006355//regulation of transcription, DNA-dependent;GO:0006355//regulation of transcription, DNA-dependent;GO:0007165//signal transduction;GO:0007623//circadian rhythm;GO:0007623//circadian rhythm;GO:0045449//regulation of transcription;GO:0045449//regulation of transcription;GO:0045944//positive regulation of transcription from RNA polymerase II promoter;GO:0045944//…	gi|118131173|ref|NM_007715.5|
469	30946	24	76	4.32	13.56	1.65025	1.5e-07	8.14e-07	Abt1	Mus musculus activator of basal transcription 1 (Abt1), mRNA	GO:0005634//nucleus;GO:0005667//transcription factor complex	GO:0003677//DNA binding;GO:0003723//RNA binding;GO:0016251//general RNA polymerase II transcription factor activity	GO:0006350//transcription;GO:0006366//transcription from RNA polymerase II promoter;GO:0021522//spinal cord motor neuron differentiation;GO:0045449//regulation of transcription;GO:0045449//regulation of transcription	gi|146134423|ref|NM_013924.3|
470	55943	48	152	8.64	27.11	1.64972	1.64e-13	1.78e-12	Stx8	Mus musculus syntaxin 8 (Stx8), mRNA	GO:0016020//membrane;GO:0016021//integral to membrane;GO:0031201//SNARE complex	GO:0003674//molecular_function;GO:0031625//ubiquitin protein ligase binding	GO:0006810//transport;GO:0008150//biological_process	gi|56118241|ref|NM_018768.2|
471	223752	42	133	7.56	23.72	1.64965	3.31e-12	2.85e-11	Gramd4	Mus musculus GRAM domain containing 4 (Gramd4), mRNA	GO:0005575//cellular_component;GO:0005739//mitochondrion;GO:0016020//membrane;GO:0016021//integral to membrane	GO:0003674//molecular_function	GO:0006915//apoptosis;GO:0008150//biological_process	gi|262050628|ref|NM_172611.3|
472	67117	37	117	6.66	20.87	1.64784	6.78e-11	5.06e-10	Dynlt3	Mus musculus dynein light chain Tctex-type 3 (Dynlt3), mRNA	GO:0000776//kinetochore;GO:0005634//nucleus;GO:0005694//chromosome;GO:0005737//cytoplasm;GO:0005737//cytoplasm;GO:0005868//cytoplasmic dynein complex;GO:0005874//microtubule;GO:0030286//dynein complex	GO:0003774//motor activity;GO:0042802//identical protein binding	GO:0006810//transport;GO:0007049//cell cycle;GO:0007067//mitosis;GO:0007346//regulation of mitotic cell cycle;GO:0051301//cell division	gi|146134975|ref|NM_025975.5|
473	28028	99	313	17.82	55.83	1.64754	0	0	Mrpl50	Mus musculus mitochondrial ribosomal protein L50 (Mrpl50), nuclear gene encoding mitochondrial protein, mRNA	GO:0005739//mitochondrion;GO:0005739//mitochondrion;GO:0005840//ribosome;GO:0030529//ribonucleoprotein complex	GO:0003674//molecular_function	GO:0008150//biological_process	gi|146198774|ref|NM_178603.4|
474	100504012	19	60	3.42	10.7	1.64554	3.31e-06	1.51e-05	-	PREDICTED: Mus musculus hypothetical LOC100504012, transcript variant 2 (LOC100504012), partial miscRNA	-	-	-	gi|309268425|ref|XR_104985.1|
475	73447	19	60	3.42	10.7	1.64554	3.31e-06	1.51e-05	Wdr13	Mus musculus WD repeat domain 13 (Wdr13), transcript variant 3, non-coding RNA	GO:0005575//cellular_component;GO:0005634//nucleus	GO:0003674//molecular_function	GO:0008150//biological_process	gi|261878592|ref|NR_029428.1|
476	360013	32	101	5.76	18.02	1.64546	1.43e-09	9.65e-09	Myo18a	Mus musculus myosin XVIIIA (Myo18a), mRNA	GO:0005737//cytoplasm;GO:0005856//cytoskeleton;GO:0005856//cytoskeleton;GO:0016459//myosin complex	GO:0000166//nucleotide binding;GO:0003674//molecular_function;GO:0003774//motor activity;GO:0005515//protein binding;GO:0005524//ATP binding	GO:0008150//biological_process	gi|118130118|ref|NM_011586.2|
477	74133	32	101	5.76	18.02	1.64546	1.43e-09	9.65e-09	1200011M11Rik	Mus musculus RIKEN cDNA 1200011M11 gene (1200011M11Rik), mRNA	GO:0005575//cellular_component	GO:0003674//molecular_function	GO:0000184//nuclear-transcribed mRNA catabolic process, nonsense-mediated decay;GO:0008150//biological_process	gi|23956215|ref|NM_024262.1|
478	14081	110	347	19.8	61.9	1.64444	0	0	Acsl1	Mus musculus acyl-CoA synthetase long-chain family member 1 (Acsl1), mRNA	GO:0005625//soluble fraction;GO:0005739//mitochondrion;GO:0005739//mitochondrion;GO:0005741//mitochondrial outer membrane;GO:0005741//mitochondrial outer membrane;GO:0005777//peroxisome;GO:0005778//peroxisomal membrane;GO:0005783//endoplasmic reticulum;GO:0005783//endoplasmic reticulum;GO:0005792//microsome;GO:0005886//plasma membrane;GO:0016020//membrane;GO:0016021//integral to membrane	GO:0000166//nucleotide binding;GO:0003824//catalytic activity;GO:0004467//long-chain fatty acid-CoA ligase activity;GO:0004467//long-chain fatty acid-CoA ligase activity;GO:0005524//ATP binding;GO:0016874//ligase activity;GO:0043758//acetate-CoA ligase (ADP-forming) activity	GO:0006629//lipid metabolic process;GO:0006631//fatty acid metabolic process;GO:0006631//fatty acid metabolic process;GO:0006641//triglyceride metabolic process;GO:0008152//metabolic process;GO:0010033//response to organic substance;GO:0015908//fatty acid transport;GO:0042178//xenobiotic catabolic process	gi|75992918|ref|NM_007981.3|
479	19698	46	145	8.28	25.86	1.64302	4.43e-13	4.32e-12	Relb	Mus musculus avian reticuloendotheliosis viral (v-rel) oncogene related B (Relb), mRNA	GO:0005634//nucleus;GO:0005634//nucleus;GO:0005829//cytosol	GO:0003677//DNA binding;GO:0003700//sequence-specific DNA binding transcription factor activity;GO:0005515//protein binding	GO:0006350//transcription;GO:0006355//regulation of transcription, DNA-dependent;GO:0010628//positive regulation of gene expression;GO:0019882//antigen processing and presentation;GO:0042088//T-helper 1 type immune response;GO:0043011//myeloid dendritic cell differentiation;GO:0045063//T-helper 1 cell differentiation;GO:0045449//regulation of transcription	gi|31982052|ref|NM_009046.2|
480	83383	33	104	5.94	18.55	1.64288	8.45e-10	5.77e-09	Tcfap4	Mus musculus transcription factor AP4 (Tcfap4), mRNA	GO:0005634//nucleus	GO:0005515//protein binding;GO:0010843//promoter binding;GO:0010843//promoter binding;GO:0016564//transcription repressor activity;GO:0016566//specific transcriptional repressor activity;GO:0042826//histone deacetylase binding	GO:0006461//protein complex assembly;GO:0010629//negative regulation of gene expression;GO:0032582//negative regulation of gene-specific transcription;GO:0043066//negative regulation of apoptosis	gi|118130735|ref|NM_031182.2|
481	27373	21	66	3.78	11.77	1.63866	1.14e-06	5.53e-06	Csnk1e	Mus musculus casein kinase 1, epsilon (Csnk1e), mRNA	GO:0005634//nucleus;GO:0005634//nucleus;GO:0005634//nucleus;GO:0005737//cytoplasm;GO:0005737//cytoplasm	GO:0000166//nucleotide binding;GO:0004672//protein kinase activity;GO:0004672//protein kinase activity;GO:0004674//protein serine/threonine kinase activity;GO:0004674//protein serine/threonine kinase activity;GO:0005515//protein binding;GO:0005524//ATP binding;GO:0016301//kinase activity;GO:0016740//transferase activity	GO:0006468//protein phosphorylation;GO:0006468//protein phosphorylation;GO:0006468//protein phosphorylation;GO:0007623//circadian rhythm;GO:0016055//Wnt receptor signaling pathway;GO:0030178//negative regulation of Wnt receptor signaling pathway;GO:0032436//positive regulation of proteasomal ubiquitin-dependent protein catabolic process;GO:0034613//cellular protein localization	gi|158631204|ref|NM_013767.6|
482	11910	92	289	16.56	51.55	1.63827	0	0	Atf3	Mus musculus activating transcription factor 3 (Atf3), mRNA	GO:0005634//nucleus;GO:0005667//transcription factor complex	GO:0003677//DNA binding;GO:0003677//DNA binding;GO:0003700//sequence-specific DNA binding transcription factor activity;GO:0016564//transcription repressor activity;GO:0043565//sequence-specific DNA binding;GO:0046983//protein dimerization activity	GO:0006094//gluconeogenesis;GO:0006350//transcription;GO:0006355//regulation of transcription, DNA-dependent;GO:0006355//regulation of transcription, DNA-dependent;GO:0008284//positive regulation of cell proliferation;GO:0016481//negative regulation of transcription;GO:0045449//regulation of transcription	gi|160333688|ref|NM_007498.3|
483	170719	50	157	9	28	1.63743	5.2e-14	6.27e-13	Oxr1	Mus musculus oxidation resistance 1 (Oxr1), transcript variant 2, mRNA	GO:0005634//nucleus;GO:0005730//nucleolus;GO:0005730//nucleolus;GO:0005739//mitochondrion;GO:0005739//mitochondrion	GO:0003674//molecular_function	GO:0008150//biological_process;GO:0016998//cell wall macromolecule catabolic process	gi|194328701|ref|NM_001130163.1|
484	269113	29	91	5.22	16.23	1.63654	1.06e-08	6.49e-08	Nup54	Mus musculus nucleoporin 54 (Nup54), mRNA	GO:0005634//nucleus;GO:0005643//nuclear pore;GO:0005643//nuclear pore;GO:0016020//membrane	GO:0005487//nucleocytoplasmic transporter activity	GO:0006605//protein targeting;GO:0006810//transport;GO:0006913//nucleocytoplasmic transport;GO:0015031//protein transport;GO:0051028//mRNA transport;GO:0055085//transmembrane transport	gi|114326535|ref|NM_183392.2|
485	74528	22	69	3.96	12.31	1.63626	6.66e-07	3.33e-06	8430406I07Rik	Mus musculus RIKEN cDNA 8430406I07 gene (8430406I07Rik), mRNA	GO:0005739//mitochondrion	GO:0003674//molecular_function	GO:0008150//biological_process	gi|146141102|ref|NM_028984.4|
486	213438	74	232	13.32	41.38	1.63534	0	0	A630033H20Rik	Mus musculus RIKEN cDNA A630033H20 gene (A630033H20Rik), transcript variant 2, mRNA	GO:0005575//cellular_component;GO:0016020//membrane;GO:0016021//integral to membrane	GO:0003674//molecular_function;GO:0004871//signal transducer activity;GO:0004872//receptor activity;GO:0004930//G-protein coupled receptor activity	GO:0007165//signal transduction;GO:0007186//G-protein coupled receptor protein signaling pathway;GO:0008150//biological_process	gi|169808432|ref|NM_175442.4|
487	12977	39	122	7.02	21.76	1.63214	3.61e-11	2.77e-10	Csf1	Mus musculus colony stimulating factor 1 (macrophage) (Csf1), transcript variant 3, mRNA	GO:0005576//extracellular region;GO:0005615//extracellular space;GO:0005886//plasma membrane;GO:0016020//membrane;GO:0016021//integral to membrane;GO:0043235//receptor complex	GO:0005125//cytokine activity;GO:0005125//cytokine activity;GO:0005157//macrophage colony-stimulating factor receptor binding;GO:0005515//protein binding;GO:0008083//growth factor activity;GO:0042803//protein homodimerization activity;GO:0042803//protein homodimerization activity	GO:0001503//ossification;GO:0001954//positive regulation of cell-matrix adhesion;GO:0003006//developmental process involved in reproduction;GO:0008284//positive regulation of cell proliferation;GO:0030278//regulation of ossification;GO:0030316//osteoclast differentiation;GO:0030335//positive regulation of cell migration;GO:0040018//positive regulation of multicellular organism growth;GO:0042476//…	gi|166064047|ref|NM_001113530.1|
488	78455	16	50	2.88	8.92	1.63097	2.55e-05	0.000103347	Helz	Mus musculus helicase with zinc finger domain (Helz), mRNA	GO:0005634//nucleus	GO:0000166//nucleotide binding;GO:0003676//nucleic acid binding;GO:0004386//helicase activity;GO:0005524//ATP binding;GO:0008270//zinc ion binding;GO:0016787//hydrolase activity;GO:0046872//metal ion binding	-	gi|50355942|ref|NM_198298.1|
489	78514	168	525	30.24	93.65	1.63082	4.2e-14	5.16e-13	Arhgap10	Mus musculus Rho GTPase activating protein 10 (Arhgap10), mRNA	GO:0005622//intracellular;GO:0005737//cytoplasm;GO:0005829//cytosol;GO:0005886//plasma membrane;GO:0016020//membrane	GO:0005096//GTPase activator activity;GO:0005100//Rho GTPase activator activity	GO:0007010//cytoskeleton organization;GO:0007165//signal transduction;GO:0050790//regulation of catalytic activity	gi|116174785|ref|NM_030113.2|
490	22021	49	153	8.82	27.29	1.62952	1.32e-13	1.46e-12	Tpst1	Mus musculus protein-tyrosine sulfotransferase 1 (Tpst1), transcript variant 2, mRNA	GO:0005794//Golgi apparatus;GO:0016020//membrane;GO:0016021//integral to membrane	GO:0008146//sulfotransferase activity;GO:0008476//protein-tyrosine sulfotransferase activity;GO:0016740//transferase activity	-	gi|7305590|ref|NM_013837.1|
491	17125	33	103	5.94	18.37	1.62882	1.29e-09	8.7e-09	Smad1	Mus musculus MAD homolog 1 (Drosophila) (Smad1), mRNA	GO:0005622//intracellular;GO:0005634//nucleus;GO:0005634//nucleus;GO:0005634//nucleus;GO:0005667//transcription factor complex;GO:0005667//transcription factor complex;GO:0005737//cytoplasm;GO:0005737//cytoplasm;GO:0005737//cytoplasm	GO:0003700//sequence-specific DNA binding transcription factor activity;GO:0003700//sequence-specific DNA binding transcription factor activity;GO:0003702//RNA polymerase II transcription factor activity;GO:0005515//protein binding;GO:0005515//protein binding	GO:0000165//MAPKKK cascade;GO:0000165//MAPKKK cascade;GO:0001657//ureteric bud development;GO:0001710//mesodermal cell fate commitment;GO:0002051//osteoblast fate commitment;GO:0006350//transcription;GO:0006355//regulation of transcription, DNA-dependent;GO:0006357//regulation of transcription from RNA polymerase II promoter;GO:0006468//protein phosphorylation;GO:0006954//inflammatory response;GO…	gi|42476186|ref|NM_008539.3|
492	66369	191	595	34.38	106.13	1.62619	0	0	Dus2l	Mus musculus dihydrouridine synthase 2-like (SMM1, S. cerevisiae) (Dus2l), mRNA	GO:0005622//intracellular;GO:0005737//cytoplasm;GO:0005739//mitochondrion;GO:0005783//endoplasmic reticulum	GO:0003674//molecular_function;GO:0003723//RNA binding;GO:0003725//double-stranded RNA binding;GO:0003824//catalytic activity;GO:0016491//oxidoreductase activity;GO:0017150//tRNA dihydrouridine synthase activity;GO:0050660//flavin adenine dinucleotide binding	GO:0008033//tRNA processing;GO:0008150//biological_process;GO:0008152//metabolic process;GO:0055114//oxidation-reduction process	gi|142365381|ref|NM_025518.3|
493	100042498	78	243	14.04	43.34	1.62616	0	0	2210403K04Rik	Mus musculus RIKEN cDNA 2210403K04 gene (2210403K04Rik), non-coding RNA	GO:0005575//cellular_component	GO:0003674//molecular_function	GO:0008150//biological_process	gi|262263294|ref|NR_030711.1|
494	20303	5890	18334	1060.1	3270.27	1.62521	9.88e-12	8.02e-11	Ccl4	Mus musculus chemokine (C-C motif) ligand 4 (Ccl4), mRNA	GO:0005576//extracellular region;GO:0005615//extracellular space;GO:0005625//soluble fraction	GO:0005125//cytokine activity;GO:0005515//protein binding;GO:0008009//chemokine activity;GO:0008009//chemokine activity	GO:0006935//chemotaxis;GO:0006935//chemotaxis;GO:0006954//inflammatory response;GO:0006954//inflammatory response;GO:0006955//immune response;GO:0043114//regulation of vascular permeability	gi|126366031|ref|NM_013652.2|
495	229227	55	171	9.9	30.5	1.62331	0	0	4932438A13Rik	Mus musculus RIKEN cDNA 4932438A13 gene (4932438A13Rik), mRNA	GO:0005575//cellular_component;GO:0016020//membrane;GO:0016021//integral to membrane	GO:0003674//molecular_function	GO:0008150//biological_process	gi|225543433|ref|NM_172679.2|
496	16430	497	1543	89.45	275.23	1.62148	4.84e-14	5.88e-13	Stt3a	Mus musculus STT3, subunit of the oligosaccharyltransferase complex, homolog A (S. cerevisiae) (Stt3a), mRNA	GO:0005624//membrane fraction;GO:0005783//endoplasmic reticulum;GO:0008250//oligosaccharyltransferase complex;GO:0016020//membrane;GO:0016021//integral to membrane	GO:0004576//oligosaccharyl transferase activity;GO:0004579//dolichyl-diphosphooligosaccharide-protein glycotransferase activity;GO:0016740//transferase activity	GO:0006486//protein glycosylation;GO:0018279//protein N-linked glycosylation via asparagine	gi|148747127|ref|NM_008408.4|
497	20469	30	93	5.4	16.59	1.61928	9.52e-09	5.83e-08	Sipa1	Mus musculus signal-induced proliferation associated gene 1 (Sipa1), transcript variant 1, mRNA	GO:0005622//intracellular;GO:0005634//nucleus;GO:0030133//transport vesicle;GO:0043234//protein complex	GO:0005096//GTPase activator activity;GO:0005515//protein binding;GO:0008022//protein C-terminus binding	GO:0042631//cellular response to water deprivation;GO:0051056//regulation of small GTPase mediated signal transduction;GO:0051726//regulation of cell cycle	gi|257153349|ref|NM_001164481.1|
498	17474	565	1751	101.69	312.33	1.61889	1.49e-13	1.62e-12	Clec4d	Mus musculus C-type lectin domain family 4, member d (Clec4d), transcript variant 1, mRNA	GO:0016020//membrane;GO:0016021//integral to membrane	GO:0004872//receptor activity;GO:0005488//binding;GO:0005529//sugar binding	GO:0045087//innate immune response	gi|253683459|ref|NM_010819.4|
499	19205	295	914	53.09	163.03	1.61863	1.64e-13	1.78e-12	Ptbp1	Mus musculus polypyrimidine tract binding protein 1 (Ptbp1), transcript variant 1, mRNA	GO:0005634//nucleus;GO:0005634//nucleus	GO:0000166//nucleotide binding;GO:0003676//nucleic acid binding;GO:0003723//RNA binding;GO:0005515//protein binding	GO:0006397//mRNA processing;GO:0008380//RNA splicing	gi|116517300|ref|NM_001077363.1|
500	100042499	21	65	3.78	11.59	1.61642	1.73e-06	8.21e-06	Vmn2r55	Mus musculus vomeronasal 2, receptor 55 (Vmn2r55), mRNA	GO:0005575//cellular_component	GO:0003674//molecular_function	GO:0008150//biological_process	gi|157278023|ref|NM_001104645.1|
501	72007	497	1537	89.45	274.16	1.61586	4.84e-14	5.87e-13	Fndc3b	Mus musculus fibronectin type III domain containing 3B (Fndc3b), mRNA	GO:0005575//cellular_component;GO:0016020//membrane;GO:0016021//integral to membrane	GO:0003674//molecular_function	GO:0045600//positive regulation of fat cell differentiation	gi|170932547|ref|NM_173182.2|
502	353242	217	670	39.06	119.51	1.61337	1.45e-13	1.59e-12	Mrpl21	Mus musculus mitochondrial ribosomal protein L21 (Mrpl21), nuclear gene encoding mitochondrial protein, mRNA	GO:0005622//intracellular;GO:0005739//mitochondrion;GO:0005739//mitochondrion;GO:0005840//ribosome;GO:0030529//ribonucleoprotein complex	GO:0003674//molecular_function;GO:0003723//RNA binding;GO:0003735//structural constituent of ribosome	GO:0006412//translation;GO:0008150//biological_process	gi|142385334|ref|NM_172252.3|
503	622229	23	71	4.14	12.66	1.61257	5.95e-07	3e-06	Gm6300	Mus musculus predicted gene 6300 (Gm6300), non-coding RNA	GO:0005575//cellular_component	GO:0003674//molecular_function	GO:0008150//biological_process	gi|295390103|ref|NR_033591.1|
504	11674	3430	10560	617.34	1883.61	1.60936	0	0	Aldoa	Mus musculus aldolase A, fructose-bisphosphate (Aldoa), transcript variant 1, mRNA	GO:0005737//cytoplasm;GO:0005739//mitochondrion;GO:0019861//flagellum	GO:0003824//catalytic activity;GO:0004332//fructose-bisphosphate aldolase activity;GO:0004332//fructose-bisphosphate aldolase activity;GO:0016829//lyase activity	GO:0006096//glycolysis;GO:0008152//metabolic process;GO:0008152//metabolic process	gi|293597566|ref|NM_001177307.1|
505	20393	14	43	2.52	7.67	1.6058	0.000115489	0.000423765	Sgk1	Mus musculus serum/glucocorticoid regulated kinase 1 (Sgk1), transcript variant 2, mRNA	GO:0005634//nucleus;GO:0005634//nucleus;GO:0005737//cytoplasm;GO:0005737//cytoplasm;GO:0005783//endoplasmic reticulum;GO:0043005//neuron projection;GO:0048471//perinuclear region of cytoplasm	GO:0000166//nucleotide binding;GO:0004672//protein kinase activity;GO:0004672//protein kinase activity;GO:0004674//protein serine/threonine kinase activity;GO:0004674//protein serine/threonine kinase activity;GO:0005515//protein binding;GO:0005524//ATP binding;GO:0016301//kinase activity;GO:0016740//transferase activity;GO:0043423//3-phosphoinositide-dependent protein kinase binding;GO:0048037//c…	GO:0006468//protein phosphorylation;GO:0006468//protein phosphorylation;GO:0006883//cellular sodium ion homeostasis;GO:0006915//apoptosis;GO:0006950//response to stress;GO:0006974//response to DNA damage stimulus;GO:0007019//microtubule depolymerization;GO:0007616//long-term memory;GO:0008542//visual learning;GO:0010765//positive regulation of sodium ion transport;GO:0018105//peptidyl-serine phos…	gi|260064017|ref|NM_001161847.2|
506	319520	157	482	28.26	85.98	1.60524	0	0	Dusp4	Mus musculus dual specificity phosphatase 4 (Dusp4), mRNA	GO:0005625//soluble fraction;GO:0005634//nucleus	GO:0004721//phosphoprotein phosphatase activity;GO:0004725//protein tyrosine phosphatase activity;GO:0008138//protein tyrosine/serine/threonine phosphatase activity;GO:0008330//protein tyrosine/threonine phosphatase activity;GO:0016787//hydrolase activity;GO:0016791//phosphatase activity;GO:0017017//MAP kinase tyrosine/serine/threonine phosphatase activity;GO:0017017//MAP kinase tyrosine/serine/t…	GO:0006470//protein dephosphorylation;GO:0006470//protein dephosphorylation;GO:0016311//dephosphorylation	gi|142364920|ref|NM_176933.4|
507	20893	384	1177	69.11	209.94	1.60301	2.53e-13	2.59e-12	Bhlhe40	Mus musculus basic helix-loop-helix family, member e40 (Bhlhe40), mRNA	GO:0005634//nucleus;GO:0005634//nucleus;GO:0005634//nucleus	GO:0003677//DNA binding;GO:0003677//DNA binding;GO:0005515//protein binding;GO:0016564//transcription repressor activity;GO:0016564//transcription repressor activity;GO:0030528//transcription regulator activity	GO:0006350//transcription;GO:0006355//regulation of transcription, DNA-dependent;GO:0007623//circadian rhythm;GO:0009416//response to light stimulus;GO:0009649//entrainment of circadian clock;GO:0045449//regulation of transcription;GO:0045892//negative regulation of transcription, DNA-dependent	gi|146134431|ref|NM_011498.4|
508	69269	31	95	5.58	16.95	1.60295	8.5e-09	5.23e-08	Scnm1	Mus musculus sodium channel modifier 1 (Scnm1), transcript variant 1, mRNA	GO:0005634//nucleus;GO:0005634//nucleus	GO:0046872//metal ion binding	GO:0006397//mRNA processing;GO:0008380//RNA splicing;GO:0008380//RNA splicing	gi|254675272|ref|NM_027013.2|
509	66359	17	52	3.06	9.28	1.60059	2.27e-05	9.26e-05	Fam36a	Mus musculus family with sequence similarity 36, member A (Fam36a), mRNA	GO:0005739//mitochondrion;GO:0016020//membrane;GO:0016021//integral to membrane	GO:0003674//molecular_function	GO:0008150//biological_process	gi|70887807|ref|NM_025511.2|
510	53892	35	107	6.3	19.09	1.59939	1.03e-09	7e-09	Ppm1d	Mus musculus protein phosphatase 1D magnesium-dependent, delta isoform (Ppm1d), mRNA	GO:0008287//protein serine/threonine phosphatase complex	GO:0003824//catalytic activity;GO:0004721//phosphoprotein phosphatase activity;GO:0004722//protein serine/threonine phosphatase activity;GO:0004724//magnesium-dependent protein serine/threonine phosphatase activity;GO:0016787//hydrolase activity;GO:0046872//metal ion binding	GO:0000086//G2/M transition of mitotic cell cycle;GO:0006470//protein dephosphorylation;GO:0007049//cell cycle;GO:0009617//response to bacterium;GO:0016311//dephosphorylation	gi|254911015|ref|NM_016910.3|
511	100505127	18	55	3.24	9.81	1.59826	1.32e-05	5.59e-05	-	PREDICTED: Mus musculus hypothetical LOC100505127 (LOC100505127), partial miscRNA	-	-	-	gi|309264567|ref|XR_107400.1|
512	100041677	39	119	7.02	21.23	1.59656	1.25e-10	9.13e-10	Gm13157	Mus musculus predicted gene 13157 (Gm13157), mRNA	GO:0005575//cellular_component;GO:0005634//nucleus	GO:0003674//molecular_function;GO:0046872//metal ion binding	GO:0008150//biological_process	gi|218931233|ref|NM_001127189.2|
513	110157	98	299	17.64	53.33	1.5961	0	0	Raf1	Mus musculus v-raf-leukemia viral oncogene 1 (Raf1), mRNA	GO:0005626//insoluble fraction;GO:0005829//cytosol;GO:0005886//plasma membrane	GO:0000166//nucleotide binding;GO:0004672//protein kinase activity;GO:0004672//protein kinase activity;GO:0004674//protein serine/threonine kinase activity;GO:0004709//MAP kinase kinase kinase activity;GO:0005057//receptor signaling protein activity;GO:0005515//protein binding;GO:0005524//ATP binding;GO:0005524//ATP binding;GO:0016301//kinase activity;GO:0016740//transferase activity;GO:0031434//…	GO:0000165//MAPKKK cascade;GO:0001666//response to hypoxia;GO:0006468//protein phosphorylation;GO:0006468//protein phosphorylation;GO:0006915//apoptosis;GO:0006915//apoptosis;GO:0007010//cytoskeleton organization;GO:0007165//signal transduction;GO:0007243//intracellular protein kinase cascade;GO:0016310//phosphorylation;GO:0048011//nerve growth factor receptor signaling pathway	gi|142380030|ref|NM_029780.3|
514	67733	80	244	14.4	43.52	1.59561	0	0	Itgb3bp	Mus musculus integrin beta 3 binding protein (beta3-endonexin) (Itgb3bp), mRNA	GO:0000775//chromosome, centromeric region;GO:0005575//cellular_component;GO:0005634//nucleus;GO:0005694//chromosome	GO:0003674//molecular_function	GO:0006350//transcription;GO:0006915//apoptosis;GO:0007229//integrin-mediated signaling pathway;GO:0008150//biological_process;GO:0045449//regulation of transcription	gi|142343818|ref|NM_026348.3|
515	106248	52	158	9.36	28.18	1.59009	1.58e-13	1.71e-12	Qtrtd1	Mus musculus queuine tRNA-ribosyltransferase domain containing 1 (Qtrtd1), mRNA	GO:0005737//cytoplasm;GO:0005737//cytoplasm;GO:0005739//mitochondrion;GO:0005739//mitochondrion	GO:0005515//protein binding;GO:0008270//zinc ion binding;GO:0008479//queuine tRNA-ribosyltransferase activity;GO:0008479//queuine tRNA-ribosyltransferase activity;GO:0016740//transferase activity;GO:0016757//transferase activity, transferring glycosyl groups;GO:0046872//metal ion binding	GO:0006400//tRNA modification;GO:0008033//tRNA processing;GO:0008616//queuosine biosynthetic process;GO:0008616//queuosine biosynthetic process	gi|54144621|ref|NM_029128.2|
516	11690	30	91	5.4	16.23	1.58763	2.18e-08	1.29e-07	Alox5ap	Mus musculus arachidonate 5-lipoxygenase activating protein (Alox5ap), mRNA	GO:0005634//nucleus;GO:0005634//nucleus;GO:0005635//nuclear envelope;GO:0005783//endoplasmic reticulum;GO:0016020//membrane;GO:0016021//integral to membrane	GO:0004051//arachidonate 5-lipoxygenase activity;GO:0005515//protein binding;GO:0008047//enzyme activator activity;GO:0019899//enzyme binding;GO:0042803//protein homodimerization activity;GO:0046982//protein heterodimerization activity	GO:0002540//leukotriene production involved in inflammatory response;GO:0006691//leukotriene metabolic process;GO:0019370//leukotriene biosynthetic process;GO:0019370//leukotriene biosynthetic process;GO:0019370//leukotriene biosynthetic process;GO:0019370//leukotriene biosynthetic process;GO:0019372//lipoxygenase pathway;GO:0070207//protein homotrimerization	gi|33563241|ref|NM_009663.1|
517	223827	63	191	11.34	34.07	1.58708	0	0	Gxylt1	Mus musculus glucoside xylosyltransferase 1 (Gxylt1), mRNA	GO:0005575//cellular_component;GO:0016020//membrane;GO:0016021//integral to membrane	GO:0003674//molecular_function;GO:0016740//transferase activity;GO:0016757//transferase activity, transferring glycosyl groups	GO:0008150//biological_process	gi|158508451|ref|NM_001033275.4|
518	58887	68	206	12.24	36.74	1.58575	0	0	Repin1	Mus musculus replication initiator 1 (Repin1), transcript variant 6, mRNA	GO:0005575//cellular_component;GO:0005622//intracellular;GO:0005634//nucleus	GO:0003674//molecular_function;GO:0003676//nucleic acid binding;GO:0003677//DNA binding;GO:0008270//zinc ion binding;GO:0046872//metal ion binding	GO:0006260//DNA replication;GO:0008150//biological_process	gi|120953067|ref|NM_001079905.1|
519	12768	331	1002	59.57	178.73	1.58512	0	0	Ccr1	Mus musculus chemokine (C-C motif) receptor 1 (Ccr1), mRNA	GO:0005886//plasma membrane;GO:0016020//membrane;GO:0016021//integral to membrane	GO:0004871//signal transducer activity;GO:0004872//receptor activity;GO:0004930//G-protein coupled receptor activity;GO:0005515//protein binding;GO:0016493//C-C chemokine receptor activity;GO:0016493//C-C chemokine receptor activity;GO:0016493//C-C chemokine receptor activity;GO:0019957//C-C chemokine binding	GO:0006954//inflammatory response;GO:0007165//signal transduction;GO:0007165//signal transduction;GO:0007186//G-protein coupled receptor protein signaling pathway;GO:0007186//G-protein coupled receptor protein signaling pathway;GO:0030099//myeloid cell differentiation;GO:0030595//leukocyte chemotaxis;GO:0030595//leukocyte chemotaxis;GO:0031620//regulation of fever generation;GO:0032496//response …	gi|157012006|ref|NM_009912.4|
520	19222	74	224	13.32	39.96	1.58496	0	0	Ptgir	Mus musculus prostaglandin I receptor (IP) (Ptgir), mRNA	GO:0005886//plasma membrane;GO:0016020//membrane;GO:0016021//integral to membrane	GO:0004871//signal transducer activity;GO:0004872//receptor activity;GO:0004930//G-protein coupled receptor activity	GO:0007165//signal transduction;GO:0007186//G-protein coupled receptor protein signaling pathway	gi|163965437|ref|NM_008967.3|
521	66278	42	127	7.56	22.65	1.58305	3.9e-11	2.97e-10	1810013D10Rik	Mus musculus RIKEN cDNA 1810013D10 gene (1810013D10Rik), mRNA	GO:0005575//cellular_component	GO:0003674//molecular_function	GO:0008150//biological_process	gi|224177529|ref|NM_001145433.1|
522	112422	42	127	7.56	22.65	1.58305	3.9e-11	2.97e-10	2610305D13Rik	Mus musculus RIKEN cDNA 2610305D13 gene (2610305D13Rik), mRNA	GO:0005575//cellular_component	GO:0003674//molecular_function	GO:0008150//biological_process	gi|163644306|ref|NM_145078.2|
523	320727	227	683	40.86	121.83	1.57611	0	0	Ipo8	Mus musculus importin 8 (Ipo8), mRNA	GO:0005634//nucleus;GO:0005737//cytoplasm;GO:0005887//integral to plasma membrane	GO:0005488//binding;GO:0008262//importin-alpha export receptor activity;GO:0008565//protein transporter activity;GO:0042626//ATPase activity, coupled to transmembrane movement of substances	GO:0006200//ATP catabolic process;GO:0006810//transport;GO:0006810//transport;GO:0006886//intracellular protein transport;GO:0008283//cell proliferation;GO:0015031//protein transport;GO:0055085//transmembrane transport	gi|124487444|ref|NM_001081113.1|
524	72655	153	460	27.54	82.05	1.57497	0	0	2810026P18Rik	PREDICTED: Mus musculus RIKEN cDNA 2810026P18 gene (2810026P18Rik), mRNA	GO:0005575//cellular_component	GO:0003674//molecular_function	GO:0008150//biological_process	gi|309266565|ref|XM_925560.3|
525	414068	21	63	3.78	11.24	1.57218	3.99e-06	1.8e-05	BC024582	Mus musculus cDNA sequence BC024582 (BC024582), non-coding RNA	GO:0005575//cellular_component	GO:0003674//molecular_function	GO:0008150//biological_process	gi|223556015|ref|NR_026843.1|
526	16330	33	99	5.94	17.66	1.57195	6.73e-09	4.18e-08	Inpp5b	Mus musculus inositol polyphosphate-5-phosphatase B (Inpp5b), nuclear gene encoding mitochondrial protein, mRNA	GO:0005829//cytosol;GO:0016021//integral to membrane	GO:0004445//inositol-polyphosphate 5-phosphatase activity	GO:0007283//spermatogenesis;GO:0016311//dephosphorylation;GO:0030317//sperm motility;GO:0070613//regulation of protein processing	gi|30231212|ref|NM_008385.3|
527	15108	55	165	9.9	29.43	1.57179	1.47e-14	1.89e-13	Hsd17b10	Mus musculus hydroxysteroid (17-beta) dehydrogenase 10 (Hsd17b10), nuclear gene encoding mitochondrial protein, mRNA	GO:0005739//mitochondrion;GO:0005739//mitochondrion;GO:0005739//mitochondrion;GO:0005743//mitochondrial inner membrane;GO:0005783//endoplasmic reticulum	GO:0001540//beta-amyloid binding;GO:0003824//catalytic activity;GO:0003857//3-hydroxyacyl-CoA dehydrogenase activity;GO:0004303//estradiol 17-beta-dehydrogenase activity;GO:0005488//binding;GO:0005496//steroid binding;GO:0016491//oxidoreductase activity;GO:0018454//acetoacetyl-CoA reductase activity;GO:0042802//identical protein binding;GO:0047015//3-hydroxy-2-methylbutyryl-CoA dehydrogenase acti…	GO:0008033//tRNA processing;GO:0008152//metabolic process;GO:0051289//protein homotetramerization;GO:0055114//oxidation-reduction process	gi|61888837|ref|NM_016763.2|
528	20619	67	201	12.06	35.85	1.57174	0	0	Snap23	Mus musculus synaptosomal-associated protein 23 (Snap23), transcript variant 1, mRNA	GO:0005792//microsome;GO:0005886//plasma membrane;GO:0005886//plasma membrane;GO:0005886//plasma membrane;GO:0016020//membrane;GO:0019717//synaptosome;GO:0030054//cell junction;GO:0031201//SNARE complex;GO:0031410//cytoplasmic vesicle;GO:0045202//synapse	GO:0005515//protein binding;GO:0019905//syntaxin binding	GO:0006461//protein complex assembly;GO:0006810//transport;GO:0006887//exocytosis;GO:0006944//cellular membrane fusion;GO:0015031//protein transport;GO:0015031//protein transport;GO:0016192//vesicle-mediated transport;GO:0017157//regulation of exocytosis	gi|295317324|ref|NM_001177792.1|
529	68708	14	42	2.52	7.49	1.57154	0.000176005	0.000625573	Rabl2	Mus musculus RAB, member of RAS oncogene family-like 2 (Rabl2), mRNA	GO:0005575//cellular_component	GO:0000166//nucleotide binding;GO:0003674//molecular_function;GO:0005525//GTP binding	GO:0008150//biological_process	gi|146134335|ref|NM_026817.3|
530	320924	30	90	5.4	16.05	1.57154	3.29e-08	1.91e-07	Ccbe1	Mus musculus collagen and calcium binding EGF domains 1 (Ccbe1), mRNA	GO:0005575//cellular_component;GO:0005576//extracellular region	GO:0003674//molecular_function;GO:0005509//calcium ion binding	GO:0001525//angiogenesis;GO:0007275//multicellular organismal development;GO:0008150//biological_process	gi|124378017|ref|NM_178793.4|
531	16588	42	126	7.56	22.47	1.57154	5.86e-11	4.4e-10	Kin	Mus musculus antigenic determinant of rec-A protein (Kin), mRNA	GO:0005622//intracellular;GO:0005634//nucleus;GO:0005634//nucleus;GO:0005737//cytoplasm	GO:0003677//DNA binding;GO:0003690//double-stranded DNA binding;GO:0003723//RNA binding;GO:0008270//zinc ion binding;GO:0046872//metal ion binding	GO:0006260//DNA replication;GO:0006260//DNA replication;GO:0006281//DNA repair;GO:0006310//DNA recombination;GO:0006397//mRNA processing;GO:0006950//response to stress;GO:0006974//response to DNA damage stimulus;GO:0006974//response to DNA damage stimulus	gi|118130378|ref|NM_025280.2|
532	12387	726	2169	130.67	386.89	1.566	0	0	Ctnnb1	Mus musculus catenin (cadherin associated protein), beta 1 (Ctnnb1), transcript variant 2, mRNA	GO:0005624//membrane fraction;GO:0005634//nucleus;GO:0005634//nucleus;GO:0005634//nucleus;GO:0005667//transcription factor complex;GO:0005737//cytoplasm;GO:0005737//cytoplasm;GO:0005829//cytosol;GO:0005829//cytosol;GO:0005856//cytoskeleton;GO:0005886//plasma membrane;GO:0005911//cell-cell junction;GO:0005912//adherens junction;GO:0005913//cell-cell adherens junction;GO:0005913//cell-cell adherens…	GO:0003677//DNA binding;GO:0003682//chromatin binding;GO:0003690//double-stranded DNA binding;GO:0003700//sequence-specific DNA binding transcription factor activity;GO:0003704//specific RNA polymerase II transcription factor activity;GO:0003713//transcription coactivator activity;GO:0005488//binding;GO:0005515//protein binding;GO:0005515//protein binding;GO:0008134//transcription factor binding;…	GO:0000122//negative regulation of transcription from RNA polymerase II promoter;GO:0000578//embryonic axis specification;GO:0000904//cell morphogenesis involved in differentiation;GO:0001501//skeletal system development;GO:0001569//patterning of blood vessels;GO:0001570//vasculogenesis;GO:0001658//branching involved in ureteric bud morphogenesis;GO:0001701//in utero embryonic development;GO:0001…	gi|260166641|ref|NM_001165902.1|
533	320938	463	1381	83.33	246.33	1.56368	8.62e-13	8.02e-12	Tnpo3	Mus musculus transportin 3 (Tnpo3), mRNA	GO:0005575//cellular_component;GO:0005634//nucleus;GO:0005737//cytoplasm	GO:0003674//molecular_function;GO:0005488//binding	GO:0006810//transport;GO:0008150//biological_process;GO:0015031//protein transport	gi|118130371|ref|NM_177296.4|
534	101568	48	143	8.64	25.51	1.56196	3.83e-12	3.27e-11	Vrk3	Mus musculus vaccinia related kinase 3 (Vrk3), mRNA	GO:0005634//nucleus	GO:0000166//nucleotide binding;GO:0004672//protein kinase activity;GO:0004674//protein serine/threonine kinase activity;GO:0005524//ATP binding;GO:0016301//kinase activity;GO:0016740//transferase activity;GO:0019903//protein phosphatase binding	GO:0006468//protein phosphorylation;GO:0032516//positive regulation of phosphoprotein phosphatase activity;GO:0070373//negative regulation of ERK1 and ERK2 cascade	gi|19527165|ref|NM_133945.1|
535	21371	118	351	21.24	62.61	1.55961	0	0	Tbca	Mus musculus tubulin cofactor A (Tbca), mRNA	GO:0005737//cytoplasm;GO:0005856//cytoskeleton;GO:0005874//microtubule	GO:0051082//unfolded protein binding	GO:0007021//tubulin complex assembly	gi|118130449|ref|NM_009321.2|
536	53895	154	458	27.72	81.69	1.55923	9.7e-14	1.11e-12	Clpp	Mus musculus caseinolytic peptidase, ATP-dependent, proteolytic subunit homolog (E. coli) (Clpp), mRNA	GO:0005739//mitochondrion;GO:0005739//mitochondrion;GO:0005739//mitochondrion	GO:0000166//nucleotide binding;GO:0004252//serine-type endopeptidase activity;GO:0005515//protein binding;GO:0005524//ATP binding;GO:0008233//peptidase activity;GO:0008233//peptidase activity;GO:0008236//serine-type peptidase activity;GO:0016787//hydrolase activity;GO:0042802//identical protein binding	GO:0006508//proteolysis;GO:0006515//misfolded or incompletely synthesized protein catabolic process;GO:0051260//protein homooligomerization	gi|255958252|ref|NM_017393.2|
537	19735	32	95	5.76	16.95	1.55714	1.72e-08	1.03e-07	Rgs2	Mus musculus regulator of G-protein signaling 2 (Rgs2), mRNA	GO:0005634//nucleus	GO:0004871//signal transducer activity;GO:0005096//GTPase activator activity	GO:0007049//cell cycle;GO:0007186//G-protein coupled receptor protein signaling pathway;GO:0007283//spermatogenesis;GO:0009968//negative regulation of signal transduction;GO:0050790//regulation of catalytic activity;GO:0050873//brown fat cell differentiation	gi|228480288|ref|NM_009061.4|
538	140740	79	234	14.22	41.74	1.55351	0	0	Sec63	Mus musculus SEC63-like (S. cerevisiae) (Sec63), mRNA	GO:0005575//cellular_component;GO:0005783//endoplasmic reticulum;GO:0016020//membrane;GO:0016021//integral to membrane	GO:0003674//molecular_function;GO:0031072//heat shock protein binding;GO:0051082//unfolded protein binding	GO:0006457//protein folding;GO:0006810//transport;GO:0008150//biological_process;GO:0015031//protein transport	gi|158937299|ref|NM_153055.3|
539	103534	441	1306	79.37	232.95	1.55335	1.12e-13	1.25e-12	Mgat4b	Mus musculus mannoside acetylglucosaminyltransferase 4, isoenzyme B (Mgat4b), mRNA	GO:0005575//cellular_component;GO:0005794//Golgi apparatus;GO:0016020//membrane;GO:0016021//integral to membrane	GO:0003674//molecular_function;GO:0008454//alpha-1,3-mannosylglycoprotein 4-beta-N-acetylglucosaminyltransferase activity;GO:0016740//transferase activity;GO:0016757//transferase activity, transferring glycosyl groups;GO:0016758//transferase activity, transferring hexosyl groups;GO:0046872//metal ion binding	GO:0005975//carbohydrate metabolic process;GO:0008150//biological_process	gi|253683469|ref|NM_145926.3|
540	19244	669	1979	120.41	353	1.55171	1.09e-12	1e-11	Ptp4a2	Mus musculus protein tyrosine phosphatase 4a2 (Ptp4a2), transcript variant 1, mRNA	GO:0005737//cytoplasm;GO:0005768//endosome;GO:0005886//plasma membrane;GO:0016020//membrane	GO:0004721//phosphoprotein phosphatase activity;GO:0004725//protein tyrosine phosphatase activity;GO:0016787//hydrolase activity;GO:0016791//phosphatase activity	GO:0006470//protein dephosphorylation;GO:0016311//dephosphorylation	gi|258613924|ref|NM_008974.4|
541	103466	24	71	4.32	12.66	1.55117	1.21e-06	5.86e-06	Nt5dc3	Mus musculus 5'-nucleotidase domain containing 3 (Nt5dc3), mRNA	GO:0005739//mitochondrion;GO:0005829//cytosol	GO:0003674//molecular_function;GO:0016787//hydrolase activity;GO:0046872//metal ion binding	GO:0008150//biological_process	gi|111494222|ref|NM_175331.3|
542	54123	86	254	15.48	45.31	1.54942	0	0	Irf7	Mus musculus interferon regulatory factor 7 (Irf7), mRNA	GO:0005634//nucleus;GO:0005737//cytoplasm	GO:0003677//DNA binding;GO:0003700//sequence-specific DNA binding transcription factor activity;GO:0005515//protein binding	GO:0006350//transcription;GO:0006355//regulation of transcription, DNA-dependent;GO:0009615//response to virus;GO:0009615//response to virus;GO:0016064//immunoglobulin mediated immune response;GO:0045351//type I interferon biosynthetic process;GO:0045449//regulation of transcription	gi|118130788|ref|NM_016850.2|
543	17937	43	127	7.74	22.65	1.54911	7.8e-11	5.78e-10	Nab2	Mus musculus Ngfi-A binding protein 2 (Nab2), transcript variant 1, mRNA	GO:0005634//nucleus	GO:0016564//transcription repressor activity;GO:0030528//transcription regulator activity	GO:0001958//endochondral ossification;GO:0006350//transcription;GO:0014037//Schwann cell differentiation;GO:0016481//negative regulation of transcription;GO:0042552//myelination;GO:0045449//regulation of transcription;GO:0045449//regulation of transcription;GO:0045682//regulation of epidermis development	gi|171543860|ref|NM_008668.2|
544	75909	687	2026	123.65	361.38	1.54725	0	0	Tmem49	Mus musculus transmembrane protein 49 (Tmem49), mRNA	GO:0005575//cellular_component;GO:0016020//membrane;GO:0016021//integral to membrane	GO:0003674//molecular_function	GO:0008150//biological_process	gi|142367994|ref|NM_029478.3|
545	239647	18	53	3.24	9.45	1.54432	3.03e-05	0.000121153	Fam113b	Mus musculus family with sequence similarity 113, member B (Fam113b), mRNA	GO:0005575//cellular_component	GO:0003674//molecular_function	GO:0008150//biological_process	gi|274317809|ref|NM_172293.4|
546	654820	35	103	6.3	18.37	1.54393	5.27e-09	3.33e-08	G530011O06Rik	Mus musculus RIKEN cDNA G530011O06 gene (G530011O06Rik), non-coding RNA	GO:0005575//cellular_component	GO:0003674//molecular_function	GO:0008150//biological_process	gi|262073059|ref|NR_029457.1|
547	66536	66	194	11.88	34.6	1.54224	0	0	Nipsnap3b	Mus musculus nipsnap homolog 3B (C. elegans) (Nipsnap3b), mRNA	GO:0005737//cytoplasm;GO:0005739//mitochondrion;GO:0005739//mitochondrion	-	-	gi|133892409|ref|NM_025623.2|
548	228980	127	373	22.86	66.53	1.54118	2.51e-14	3.16e-13	Taf4a	Mus musculus TAF4A RNA polymerase II, TATA box binding protein (TBP)-associated factor (Taf4a), mRNA	GO:0005634//nucleus;GO:0005669//transcription factor TFIID complex	GO:0003677//DNA binding;GO:0005515//protein binding;GO:0016251//general RNA polymerase II transcription factor activity	GO:0001541//ovarian follicle development;GO:0006357//regulation of transcription from RNA polymerase II promoter;GO:0006366//transcription from RNA polymerase II promoter;GO:0045449//regulation of transcription	gi|124487353|ref|NM_001081092.1|
549	72026	30	88	5.4	15.7	1.53973	7.44e-08	4.14e-07	Trmu	Mus musculus tRNA 5-methylaminomethyl-2-thiouridylate methyltransferase (Trmu), nuclear gene encoding mitochondrial protein, mRNA	GO:0005737//cytoplasm;GO:0005739//mitochondrion;GO:0005739//mitochondrion	GO:0000049//tRNA binding;GO:0000166//nucleotide binding;GO:0003674//molecular_function;GO:0003723//RNA binding;GO:0005524//ATP binding;GO:0016740//transferase activity	GO:0008033//tRNA processing;GO:0008150//biological_process	gi|118130414|ref|NM_028063.2|
550	217166	44	129	7.92	23.01	1.53869	6.89e-11	5.14e-10	Nr1d1	Mus musculus nuclear receptor subfamily 1, group D, member 1 (Nr1d1), mRNA	GO:0005634//nucleus;GO:0005634//nucleus	GO:0003677//DNA binding;GO:0003677//DNA binding;GO:0003700//sequence-specific DNA binding transcription factor activity;GO:0003700//sequence-specific DNA binding transcription factor activity;GO:0003707//steroid hormone receptor activity;GO:0004872//receptor activity;GO:0004879//ligand-dependent nuclear receptor activity;GO:0008270//zinc ion binding;GO:0043565//sequence-specific DNA binding;GO:00…	GO:0006350//transcription;GO:0006355//regulation of transcription, DNA-dependent;GO:0006355//regulation of transcription, DNA-dependent;GO:0007623//circadian rhythm;GO:0045449//regulation of transcription	gi|145301552|ref|NM_145434.3|
551	15257	361	1058	64.97	188.72	1.5384	0	0	Hipk1	Mus musculus homeodomain interacting protein kinase 1 (Hipk1), mRNA	GO:0005634//nucleus;GO:0005737//cytoplasm;GO:0005737//cytoplasm;GO:0016605//PML body;GO:0016607//nuclear speck	GO:0000166//nucleotide binding;GO:0003677//DNA binding;GO:0004672//protein kinase activity;GO:0004674//protein serine/threonine kinase activity;GO:0005524//ATP binding;GO:0016301//kinase activity;GO:0016740//transferase activity	GO:0006350//transcription;GO:0006468//protein phosphorylation;GO:0007224//smoothened signaling pathway;GO:0008284//positive regulation of cell proliferation;GO:0009952//anterior/posterior pattern formation;GO:0042771//DNA damage response, signal transduction by p53 class mediator resulting in induction of apoptosis;GO:0045449//regulation of transcription	gi|158854011|ref|NM_010432.2|
552	19290	14	41	2.52	7.31	1.53645	0.000266902	0.000916268	Pura	Mus musculus purine rich element binding protein A (Pura), mRNA	GO:0005634//nucleus;GO:0005634//nucleus;GO:0005662//DNA replication factor A complex;GO:0005737//cytoplasm;GO:0030425//dendrite;GO:0043025//neuronal cell body	GO:0003677//DNA binding;GO:0003677//DNA binding;GO:0003690//double-stranded DNA binding;GO:0003697//single-stranded DNA binding;GO:0003700//sequence-specific DNA binding transcription factor activity;GO:0005515//protein binding;GO:0008134//transcription factor binding;GO:0046332//SMAD binding	GO:0006350//transcription;GO:0006915//apoptosis;GO:0007399//nervous system development;GO:0008283//cell proliferation;GO:0008284//positive regulation of cell proliferation;GO:0030154//cell differentiation;GO:0031575//mitotic cell cycle G1/S transition checkpoint;GO:0045449//regulation of transcription;GO:0045892//negative regulation of transcription, DNA-dependent	gi|260436958|ref|NM_008989.3|
553	69942	41	120	7.38	21.4	1.53592	3.34e-10	2.36e-09	Rnf113a1	Mus musculus ring finger protein 113A1 (Rnf113a1), mRNA	GO:0005575//cellular_component	GO:0003674//molecular_function	GO:0008150//biological_process	gi|23943839|ref|NM_153503.1|
554	109901	27	79	4.86	14.09	1.53564	3.66e-07	1.89e-06	Cela1	Mus musculus chymotrypsin-like elastase family, member 1 (Cela1), mRNA	-	GO:0008233//peptidase activity;GO:0008236//serine-type peptidase activity;GO:0016787//hydrolase activity	GO:0006954//inflammatory response;GO:0009791//post-embryonic development;GO:0010552//positive regulation of gene-specific transcription from RNA polymerase II promoter;GO:0010553//negative regulation of gene-specific transcription from RNA polymerase II promoter;GO:0016055//Wnt receptor signaling pathway;GO:0031017//exocrine pancreas development;GO:0035264//multicellular organism growth;GO:004212…	gi|165932340|ref|NM_033612.2|
555	67845	86	251	15.48	44.77	1.53213	0	0	Rnf115	Mus musculus ring finger protein 115 (Rnf115), mRNA	GO:0005575//cellular_component;GO:0005737//cytoplasm;GO:0005829//cytosol	GO:0005515//protein binding;GO:0005515//protein binding;GO:0008270//zinc ion binding;GO:0016874//ligase activity;GO:0046872//metal ion binding	GO:0008150//biological_process	gi|170172563|ref|NM_026406.3|
556	50708	110	321	19.8	57.26	1.53203	0	0	Hist1h1c	Mus musculus histone cluster 1, H1c (Hist1h1c), mRNA	GO:0000786//nucleosome;GO:0005634//nucleus;GO:0005694//chromosome	GO:0003677//DNA binding;GO:0003677//DNA binding;GO:0005515//protein binding	GO:0006334//nucleosome assembly;GO:0016584//nucleosome positioning	gi|295148068|ref|NM_015786.2|
557	12189	36	105	6.48	18.73	1.53129	4.65e-09	2.97e-08	Brca1	Mus musculus breast cancer 1 (Brca1), mRNA	GO:0000793//condensed chromosome;GO:0005622//intracellular;GO:0005634//nucleus;GO:0005737//cytoplasm;GO:0005759//mitochondrial matrix;GO:0005813//centrosome;GO:0030529//ribonucleoprotein complex	GO:0003677//DNA binding;GO:0003684//damaged DNA binding;GO:0003723//RNA binding;GO:0005515//protein binding;GO:0008270//zinc ion binding;GO:0016874//ligase activity;GO:0046872//metal ion binding	GO:0006260//DNA replication;GO:0006281//DNA repair;GO:0006633//fatty acid biosynthetic process;GO:0006974//response to DNA damage stimulus;GO:0007049//cell cycle;GO:0007098//centrosome cycle;GO:0008610//lipid biosynthetic process;GO:0008630//DNA damage response, signal transduction resulting in induction of apoptosis;GO:0009048//dosage compensation, by inactivation of X chromosome;GO:0043009//cho…	gi|161016834|ref|NM_009764.3|
558	17769	46	134	8.28	23.9	1.52931	3.6e-11	2.76e-10	Mthfr	Mus musculus 5,10-methylenetetrahydrofolate reductase (Mthfr), transcript variant 2, mRNA	GO:0005625//soluble fraction	GO:0004489//methylenetetrahydrofolate reductase (NADPH) activity;GO:0004489//methylenetetrahydrofolate reductase (NADPH) activity;GO:0004489//methylenetetrahydrofolate reductase (NADPH) activity;GO:0016491//oxidoreductase activity;GO:0050660//flavin adenine dinucleotide binding;GO:0050661//NADP binding	GO:0006555//methionine metabolic process;GO:0009086//methionine biosynthetic process;GO:0046653//tetrahydrofolate metabolic process;GO:0055114//oxidation-reduction process	gi|239985492|ref|NM_010840.3|
559	16197	57	166	10.26	29.61	1.52905	1.88e-13	1.99e-12	Il7r	Mus musculus interleukin 7 receptor (Il7r), mRNA	GO:0009897//external side of plasma membrane;GO:0016020//membrane;GO:0016021//integral to membrane	GO:0004872//receptor activity;GO:0004896//cytokine receptor activity	GO:0000902//cell morphogenesis;GO:0001915//negative regulation of T cell mediated cytotoxicity;GO:0002377//immunoglobulin production;GO:0008361//regulation of cell size;GO:0008361//regulation of cell size;GO:0016049//cell growth;GO:0030217//T cell differentiation;GO:0033089//positive regulation of T cell differentiation in thymus;GO:0042100//B cell proliferation;GO:0042100//B cell proliferation;G…	gi|168480108|ref|NM_008372.4|
560	234839	45	131	8.1	23.37	1.52866	6.08e-11	4.55e-10	Fam38a	Mus musculus family with sequence similarity 38, member A (Fam38a), mRNA	GO:0005575//cellular_component	GO:0003674//molecular_function	GO:0008150//biological_process	gi|257153375|ref|NM_001037298.1|
561	108687	56	163	10.08	29.07	1.52804	2.64e-13	2.67e-12	Edem2	Mus musculus ER degradation enhancer, mannosidase alpha-like 2 (Edem2), mRNA	GO:0005575//cellular_component	GO:0003674//molecular_function	GO:0008150//biological_process	gi|254540028|ref|NM_145537.2|
562	71934	39	113	7.02	20.16	1.52195	1.43e-09	9.63e-09	Car13	Mus musculus carbonic anhydrase 13 (Car13), mRNA	-	GO:0004089//carbonate dehydratase activity;GO:0008270//zinc ion binding;GO:0016829//lyase activity;GO:0046872//metal ion binding	GO:0006730//one-carbon metabolic process	gi|240120060|ref|NM_024495.5|
563	16922	76	220	13.68	39.24	1.52026	0	0	Phyh	Mus musculus phytanoyl-CoA hydroxylase (Phyh), mRNA	GO:0005739//mitochondrion;GO:0005777//peroxisome;GO:0005777//peroxisome;GO:0005777//peroxisome	GO:0003824//catalytic activity;GO:0005515//protein binding;GO:0016491//oxidoreductase activity;GO:0016702//oxidoreductase activity, acting on single donors with incorporation of molecular oxygen, incorporation of two atoms of oxygen;GO:0031418//L-ascorbic acid binding;GO:0046872//metal ion binding;GO:0048244//phytanoyl-CoA dioxygenase activity;GO:0048244//phytanoyl-CoA dioxygenase activity	GO:0001561//fatty acid alpha-oxidation;GO:0055114//oxidation-reduction process	gi|162287377|ref|NM_010726.2|
564	22724	121	350	21.78	62.43	1.51924	0	0	Zbtb7b	Mus musculus zinc finger and BTB domain containing 7B (Zbtb7b), mRNA	GO:0005622//intracellular;GO:0005634//nucleus	GO:0003676//nucleic acid binding;GO:0003677//DNA binding;GO:0003677//DNA binding;GO:0003700//sequence-specific DNA binding transcription factor activity;GO:0005515//protein binding;GO:0008270//zinc ion binding;GO:0042803//protein homodimerization activity;GO:0046872//metal ion binding	GO:0006350//transcription;GO:0007275//multicellular organismal development;GO:0030154//cell differentiation;GO:0045449//regulation of transcription;GO:0045944//positive regulation of transcription from RNA polymerase II promoter	gi|61657926|ref|NM_009565.4|
565	22393	46	133	8.28	23.72	1.5184	5.36e-11	4.04e-10	Wfs1	Mus musculus Wolfram syndrome 1 homolog (human) (Wfs1), mRNA	GO:0005783//endoplasmic reticulum;GO:0016020//membrane;GO:0016021//integral to membrane;GO:0030425//dendrite	GO:0051117//ATPase binding	-	gi|119672922|ref|NM_011716.2|
566	216821	160	462	28.8	82.41	1.51675	0	0	Tmem11	Mus musculus transmembrane protein 11 (Tmem11), transcript variant 2, mRNA	GO:0005575//cellular_component;GO:0005739//mitochondrion;GO:0016020//membrane;GO:0016021//integral to membrane	GO:0003674//molecular_function	GO:0008150//biological_process	gi|281182921|ref|NM_001168507.1|
567	100502841	96	277	17.28	49.41	1.5157	0	0	-	PREDICTED: Mus musculus UPF0493 protein KIAA1632-like (LOC100502841), mRNA	-	-	-	gi|309271198|ref|XM_003085227.1|
568	245474	26	75	4.68	13.38	1.5155	9.34e-07	4.59e-06	Dkc1	Mus musculus dyskeratosis congenita 1, dyskerin homolog (human) (Dkc1), mRNA	GO:0005634//nucleus;GO:0005730//nucleolus;GO:0005730//nucleolus;GO:0030529//ribonucleoprotein complex	GO:0003723//RNA binding;GO:0003723//RNA binding;GO:0004730//pseudouridylate synthase activity;GO:0009982//pseudouridine synthase activity;GO:0016853//isomerase activity;GO:0030519//snoRNP binding	GO:0000154//rRNA modification;GO:0000154//rRNA modification;GO:0001522//pseudouridine synthesis;GO:0006364//rRNA processing;GO:0006396//RNA processing;GO:0006396//RNA processing;GO:0009451//RNA modification;GO:0042254//ribosome biogenesis	gi|262263422|ref|NM_001030307.2|
569	320615	25	72	4.5	12.84	1.51265	1.59e-06	7.59e-06	Dopey1	Mus musculus dopey family member 1 (Dopey1), mRNA	GO:0005575//cellular_component	GO:0003674//molecular_function	GO:0006810//transport;GO:0008150//biological_process;GO:0015031//protein transport	gi|190194413|ref|NM_177208.3|
570	12491	138	397	24.84	70.81	1.51129	1.42e-13	1.56e-12	Cd36	Mus musculus CD36 antigen (Cd36), transcript variant 1, mRNA	GO:0005622//intracellular;GO:0005739//mitochondrion;GO:0005792//microsome;GO:0005794//Golgi apparatus;GO:0005886//plasma membrane;GO:0005886//plasma membrane;GO:0005901//caveola;GO:0009897//external side of plasma membrane;GO:0009986//cell surface;GO:0016020//membrane;GO:0016021//integral to membrane;GO:0042383//sarcolemma;GO:0045121//membrane raft;GO:0045177//apical part of cell	GO:0004872//receptor activity;GO:0004872//receptor activity;GO:0008035//high-density lipoprotein particle binding;GO:0050431//transforming growth factor beta binding;GO:0051636//Gram-negative bacterial cell surface binding;GO:0051637//Gram-positive bacterial cell surface binding;GO:0070053//thrombospondin receptor activity	GO:0001676//long-chain fatty acid metabolic process;GO:0002221//pattern recognition receptor signaling pathway;GO:0006631//fatty acid metabolic process;GO:0006641//triglyceride metabolic process;GO:0006810//transport;GO:0006910//phagocytosis, recognition;GO:0007155//cell adhesion;GO:0009612//response to mechanical stimulus;GO:0015908//fatty acid transport;GO:0015909//long-chain fatty acid transpo…	gi|227116352|ref|NM_001159558.1|
571	67418	94	270	16.92	48.16	1.50911	0	0	Ppil4	Mus musculus peptidylprolyl isomerase (cyclophilin)-like 4 (Ppil4), mRNA	GO:0005575//cellular_component;GO:0005634//nucleus	GO:0000166//nucleotide binding;GO:0003674//molecular_function;GO:0003676//nucleic acid binding;GO:0003723//RNA binding;GO:0003755//peptidyl-prolyl cis-trans isomerase activity;GO:0016853//isomerase activity	GO:0006457//protein folding;GO:0008150//biological_process	gi|165972338|ref|NM_026141.3|
572	102774	39	112	7.02	19.98	1.50901	2.13e-09	1.4e-08	Bbs4	Mus musculus Bardet-Biedl syndrome 4 (human) (Bbs4), mRNA	GO:0005737//cytoplasm;GO:0005813//centrosome;GO:0005856//cytoskeleton;GO:0005886//plasma membrane;GO:0005929//cilium;GO:0016020//membrane;GO:0031514//motile cilium;GO:0042995//cell projection	GO:0003674//molecular_function;GO:0005488//binding	GO:0000226//microtubule cytoskeleton organization;GO:0001843//neural tube closure;GO:0001895//retina homeostasis;GO:0007286//spermatid development;GO:0007608//sensory perception of smell;GO:0016358//dendrite development;GO:0019216//regulation of lipid metabolic process;GO:0021756//striatum development;GO:0021766//hippocampus development;GO:0021987//cerebral cortex development;GO:0030534//adult be…	gi|283837833|ref|NM_175325.3|
573	329152	15	43	2.7	7.67	1.50627	0.00023295	0.000811098	Hecw2	Mus musculus HECT, C2 and WW domain containing E3 ubiquitin protein ligase 2 (Hecw2), transcript variant 1, mRNA	GO:0005575//cellular_component;GO:0005622//intracellular;GO:0005737//cytoplasm	GO:0003674//molecular_function;GO:0005515//protein binding;GO:0016874//ligase activity;GO:0016881//acid-amino acid ligase activity	GO:0006464//protein modification process;GO:0008150//biological_process	gi|210147436|ref|NM_001001883.3|
574	71966	30	86	5.4	15.34	1.50627	1.66e-07	8.95e-07	Nkiras2	Mus musculus NFKB inhibitor interacting Ras-like protein 2 (Nkiras2), mRNA	GO:0005737//cytoplasm	GO:0000166//nucleotide binding;GO:0005525//GTP binding	GO:0007264//small GTPase mediated signal transduction	gi|118130408|ref|NM_028024.2|
575	54411	192	550	34.56	98.1	1.50515	0	0	Atp6ap1	Mus musculus ATPase, H+ transporting, lysosomal accessory protein 1 (Atp6ap1), mRNA	GO:0005773//vacuole;GO:0016020//membrane;GO:0016021//integral to membrane;GO:0033180//proton-transporting V-type ATPase, V1 domain	GO:0000166//nucleotide binding;GO:0005524//ATP binding;GO:0046933//hydrogen ion transporting ATP synthase activity, rotational mechanism;GO:0046961//proton-transporting ATPase activity, rotational mechanism	GO:0006810//transport;GO:0006811//ion transport;GO:0008219//cell death;GO:0015986//ATP synthesis coupled proton transport;GO:0015992//proton transport	gi|262073039|ref|NM_018794.4|
576	319446	22	63	3.96	11.24	1.50507	7.93e-06	3.46e-05	Dpep2	Mus musculus dipeptidase 2 (Dpep2), mRNA	GO:0005575//cellular_component;GO:0016020//membrane;GO:0031225//anchored to membrane	GO:0008233//peptidase activity;GO:0008235//metalloexopeptidase activity;GO:0008237//metallopeptidase activity;GO:0008238//exopeptidase activity;GO:0008239//dipeptidyl-peptidase activity;GO:0016787//hydrolase activity;GO:0016805//dipeptidase activity;GO:0046872//metal ion binding	GO:0006508//proteolysis;GO:0008152//metabolic process	gi|32880213|ref|NM_176913.3|
577	20742	72	206	12.96	36.74	1.50329	0	0	Spnb2	Mus musculus spectrin beta 2 (Spnb2), transcript variant 1, mRNA	GO:0005634//nucleus;GO:0005737//cytoplasm;GO:0005856//cytoskeleton;GO:0005886//plasma membrane;GO:0005886//plasma membrane;GO:0008091//spectrin;GO:0016020//membrane;GO:0016020//membrane;GO:0030863//cortical cytoskeleton;GO:0032437//cuticular plate;GO:0043234//protein complex	GO:0003779//actin binding;GO:0005200//structural constituent of cytoskeleton;GO:0005515//protein binding;GO:0005516//calmodulin binding;GO:0032403//protein complex binding	GO:0007182//common-partner SMAD protein phosphorylation;GO:0007184//SMAD protein import into nucleus;GO:0051693//actin filament capping	gi|117938331|ref|NM_175836.2|
578	27279	21	60	3.78	10.7	1.50115	1.36e-05	5.72e-05	Tnfrsf12a	Mus musculus tumor necrosis factor receptor superfamily, member 12a (Tnfrsf12a), transcript variant 1, mRNA	GO:0001726//ruffle;GO:0005886//plasma membrane;GO:0009986//cell surface;GO:0016020//membrane;GO:0016021//integral to membrane	GO:0004872//receptor activity;GO:0005515//protein binding	GO:0001525//angiogenesis;GO:0006915//apoptosis;GO:0006931//substrate-dependent cell migration, cell attachment to substrate;GO:0007155//cell adhesion;GO:0007155//cell adhesion;GO:0007275//multicellular organismal development;GO:0008219//cell death;GO:0030154//cell differentiation;GO:0045773//positive regulation of axon extension	gi|239915996|ref|NM_013749.2|
579	30931	117	334	21.06	59.58	1.50032	9.46e-14	1.08e-12	Tor1a	Mus musculus torsin family 1, member A (torsin A) (Tor1a), mRNA	GO:0005625//soluble fraction;GO:0005634//nucleus;GO:0005737//cytoplasm;GO:0005783//endoplasmic reticulum;GO:0005783//endoplasmic reticulum	GO:0000166//nucleotide binding;GO:0005515//protein binding;GO:0005524//ATP binding	GO:0008150//biological_process;GO:0051085//chaperone mediated protein folding requiring cofactor	gi|294997331|ref|NM_144884.2|
580	71704	34	97	6.12	17.3	1.49917	2.98e-08	1.74e-07	Arhgef3	Mus musculus Rho guanine nucleotide exchange factor (GEF) 3 (Arhgef3), mRNA	GO:0005575//cellular_component;GO:0005622//intracellular;GO:0005737//cytoplasm	GO:0003674//molecular_function;GO:0005085//guanyl-nucleotide exchange factor activity;GO:0005089//Rho guanyl-nucleotide exchange factor activity	GO:0008150//biological_process;GO:0035023//regulation of Rho protein signal transduction	gi|27229119|ref|NM_027871.1|
581	27392	27	77	4.86	13.73	1.4983	8.19e-07	4.06e-06	Pign	Mus musculus phosphatidylinositol glycan anchor biosynthesis, class N (Pign), mRNA	-	GO:0016780//phosphotransferase activity, for other substituted phosphate groups	GO:0008152//metabolic process	gi|167900469|ref|NM_013784.2|
582	gi|124487032|ref|NM_001081379.1|	111	316	19.98	56.37	1.49637	0	0	-	Mus musculus ankyrin repeat domain 11 (Ankrd11), mRNA	-	-	-	gi|124487032|ref|NM_001081379.1|
583	214290	58	165	10.44	29.43	1.49517	4.57e-13	4.45e-12	Zcchc6	Mus musculus zinc finger, CCHC domain containing 6 (Zcchc6), mRNA	GO:0005575//cellular_component;GO:0005622//intracellular	GO:0003674//molecular_function;GO:0003676//nucleic acid binding;GO:0008270//zinc ion binding;GO:0016740//transferase activity;GO:0016779//nucleotidyltransferase activity;GO:0046872//metal ion binding;GO:0050265//RNA uridylyltransferase activity	GO:0008150//biological_process	gi|254588107|ref|NM_153538.3|
584	81000	96	273	17.28	48.7	1.49482	0	0	Rad54l2	Mus musculus RAD54 like 2 (S. cerevisiae) (Rad54l2), mRNA	GO:0005634//nucleus;GO:0005634//nucleus	GO:0000166//nucleotide binding;GO:0003676//nucleic acid binding;GO:0003677//DNA binding;GO:0003712//transcription cofactor activity;GO:0004386//helicase activity;GO:0005524//ATP binding;GO:0016787//hydrolase activity;GO:0019901//protein kinase binding	GO:0045449//regulation of transcription	gi|126090611|ref|NM_030730.2|
585	234852	153	435	27.54	77.59	1.49434	0	0	Chmp1a	Mus musculus chromatin modifying protein 1A (Chmp1a), mRNA	GO:0005575//cellular_component;GO:0005634//nucleus;GO:0005737//cytoplasm;GO:0005768//endosome;GO:0016020//membrane	GO:0005515//protein binding	GO:0006350//transcription;GO:0006810//transport;GO:0007049//cell cycle;GO:0008150//biological_process;GO:0015031//protein transport;GO:0045449//regulation of transcription;GO:0051301//cell division	gi|226874928|ref|NM_145606.3|
586	83946	215	611	38.7	108.99	1.49379	0	0	Phip	Mus musculus pleckstrin homology domain interacting protein (Phip), mRNA	GO:0005634//nucleus;GO:0005634//nucleus	GO:0005515//protein binding	GO:0001932//regulation of protein phosphorylation;GO:0008284//positive regulation of cell proliferation;GO:0008286//insulin receptor signaling pathway;GO:0043066//negative regulation of apoptosis;GO:0043568//positive regulation of insulin-like growth factor receptor signaling pathway;GO:0045840//positive regulation of mitosis;GO:0045941//positive regulation of transcription	gi|124487034|ref|NM_001081216.1|
587	102657	19	54	3.42	9.63	1.49354	3.98e-05	0.000156457	Cd276	Mus musculus CD276 antigen (Cd276), mRNA	GO:0009897//external side of plasma membrane;GO:0016020//membrane;GO:0016021//integral to membrane	GO:0005102//receptor binding;GO:0005102//receptor binding	GO:0030501//positive regulation of bone mineralization;GO:0042130//negative regulation of T cell proliferation;GO:0042130//negative regulation of T cell proliferation;GO:0045077//negative regulation of interferon-gamma biosynthetic process;GO:0045077//negative regulation of interferon-gamma biosynthetic process;GO:0045085//negative regulation of interleukin-2 biosynthetic process;GO:0045669//posi…	gi|156151359|ref|NM_133983.4|
588	225655	18	51	3.24	9.1	1.48987	6.84e-05	0.000259067	Slmo1	Mus musculus slowmo homolog 1 (Drosophila) (Slmo1), mRNA	GO:0005739//mitochondrion	GO:0003674//molecular_function	GO:0008150//biological_process	gi|87196348|ref|NM_144867.2|
589	217827	18	51	3.24	9.1	1.48987	6.84e-05	0.000258988	BC002230	Mus musculus cDNA sequence BC002230 (BC002230), mRNA	GO:0005575//cellular_component	GO:0003674//molecular_function	GO:0008150//biological_process	gi|226958567|ref|NM_183155.2|
590	101602	78	221	14.04	39.42	1.48938	0	0	AI467606	Mus musculus expressed sequence AI467606 (AI467606), mRNA	GO:0005575//cellular_component;GO:0016020//membrane;GO:0016021//integral to membrane	GO:0003674//molecular_function	GO:0008150//biological_process	gi|142362663|ref|NM_178901.3|
591	53323	627	1776	112.85	316.79	1.48912	3.26e-13	3.26e-12	Ube2k	Mus musculus ubiquitin-conjugating enzyme E2K (UBC1 homolog, yeast) (Ube2k), mRNA	GO:0005575//cellular_component;GO:0005737//cytoplasm	GO:0000166//nucleotide binding;GO:0004842//ubiquitin-protein ligase activity;GO:0004842//ubiquitin-protein ligase activity;GO:0005524//ATP binding;GO:0016874//ligase activity;GO:0019787//small conjugating protein ligase activity	GO:0016567//protein ubiquitination;GO:0043687//post-translational protein modification;GO:0051246//regulation of protein metabolic process	gi|118601007|ref|NM_016786.3|
592	gi|165932359|ref|NM_009263.2|	18969	53503	3414.09	9543.44	1.48301	0	0	-	Mus musculus secreted phosphoprotein 1 (Spp1), mRNA	-	-	-	gi|165932359|ref|NM_009263.2|
593	100503176	39	110	7.02	19.62	1.48278	4.69e-09	2.99e-08	-	PREDICTED: Mus musculus hypothetical LOC100503176 (LOC100503176), partial miscRNA	-	-	-	gi|309265761|ref|XR_107863.1|
594	67515	78	220	14.04	39.24	1.48278	0	0	Ttc33	Mus musculus tetratricopeptide repeat domain 33 (Ttc33), mRNA	-	GO:0005488//binding	-	gi|118129830|ref|NM_026213.3|
595	338366	124	349	22.32	62.25	1.47974	6.28e-14	7.49e-13	Mia3	Mus musculus melanoma inhibitory activity 3 (Mia3), mRNA	GO:0005575//cellular_component;GO:0005783//endoplasmic reticulum;GO:0016020//membrane;GO:0016021//integral to membrane	GO:0003674//molecular_function	GO:0006810//transport;GO:0006887//exocytosis;GO:0008150//biological_process;GO:0015031//protein transport;GO:0016192//vesicle-mediated transport	gi|124001581|ref|NM_177389.3|
596	19326	80	225	14.4	40.13	1.47861	0	0	Rab11b	Mus musculus RAB11B, member RAS oncogene family (Rab11b), mRNA	GO:0005739//mitochondrion;GO:0005886//plasma membrane;GO:0016020//membrane;GO:0016023//cytoplasmic membrane-bounded vesicle	GO:0000166//nucleotide binding;GO:0005525//GTP binding	GO:0006810//transport;GO:0007049//cell cycle;GO:0007264//small GTPase mediated signal transduction;GO:0015031//protein transport	gi|114431264|ref|NM_008997.3|
597	217057	138	388	24.84	69.21	1.47832	1.42e-13	1.56e-12	Ptrh2	Mus musculus peptidyl-tRNA hydrolase 2 (Ptrh2), nuclear gene encoding mitochondrial protein, transcript variant 2, mRNA	GO:0005739//mitochondrion;GO:0005739//mitochondrion	GO:0004045//aminoacyl-tRNA hydrolase activity;GO:0016787//hydrolase activity	GO:0006412//translation	gi|150456417|ref|NM_001098810.2|
598	71914	277	778	49.86	138.77	1.47674	0	0	Antxr2	Mus musculus anthrax toxin receptor 2 (Antxr2), mRNA	GO:0005575//cellular_component;GO:0016020//membrane;GO:0016021//integral to membrane	GO:0003674//molecular_function;GO:0004872//receptor activity;GO:0046872//metal ion binding	GO:0008150//biological_process	gi|50355938|ref|NM_133738.1|
599	67727	21	59	3.78	10.52	1.47668	2.03e-05	8.35e-05	Stx17	Mus musculus syntaxin 17 (Stx17), mRNA	GO:0005783//endoplasmic reticulum;GO:0016020//membrane;GO:0016021//integral to membrane;GO:0030868//smooth endoplasmic reticulum membrane	GO:0003674//molecular_function;GO:0005484//SNAP receptor activity;GO:0005515//protein binding	GO:0006810//transport;GO:0006886//intracellular protein transport;GO:0008150//biological_process;GO:0016192//vesicle-mediated transport	gi|84579892|ref|NM_026343.2|
600	22758	21	59	3.78	10.52	1.47668	2.03e-05	8.35e-05	Zscan12	Mus musculus zinc finger and SCAN domain containing 12 (Zscan12), mRNA	GO:0005575//cellular_component;GO:0005622//intracellular;GO:0005634//nucleus	GO:0003674//molecular_function;GO:0003676//nucleic acid binding;GO:0003677//DNA binding;GO:0003700//sequence-specific DNA binding transcription factor activity;GO:0008270//zinc ion binding;GO:0046872//metal ion binding	GO:0006350//transcription;GO:0006355//regulation of transcription, DNA-dependent;GO:0008150//biological_process;GO:0045449//regulation of transcription	gi|134032036|ref|NM_016684.2|
601	100503688	26	73	4.68	13.02	1.47615	2.08e-06	9.74e-06	-	PREDICTED: Mus musculus hypothetical LOC100503688 (LOC100503688), partial miscRNA	-	-	-	gi|309271777|ref|XR_106123.1|
602	22169	26	73	4.68	13.02	1.47615	2.08e-06	9.74e-06	Cmpk2	Mus musculus cytidine monophosphate (UMP-CMP) kinase 2, mitochondrial (Cmpk2), nuclear gene encoding mitochondrial protein, mRNA	GO:0005739//mitochondrion;GO:0005739//mitochondrion	GO:0000166//nucleotide binding;GO:0004127//cytidylate kinase activity;GO:0004127//cytidylate kinase activity;GO:0005524//ATP binding;GO:0016301//kinase activity;GO:0016740//transferase activity;GO:0033862//UMP kinase activity	GO:0006221//pyrimidine nucleotide biosynthetic process;GO:0046939//nucleotide phosphorylation	gi|117606365|ref|NM_020557.4|
603	320714	252	706	45.36	125.93	1.47313	4.77e-14	5.81e-13	D030016E14Rik	Mus musculus RIKEN cDNA D030016E14 gene (D030016E14Rik), mRNA	GO:0005575//cellular_component	GO:0003674//molecular_function	GO:0008150//biological_process	gi|62241018|ref|NM_177240.3|
604	20296	862	2409	155.14	429.7	1.46976	0	0	Ccl2	Mus musculus chemokine (C-C motif) ligand 2 (Ccl2), mRNA	GO:0005576//extracellular region;GO:0005615//extracellular space;GO:0005615//extracellular space;GO:0005615//extracellular space;GO:0005737//cytoplasm;GO:0043025//neuronal cell body	GO:0001664//G-protein-coupled receptor binding;GO:0005125//cytokine activity;GO:0005515//protein binding;GO:0008009//chemokine activity;GO:0008009//chemokine activity;GO:0008201//heparin binding;GO:0031727//CCR2 chemokine receptor binding	GO:0001938//positive regulation of endothelial cell proliferation;GO:0006874//cellular calcium ion homeostasis;GO:0006935//chemotaxis;GO:0006954//inflammatory response;GO:0006955//immune response;GO:0007179//transforming growth factor beta receptor signaling pathway;GO:0009408//response to heat;GO:0010574//regulation of vascular endothelial growth factor production;GO:0010759//positive regulation…	gi|141803162|ref|NM_011333.3|
605	18194	126	352	22.68	62.79	1.46911	5.33e-14	6.43e-13	Nsdhl	Mus musculus NAD(P) dependent steroid dehydrogenase-like (Nsdhl), mRNA	GO:0016020//membrane;GO:0016021//integral to membrane	GO:0003824//catalytic activity;GO:0003854//3-beta-hydroxy-delta5-steroid dehydrogenase activity;GO:0005488//binding;GO:0016491//oxidoreductase activity;GO:0047012//sterol-4-alpha-carboxylate 3-dehydrogenase (decarboxylating) activity	GO:0001942//hair follicle development;GO:0006694//steroid biosynthetic process;GO:0006695//cholesterol biosynthetic process;GO:0007224//smoothened signaling pathway;GO:0008152//metabolic process;GO:0008203//cholesterol metabolic process;GO:0008610//lipid biosynthetic process;GO:0016126//sterol biosynthetic process;GO:0055114//oxidation-reduction process;GO:0060716//labyrinthine layer blood vessel…	gi|31982436|ref|NM_010941.3|
606	234135	19	53	3.42	9.45	1.46632	5.95e-05	0.000227495	Whsc1l1	Mus musculus Wolf-Hirschhorn syndrome candidate 1-like 1 (human) (Whsc1l1), transcript variant 1, mRNA	GO:0005634//nucleus	GO:0005515//protein binding;GO:0008168//methyltransferase activity;GO:0008270//zinc ion binding;GO:0016740//transferase activity;GO:0018024//histone-lysine N-methyltransferase activity;GO:0046872//metal ion binding	GO:0006350//transcription;GO:0016568//chromatin modification;GO:0045449//regulation of transcription	gi|48958536|ref|NM_001001735.1|
607	21745	33	92	5.94	16.41	1.46604	1.11e-07	6.1e-07	Tep1	Mus musculus telomerase associated protein 1 (Tep1), mRNA	GO:0000781//chromosome, telomeric region;GO:0005625//soluble fraction;GO:0005634//nucleus;GO:0005694//chromosome;GO:0005737//cytoplasm;GO:0016363//nuclear matrix;GO:0030529//ribonucleoprotein complex;GO:0030529//ribonucleoprotein complex	GO:0000166//nucleotide binding;GO:0003723//RNA binding;GO:0003723//RNA binding;GO:0005524//ATP binding	GO:0007004//telomere maintenance via telomerase	gi|110350001|ref|NM_009351.2|
608	20844	163	454	29.34	80.98	1.4647	1.11e-13	1.25e-12	Stam	Mus musculus signal transducing adaptor molecule (SH3 domain and ITAM motif) 1 (Stam), mRNA	GO:0005737//cytoplasm;GO:0005768//endosome;GO:0016020//membrane	GO:0005515//protein binding	GO:0006810//transport;GO:0006886//intracellular protein transport;GO:0015031//protein transport	gi|31560544|ref|NM_011484.2|
609	14232	721	2008	129.77	358.17	1.46469	0	0	Fkbp8	Mus musculus FK506 binding protein 8 (Fkbp8), transcript variant 2, mRNA	GO:0005739//mitochondrion;GO:0005739//mitochondrion;GO:0005740//mitochondrial envelope;GO:0016020//membrane;GO:0016021//integral to membrane;GO:0030176//integral to endoplasmic reticulum membrane	GO:0003755//peptidyl-prolyl cis-trans isomerase activity;GO:0005488//binding;GO:0016853//isomerase activity	GO:0001708//cell fate specification;GO:0006457//protein folding;GO:0006915//apoptosis;GO:0007224//smoothened signaling pathway;GO:0007224//smoothened signaling pathway;GO:0009953//dorsal/ventral pattern formation;GO:0010468//regulation of gene expression;GO:0021904//dorsal/ventral neural tube patterning;GO:0021904//dorsal/ventral neural tube patterning;GO:0021904//dorsal/ventral neural tube patte…	gi|161484655|ref|NM_010223.2|
610	74340	28	78	5.04	13.91	1.46463	1.06e-06	5.19e-06	Ahcyl2	Mus musculus S-adenosylhomocysteine hydrolase-like 2 (Ahcyl2), transcript variant 1, mRNA	GO:0005575//cellular_component	GO:0003674//molecular_function;GO:0004013//adenosylhomocysteinase activity;GO:0016787//hydrolase activity	GO:0006730//one-carbon metabolic process;GO:0008150//biological_process	gi|283837827|ref|NM_021414.5|
611	231834	65	181	11.7	32.29	1.46458	0	0	Snx8	Mus musculus sorting nexin 8 (Snx8), mRNA	-	GO:0005515//protein binding;GO:0035091//phosphatidylinositol binding	GO:0006810//transport;GO:0007154//cell communication;GO:0015031//protein transport	gi|142375675|ref|NM_172277.2|
612	268783	23	64	4.14	11.42	1.46386	1.03e-05	4.42e-05	Mtmr12	Mus musculus myotubularin related protein 12 (Mtmr12), mRNA	GO:0005575//cellular_component;GO:0005737//cytoplasm	GO:0003674//molecular_function;GO:0016791//phosphatase activity	GO:0008150//biological_process;GO:0016311//dephosphorylation	gi|118129923|ref|NM_172958.3|
613	69170	106	295	19.08	52.62	1.46355	0	0	1810026B05Rik	PREDICTED: Mus musculus RIKEN cDNA 1810026B05 gene (1810026B05Rik), partial miscRNA	GO:0005575//cellular_component	GO:0003674//molecular_function	GO:0008150//biological_process	gi|309265952|ref|XR_107914.1|
614	13197	46	128	8.28	22.83	1.46323	3.84e-10	2.69e-09	Gadd45a	Mus musculus growth arrest and DNA-damage-inducible 45 alpha (Gadd45a), mRNA	GO:0005634//nucleus	GO:0005515//protein binding	GO:0006469//negative regulation of protein kinase activity;GO:0006974//response to DNA damage stimulus;GO:0007049//cell cycle;GO:0007050//cell cycle arrest;GO:0007098//centrosome cycle;GO:0051726//regulation of cell cycle	gi|6681148|ref|NM_007836.1|
615	69162	196	545	35.28	97.21	1.46225	2.58e-14	3.23e-13	Sec31a	Mus musculus Sec31 homolog A (S. cerevisiae) (Sec31a), mRNA	GO:0005737//cytoplasm;GO:0005768//endosome;GO:0005783//endoplasmic reticulum;GO:0016020//membrane;GO:0031410//cytoplasmic vesicle	GO:0003674//molecular_function	GO:0006810//transport;GO:0008150//biological_process;GO:0015031//protein transport;GO:0016192//vesicle-mediated transport	gi|244791270|ref|NM_026969.1|
616	100503114	182	506	32.76	90.26	1.46215	0	0	-	PREDICTED: Mus musculus hypothetical LOC100503114 (LOC100503114), partial miscRNA	-	-	-	gi|309266161|ref|XR_107964.1|
617	69710	389	1081	70.01	192.82	1.46162	0	0	Arap1	Mus musculus ArfGAP with RhoGAP domain, ankyrin repeat and PH domain 1 (Arap1), transcript variant 1, mRNA	GO:0005622//intracellular;GO:0005737//cytoplasm;GO:0005794//Golgi apparatus;GO:0005886//plasma membrane;GO:0005886//plasma membrane;GO:0016020//membrane	GO:0005096//GTPase activator activity;GO:0005515//protein binding;GO:0008060//ARF GTPase activator activity;GO:0008270//zinc ion binding;GO:0046872//metal ion binding	GO:0007165//signal transduction;GO:0032312//regulation of ARF GTPase activity	gi|92091598|ref|NM_027180.3|
618	65221	136	378	24.48	67.42	1.46157	1.7e-13	1.83e-12	Slc15a3	Mus musculus solute carrier family 15, member 3 (Slc15a3), mRNA	GO:0005764//lysosome;GO:0005765//lysosomal membrane;GO:0016020//membrane;GO:0016021//integral to membrane	GO:0003674//molecular_function;GO:0005215//transporter activity;GO:0015293//symporter activity	GO:0006810//transport;GO:0006857//oligopeptide transport;GO:0008150//biological_process;GO:0015031//protein transport;GO:0015833//peptide transport	gi|225007541|ref|NM_023044.2|
619	233058	18	50	3.24	8.92	1.46105	0.000102084	0.000376238	Zfp420	Mus musculus zinc finger protein 420 (Zfp420), mRNA	GO:0005575//cellular_component	GO:0003674//molecular_function	GO:0008150//biological_process	gi|254911024|ref|NM_172740.2|
620	14360	80	222	14.4	39.6	1.45943	0	0	Fyn	Mus musculus Fyn proto-oncogene (Fyn), transcript variant 2, mRNA	GO:0005624//membrane fraction;GO:0005792//microsome;GO:0005829//cytosol;GO:0005886//plasma membrane;GO:0016020//membrane	GO:0000166//nucleotide binding;GO:0001948//glycoprotein binding;GO:0004672//protein kinase activity;GO:0004672//protein kinase activity;GO:0004672//protein kinase activity;GO:0004713//protein tyrosine kinase activity;GO:0004713//protein tyrosine kinase activity;GO:0004713//protein tyrosine kinase activity;GO:0004715//non-membrane spanning protein tyrosine kinase activity;GO:0005102//receptor bind…	GO:0001764//neuron migration;GO:0001764//neuron migration;GO:0006468//protein phosphorylation;GO:0006468//protein phosphorylation;GO:0007166//cell surface receptor linked signaling pathway;GO:0007275//multicellular organismal development;GO:0008360//regulation of cell shape;GO:0018108//peptidyl-tyrosine phosphorylation;GO:0018108//peptidyl-tyrosine phosphorylation;GO:0018108//peptidyl-tyrosine ph…	gi|171543836|ref|NM_008054.2|
621	99512	30	83	5.4	14.8	1.45457	5.44e-07	2.75e-06	Wdr47	Mus musculus WD repeat domain 47 (Wdr47), mRNA	GO:0005575//cellular_component	GO:0003674//molecular_function	GO:0008150//biological_process	gi|170172545|ref|NM_181400.3|
622	70394	17	47	3.06	8.38	1.45342	0.000175504	0.000623968	Kptn	Mus musculus kaptin (Kptn), mRNA	GO:0005575//cellular_component;GO:0005737//cytoplasm;GO:0042995//cell projection	GO:0003674//molecular_function;GO:0003779//actin binding	GO:0008150//biological_process	gi|228480266|ref|NM_133727.2|
623	242341	272	751	48.96	133.96	1.45213	6.55e-13	6.21e-12	Atp6v0d2	Mus musculus ATPase, H+ transporting, lysosomal V0 subunit D2 (Atp6v0d2), mRNA	GO:0005768//endosome;GO:0005769//early endosome;GO:0016324//apical plasma membrane;GO:0033177//proton-transporting two-sector ATPase complex, proton-transporting domain;GO:0033179//proton-transporting V-type ATPase, V0 domain	GO:0015078//hydrogen ion transmembrane transporter activity	GO:0006810//transport;GO:0006811//ion transport;GO:0015986//ATP synthesis coupled proton transport;GO:0015992//proton transport	gi|225543206|ref|NM_175406.3|
624	19250	49	135	8.82	24.08	1.44898	1.73e-10	1.25e-09	Ptpn14	Mus musculus protein tyrosine phosphatase, non-receptor type 14 (Ptpn14), mRNA	GO:0005737//cytoplasm;GO:0005856//cytoskeleton	GO:0004721//phosphoprotein phosphatase activity;GO:0004725//protein tyrosine phosphatase activity;GO:0005488//binding;GO:0016787//hydrolase activity;GO:0016791//phosphatase activity	GO:0006470//protein dephosphorylation;GO:0016311//dephosphorylation	gi|110825985|ref|NM_008976.2|
625	72190	147	405	26.46	72.24	1.44898	8.66e-15	1.13e-13	2510009E07Rik	Mus musculus RIKEN cDNA 2510009E07 gene (2510009E07Rik), mRNA	GO:0005575//cellular_component	GO:0003674//molecular_function	GO:0008150//biological_process	gi|226823230|ref|NM_001001881.2|
626	70767	151	416	27.18	74.2	1.44887	0	0	Prpf3	Mus musculus PRP3 pre-mRNA processing factor 3 homolog (yeast) (Prpf3), mRNA	GO:0005634//nucleus;GO:0005681//spliceosomal complex	-	GO:0006397//mRNA processing;GO:0008380//RNA splicing	gi|146141209|ref|NM_027541.4|
627	327766	32	88	5.76	15.7	1.44662	2.79e-07	1.46e-06	Tmem26	Mus musculus transmembrane protein 26 (Tmem26), mRNA	GO:0005575//cellular_component;GO:0016020//membrane;GO:0016021//integral to membrane	GO:0003674//molecular_function	GO:0008150//biological_process	gi|283837770|ref|NM_177794.3|
628	67437	864	2376	155.5	423.81	1.4465	0	0	Ssr3	Mus musculus signal sequence receptor, gamma (Ssr3), mRNA	GO:0005783//endoplasmic reticulum;GO:0005784//Sec61 translocon complex;GO:0016020//membrane;GO:0016021//integral to membrane;GO:0030176//integral to endoplasmic reticulum membrane	GO:0004872//receptor activity	GO:0006613//cotranslational protein targeting to membrane	gi|146134887|ref|NM_026155.3|
629	17768	1227	3372	220.84	601.47	1.44549	1.62e-12	1.44e-11	Mthfd2	Mus musculus methylenetetrahydrofolate dehydrogenase (NAD+ dependent), methenyltetrahydrofolate cyclohydrolase (Mthfd2), nuclear gene encoding mitochondrial protein, mRNA	GO:0005739//mitochondrion;GO:0005739//mitochondrion	GO:0003824//catalytic activity;GO:0004477//methenyltetrahydrofolate cyclohydrolase activity;GO:0004487//methylenetetrahydrofolate dehydrogenase (NAD+) activity;GO:0004488//methylenetetrahydrofolate dehydrogenase (NADP+) activity;GO:0016491//oxidoreductase activity;GO:0016787//hydrolase activity	GO:0006730//one-carbon metabolic process;GO:0009396//folic acid-containing compound biosynthetic process;GO:0055114//oxidation-reduction process	gi|160333364|ref|NM_008638.2|
630	219132	152	417	27.36	74.38	1.44285	6.66e-16	9.2e-15	D14Ertd668e	Mus musculus DNA segment, Chr 14, ERATO Doi 668, expressed (D14Ertd668e), mRNA	GO:0005575//cellular_component;GO:0005634//nucleus	GO:0003674//molecular_function;GO:0005515//protein binding;GO:0008270//zinc ion binding;GO:0046872//metal ion binding	GO:0006350//transcription;GO:0008150//biological_process;GO:0045449//regulation of transcription	gi|307746922|ref|NM_199015.4|
631	380969	93	255	16.74	45.48	1.44193	0	0	Nckap5l	Mus musculus NCK-associated protein 5-like (Nckap5l), mRNA	GO:0005575//cellular_component	GO:0003674//molecular_function	GO:0008150//biological_process	gi|49457862|ref|NM_001001884.1|
632	66795	23	63	4.14	11.24	1.44094	1.53e-05	6.39e-05	Atg10	Mus musculus autophagy-related 10 (yeast) (Atg10), mRNA	GO:0005575//cellular_component;GO:0005737//cytoplasm	GO:0005515//protein binding	GO:0006497//protein lipidation;GO:0006810//transport;GO:0006914//autophagy;GO:0015031//protein transport;GO:0031401//positive regulation of protein modification process	gi|114158678|ref|NM_025770.3|
633	100504891	126	345	22.68	61.54	1.4401	5.33e-14	6.42e-13	-	PREDICTED: Mus musculus hypothetical LOC100504891 (LOC100504891), partial miscRNA	-	-	-	gi|309267263|ref|XR_108255.1|
634	50932	61	167	10.98	29.79	1.43995	1.54e-12	1.38e-11	Mink1	Mus musculus misshapen-like kinase 1 (zebrafish) (Mink1), transcript variant 4, mRNA	-	GO:0000166//nucleotide binding;GO:0004672//protein kinase activity;GO:0004674//protein serine/threonine kinase activity;GO:0004674//protein serine/threonine kinase activity;GO:0005083//small GTPase regulator activity;GO:0005524//ATP binding;GO:0005524//ATP binding;GO:0016301//kinase activity;GO:0016740//transferase activity	GO:0006468//protein phosphorylation;GO:0006468//protein phosphorylation;GO:0006950//response to stress;GO:0007243//intracellular protein kinase cascade;GO:0007275//multicellular organismal development;GO:0045060//negative thymic T cell selection	gi|114052103|ref|NM_001045964.1|
635	102866	183	501	32.94	89.36	1.43979	2e-13	2.11e-12	Pls3	Mus musculus plastin 3 (T-isoform) (Pls3), transcript variant 3, mRNA	GO:0005737//cytoplasm;GO:0005737//cytoplasm;GO:0032420//stereocilium	GO:0003674//molecular_function;GO:0003779//actin binding;GO:0005509//calcium ion binding	GO:0008150//biological_process	gi|262050552|ref|NM_001166454.1|
636	66549	57	156	10.26	27.83	1.43961	8.44e-12	6.9e-11	Aggf1	Mus musculus angiogenic factor with G patch and FHA domains 1 (Aggf1), mRNA	GO:0005575//cellular_component;GO:0005576//extracellular region;GO:0005622//intracellular;GO:0005737//cytoplasm	GO:0003674//molecular_function;GO:0003676//nucleic acid binding	GO:0001525//angiogenesis;GO:0007275//multicellular organismal development;GO:0008150//biological_process;GO:0030154//cell differentiation	gi|34328274|ref|NM_025630.2|
637	212528	155	424	27.9	75.63	1.43869	2.56e-13	2.61e-12	Trmt1	Mus musculus TRM1 tRNA methyltransferase 1 homolog (S. cerevisiae) (Trmt1), transcript variant 2, mRNA	GO:0005575//cellular_component	GO:0003674//molecular_function;GO:0003676//nucleic acid binding;GO:0003723//RNA binding;GO:0004809//tRNA (guanine-N2-)-methyltransferase activity;GO:0008168//methyltransferase activity;GO:0008270//zinc ion binding;GO:0016740//transferase activity;GO:0046872//metal ion binding	GO:0008033//tRNA processing;GO:0008150//biological_process	gi|257095997|ref|NM_001164559.1|
638	70333	79	216	14.22	38.53	1.43806	0	0	Cd3eap	Mus musculus CD3E antigen, epsilon polypeptide associated protein (Cd3eap), mRNA	GO:0005634//nucleus;GO:0005730//nucleolus;GO:0005736//DNA-directed RNA polymerase I complex	GO:0005515//protein binding	GO:0009303//rRNA transcription	gi|285026447|ref|NM_145822.2|
639	107767	101	276	18.18	49.23	1.43719	0	0	Scamp1	Mus musculus secretory carrier membrane protein 1 (Scamp1), mRNA	GO:0005768//endosome;GO:0005794//Golgi apparatus;GO:0008021//synaptic vesicle;GO:0016020//membrane;GO:0016021//integral to membrane;GO:0030672//synaptic vesicle membrane;GO:0042589//zymogen granule membrane;GO:0045202//synapse	GO:0005515//protein binding;GO:0019904//protein domain specific binding	GO:0006810//transport;GO:0006887//exocytosis;GO:0006897//endocytosis;GO:0015031//protein transport	gi|58037394|ref|NM_029153.1|
640	54650	40	109	7.2	19.44	1.43296	1.31e-08	7.94e-08	Sfmbt1	Mus musculus Scm-like with four mbt domains 1 (Sfmbt1), transcript variant 3, mRNA	GO:0005575//cellular_component;GO:0005634//nucleus	GO:0003674//molecular_function	GO:0008150//biological_process;GO:0045449//regulation of transcription	gi|262118310|ref|NM_019460.2|
641	54152	206	561	37.08	100.07	1.4323	1.49e-13	1.63e-12	Dnalc4	Mus musculus dynein, axonemal, light chain 4 (Dnalc4), mRNA	GO:0005575//cellular_component;GO:0005874//microtubule;GO:0005875//microtubule associated complex;GO:0030286//dynein complex	GO:0003674//molecular_function;GO:0003774//motor activity;GO:0003777//microtubule motor activity	GO:0007017//microtubule-based process;GO:0008150//biological_process	gi|168693650|ref|NM_017470.2|
642	226414	544	1481	97.91	264.17	1.43194	0	0	Dars	Mus musculus aspartyl-tRNA synthetase (Dars), transcript variant 1, mRNA	GO:0005575//cellular_component;GO:0005737//cytoplasm	GO:0000166//nucleotide binding;GO:0003674//molecular_function;GO:0003676//nucleic acid binding;GO:0004812//aminoacyl-tRNA ligase activity;GO:0004815//aspartate-tRNA ligase activity;GO:0005524//ATP binding;GO:0016874//ligase activity	GO:0006412//translation;GO:0006418//tRNA aminoacylation for protein translation;GO:0006422//aspartyl-tRNA aminoacylation;GO:0008150//biological_process	gi|211065506|ref|NM_177445.5|
643	76238	176	478	31.68	85.26	1.4283	0	0	Grhpr	Mus musculus glyoxylate reductase/hydroxypyruvate reductase (Grhpr), mRNA	GO:0005829//cytosol	GO:0003824//catalytic activity;GO:0005488//binding;GO:0008465//glycerate dehydrogenase activity;GO:0016491//oxidoreductase activity;GO:0016616//oxidoreductase activity, acting on the CH-OH group of donors, NAD or NADP as acceptor;GO:0016618//hydroxypyruvate reductase activity;GO:0016618//hydroxypyruvate reductase activity;GO:0030267//glyoxylate reductase (NADP) activity;GO:0030267//glyoxylate red…	GO:0008152//metabolic process;GO:0043648//dicarboxylic acid metabolic process;GO:0055114//oxidation-reduction process	gi|17933767|ref|NM_080289.1|
644	329384	28	76	5.04	13.56	1.42786	2.32e-06	1.08e-05	Ptrh1	Mus musculus peptidyl-tRNA hydrolase 1 homolog (S. cerevisiae) (Ptrh1), mRNA	GO:0005739//mitochondrion	GO:0003674//molecular_function;GO:0004045//aminoacyl-tRNA hydrolase activity;GO:0016787//hydrolase activity	GO:0006412//translation;GO:0008150//biological_process	gi|141802363|ref|NM_178595.3|
645	52846	66	179	11.88	31.93	1.42638	7.22e-14	8.49e-13	D1Bwg0212e	Mus musculus DNA segment, Chr 1, Brigham & Women's Genetics 0212 expressed (D1Bwg0212e), mRNA	GO:0005575//cellular_component	GO:0003674//molecular_function	GO:0008150//biological_process	gi|31542465|ref|NM_028043.2|
646	59042	166	450	29.88	80.27	1.42568	9.02e-14	1.04e-12	Cope	Mus musculus coatomer protein complex, subunit epsilon (Cope), mRNA	GO:0005737//cytoplasm;GO:0005794//Golgi apparatus;GO:0016020//membrane;GO:0030126//COPI vesicle coat;GO:0030137//COPI-coated vesicle;GO:0031410//cytoplasmic vesicle	GO:0005198//structural molecule activity;GO:0005488//binding;GO:0005515//protein binding	GO:0006810//transport;GO:0006890//retrograde vesicle-mediated transport, Golgi to ER;GO:0015031//protein transport;GO:0016192//vesicle-mediated transport	gi|10946971|ref|NM_021538.1|
647	19252	309	836	55.61	149.12	1.42306	4.39e-13	4.29e-12	Dusp1	Mus musculus dual specificity phosphatase 1 (Dusp1), mRNA	GO:0005625//soluble fraction;GO:0005634//nucleus	GO:0004721//phosphoprotein phosphatase activity;GO:0004725//protein tyrosine phosphatase activity;GO:0008138//protein tyrosine/serine/threonine phosphatase activity;GO:0008330//protein tyrosine/threonine phosphatase activity;GO:0016787//hydrolase activity;GO:0016791//phosphatase activity;GO:0017017//MAP kinase tyrosine/serine/threonine phosphatase activity	GO:0006470//protein dephosphorylation;GO:0006470//protein dephosphorylation;GO:0007049//cell cycle;GO:0016311//dephosphorylation;GO:0043065//positive regulation of apoptosis;GO:0045768//positive regulation of anti-apoptosis	gi|219521883|ref|NM_013642.3|
648	108679	214	579	38.52	103.28	1.42288	0	0	Cops8	Mus musculus COP9 (constitutive photomorphogenic) homolog, subunit 8 (Arabidopsis thaliana) (Cops8), mRNA	GO:0005634//nucleus;GO:0005634//nucleus;GO:0005737//cytoplasm;GO:0008180//signalosome;GO:0008180//signalosome	GO:0005515//protein binding	-	gi|114158690|ref|NM_133805.3|
649	217337	206	556	37.08	99.17	1.41926	1.49e-13	1.63e-12	Srp68	Mus musculus signal recognition particle 68 (Srp68), mRNA	GO:0005634//nucleus;GO:0005730//nucleolus;GO:0005737//cytoplasm;GO:0005786//signal recognition particle, endoplasmic reticulum targeting;GO:0030529//ribonucleoprotein complex	GO:0003674//molecular_function;GO:0003723//RNA binding	GO:0008150//biological_process	gi|47271534|ref|NM_146032.3|
650	16164	33	89	5.94	15.88	1.41868	3.56e-07	1.84e-06	Il13ra1	Mus musculus interleukin 13 receptor, alpha 1 (Il13ra1), mRNA	GO:0016020//membrane;GO:0016021//integral to membrane	GO:0004872//receptor activity;GO:0004896//cytokine receptor activity;GO:0016515//interleukin-13 receptor activity	GO:0002639//positive regulation of immunoglobulin production;GO:0030890//positive regulation of B cell proliferation	gi|118129910|ref|NM_133990.4|
651	57751	23	62	4.14	11.06	1.41765	2.25e-05	9.22e-05	Rnf25	Mus musculus ring finger protein 25 (Rnf25), mRNA	GO:0005575//cellular_component	GO:0003674//molecular_function;GO:0004842//ubiquitin-protein ligase activity;GO:0005515//protein binding;GO:0005515//protein binding;GO:0008270//zinc ion binding;GO:0016874//ligase activity;GO:0046872//metal ion binding	GO:0008150//biological_process;GO:0016567//protein ubiquitination	gi|228008348|ref|NM_021313.2|
652	12823	82	221	14.76	39.42	1.41724	0	0	Col19a1	Mus musculus collagen, type XIX, alpha 1 (Col19a1), mRNA	GO:0005576//extracellular region;GO:0005578//proteinaceous extracellular matrix	GO:0005198//structural molecule activity	GO:0007155//cell adhesion;GO:0007275//multicellular organismal development;GO:0007517//muscle organ development;GO:0007519//skeletal muscle tissue development;GO:0030154//cell differentiation;GO:0030198//extracellular matrix organization	gi|114326514|ref|NM_007733.2|
653	12759	173	466	31.14	83.12	1.41643	2.56e-13	2.61e-12	Clu	Mus musculus clusterin (Clu), mRNA	GO:0005576//extracellular region;GO:0016235//aggresome;GO:0048471//perinuclear region of cytoplasm	-	GO:0006916//anti-apoptosis;GO:0008219//cell death;GO:0008284//positive regulation of cell proliferation;GO:0031018//endocrine pancreas development;GO:0045597//positive regulation of cell differentiation;GO:0048812//neuron projection morphogenesis	gi|214010169|ref|NM_013492.2|
654	21926	623	1677	112.13	299.13	1.4156	0	0	Tnf	Mus musculus tumor necrosis factor (Tnf), mRNA	GO:0001891//phagocytic cup;GO:0005576//extracellular region;GO:0005615//extracellular space;GO:0005615//extracellular space;GO:0005615//extracellular space;GO:0005622//intracellular;GO:0005886//plasma membrane;GO:0005886//plasma membrane;GO:0005887//integral to plasma membrane;GO:0009897//external side of plasma membrane;GO:0016020//membrane;GO:0016021//integral to membrane;GO:0016021//integral t…	GO:0005125//cytokine activity;GO:0005125//cytokine activity;GO:0005164//tumor necrosis factor receptor binding;GO:0005164//tumor necrosis factor receptor binding;GO:0005164//tumor necrosis factor receptor binding;GO:0005164//tumor necrosis factor receptor binding;GO:0005164//tumor necrosis factor receptor binding;GO:0005515//protein binding	GO:0000122//negative regulation of transcription from RNA polymerase II promoter;GO:0001775//cell activation;GO:0001932//regulation of protein phosphorylation;GO:0002037//negative regulation of L-glutamate transport;GO:0002876//positive regulation of chronic inflammatory response to antigenic stimulus;GO:0002925//positive regulation of humoral immune response mediated by circulating immunoglobuli…	gi|133892368|ref|NM_013693.2|
655	72146	55	148	9.9	26.4	1.41504	5.11e-11	3.86e-10	2810001A02Rik	PREDICTED: Mus musculus RIKEN cDNA 2810001A02 gene (2810001A02Rik), miscRNA	GO:0005575//cellular_component	GO:0003674//molecular_function	GO:0008150//biological_process	gi|309270638|ref|XR_105685.1|
656	54607	32	86	5.76	15.34	1.41316	6.03e-07	3.04e-06	Socs6	Mus musculus suppressor of cytokine signaling 6 (Socs6), mRNA	GO:0005575//cellular_component	GO:0005515//protein binding;GO:0005515//protein binding	GO:0001678//cellular glucose homeostasis;GO:0009968//negative regulation of signal transduction;GO:0040008//regulation of growth;GO:0040008//regulation of growth	gi|260436972|ref|NM_018821.4|
657	242523	32	86	5.76	15.34	1.41316	6.03e-07	3.03e-06	Dmrta1	Mus musculus doublesex and mab-3 related transcription factor like family A1 (Dmrta1), mRNA	GO:0005575//cellular_component;GO:0005634//nucleus	GO:0003674//molecular_function;GO:0003677//DNA binding;GO:0003700//sequence-specific DNA binding transcription factor activity;GO:0046872//metal ion binding	GO:0006350//transcription;GO:0006355//regulation of transcription, DNA-dependent;GO:0007548//sex differentiation;GO:0008150//biological_process;GO:0030154//cell differentiation;GO:0045449//regulation of transcription	gi|118130309|ref|NM_175647.3|
658	11804	272	731	48.96	130.39	1.41316	6.55e-13	6.2e-12	Aplp2	Mus musculus amyloid beta (A4) precursor-like protein 2 (Aplp2), transcript variant 1, mRNA	GO:0005634//nucleus;GO:0005886//plasma membrane;GO:0016020//membrane;GO:0016021//integral to membrane	GO:0003677//DNA binding;GO:0005488//binding;GO:0005515//protein binding	GO:0001967//suckling behavior;GO:0006878//cellular copper ion homeostasis;GO:0007176//regulation of epidermal growth factor receptor activity;GO:0007617//mating behavior;GO:0007626//locomotory behavior;GO:0009790//embryo development;GO:0030198//extracellular matrix organization;GO:0030900//forebrain development;GO:0030901//midbrain development;GO:0050885//neuromuscular process controlling balance	gi|156255191|ref|NM_001102455.1|
659	101612	124	333	22.32	59.4	1.41213	6.28e-14	7.48e-13	Grwd1	Mus musculus glutamate-rich WD repeat containing 1 (Grwd1), mRNA	GO:0005575//cellular_component;GO:0005634//nucleus	GO:0003674//molecular_function	GO:0008150//biological_process	gi|163937860|ref|NM_153419.2|
660	16421	582	1561	104.75	278.44	1.41042	1.34e-13	1.48e-12	Itgb7	Mus musculus integrin beta 7 (Itgb7), mRNA	GO:0008305//integrin complex;GO:0016020//membrane;GO:0016021//integral to membrane	GO:0004872//receptor activity;GO:0005488//binding	GO:0007155//cell adhesion;GO:0007160//cell-matrix adhesion;GO:0007229//integrin-mediated signaling pathway	gi|160708007|ref|NM_013566.2|
661	223453	559	1499	100.61	267.38	1.41012	5.95e-14	7.13e-13	Dap	Mus musculus death-associated protein (Dap), mRNA	GO:0005575//cellular_component	GO:0003674//molecular_function	GO:0006915//apoptosis;GO:0008150//biological_process	gi|239915970|ref|NM_146057.3|
662	97064	25	67	4.5	11.95	1.40901	1.14e-05	4.88e-05	Wwtr1	Mus musculus WW domain containing transcription regulator 1 (Wwtr1), transcript variant 2, mRNA	GO:0005634//nucleus;GO:0005634//nucleus;GO:0005634//nucleus;GO:0005634//nucleus;GO:0005667//transcription factor complex;GO:0005737//cytoplasm;GO:0005737//cytoplasm	GO:0003713//transcription coactivator activity;GO:0003714//transcription corepressor activity;GO:0005515//protein binding;GO:0005515//protein binding;GO:0030528//transcription regulator activity;GO:0042802//identical protein binding;GO:0042803//protein homodimerization activity	GO:0000122//negative regulation of transcription from RNA polymerase II promoter;GO:0001649//osteoblast differentiation;GO:0001649//osteoblast differentiation;GO:0006350//transcription;GO:0032835//glomerulus development;GO:0045449//regulation of transcription;GO:0045599//negative regulation of fat cell differentiation;GO:0045944//positive regulation of transcription from RNA polymerase II promote…	gi|270265872|ref|NM_133784.3|
663	231506	28	75	5.04	13.38	1.40858	3.41e-06	1.55e-05	Lin54	Mus musculus lin-54 homolog (C. elegans) (Lin54), transcript variant 1, mRNA	GO:0005575//cellular_component;GO:0005634//nucleus;GO:0005694//chromosome	GO:0003674//molecular_function;GO:0003677//DNA binding	GO:0006350//transcription;GO:0007049//cell cycle;GO:0008150//biological_process;GO:0045449//regulation of transcription	gi|169234728|ref|NM_001115010.1|
664	50883	28	75	5.04	13.38	1.40858	3.41e-06	1.55e-05	Chek2	Mus musculus CHK2 checkpoint homolog (S. pombe) (Chek2), mRNA	GO:0005634//nucleus	GO:0000166//nucleotide binding;GO:0004672//protein kinase activity;GO:0004672//protein kinase activity;GO:0004674//protein serine/threonine kinase activity;GO:0004674//protein serine/threonine kinase activity;GO:0005524//ATP binding;GO:0016301//kinase activity;GO:0016301//kinase activity;GO:0016740//transferase activity;GO:0046872//metal ion binding	GO:0000077//DNA damage checkpoint;GO:0006468//protein phosphorylation;GO:0006468//protein phosphorylation;GO:0007049//cell cycle;GO:0010332//response to gamma radiation;GO:0042770//signal transduction in response to DNA damage;GO:0042770//signal transduction in response to DNA damage	gi|142377787|ref|NM_016681.3|
665	75062	124	332	22.32	59.22	1.40775	6.28e-14	7.47e-13	Sf3a3	Mus musculus splicing factor 3a, subunit 3 (Sf3a3), mRNA	GO:0005575//cellular_component;GO:0005622//intracellular;GO:0005634//nucleus;GO:0005681//spliceosomal complex	GO:0003674//molecular_function;GO:0003676//nucleic acid binding;GO:0008270//zinc ion binding;GO:0046872//metal ion binding	GO:0006397//mRNA processing;GO:0008150//biological_process;GO:0008380//RNA splicing	gi|124249078|ref|NM_029157.3|
666	228410	93	249	16.74	44.41	1.40759	0	0	Cstf3	Mus musculus cleavage stimulation factor, 3' pre-RNA, subunit 3 (Cstf3), transcript variant 1, mRNA	GO:0005575//cellular_component;GO:0005622//intracellular;GO:0005634//nucleus	GO:0003674//molecular_function	GO:0006396//RNA processing;GO:0006397//mRNA processing;GO:0008150//biological_process	gi|158631226|ref|NM_145529.3|
667	12793	421	1124	75.77	200.49	1.40383	2.72e-13	2.75e-12	Cnih	Mus musculus cornichon homolog (Drosophila) (Cnih), mRNA	GO:0005783//endoplasmic reticulum;GO:0005794//Golgi apparatus;GO:0016020//membrane;GO:0016021//integral to membrane	-	GO:0006810//transport;GO:0016192//vesicle-mediated transport	gi|162287128|ref|NM_009919.2|
668	20713	69	184	12.42	32.82	1.40191	2.44e-13	2.52e-12	Serpini1	Mus musculus serine (or cysteine) peptidase inhibitor, clade I, member 1 (Serpini1), mRNA	GO:0005576//extracellular region	GO:0004867//serine-type endopeptidase inhibitor activity;GO:0004867//serine-type endopeptidase inhibitor activity;GO:0030414//peptidase inhibitor activity	GO:0030155//regulation of cell adhesion	gi|239985471|ref|NM_009250.2|
669	gi|148540135|ref|NM_001081059.2|	36	96	6.48	17.12	1.40162	1.57e-07	8.5e-07	-	Mus musculus coiled-coil domain containing 90A (Ccdc90a), mRNA	-	-	-	gi|148540135|ref|NM_001081059.2|
670	14129	601	1602	108.17	285.75	1.40145	0	0	Fcgr1	Mus musculus Fc receptor, IgG, high affinity I (Fcgr1), mRNA	GO:0005886//plasma membrane;GO:0009897//external side of plasma membrane;GO:0016020//membrane;GO:0016021//integral to membrane	GO:0004872//receptor activity;GO:0019770//IgG receptor activity;GO:0019864//IgG binding;GO:0019864//IgG binding;GO:0019864//IgG binding	GO:0001788//antibody-dependent cellular cytotoxicity;GO:0001798//positive regulation of type IIa hypersensitivity;GO:0001805//positive regulation of type III hypersensitivity;GO:0006898//receptor-mediated endocytosis;GO:0006910//phagocytosis, recognition;GO:0006911//phagocytosis, engulfment;GO:0007165//signal transduction;GO:0007166//cell surface receptor linked signaling pathway;GO:0009617//resp…	gi|158508457|ref|NM_010186.5|
671	72124	286	762	51.47	135.92	1.40095	0	0	Seh1l	Mus musculus SEH1-like (S. cerevisiae (Seh1l), transcript variant 1, mRNA	GO:0000776//kinetochore;GO:0005575//cellular_component;GO:0005634//nucleus;GO:0005643//nuclear pore;GO:0005694//chromosome	GO:0003674//molecular_function	GO:0006810//transport;GO:0007049//cell cycle;GO:0007059//chromosome segregation;GO:0007067//mitosis;GO:0008150//biological_process;GO:0015031//protein transport;GO:0051028//mRNA transport;GO:0051301//cell division;GO:0055085//transmembrane transport	gi|84875514|ref|NM_001039088.1|
672	66531	110	293	19.8	52.26	1.40021	0	0	2310061C15Rik	Mus musculus RIKEN cDNA 2310061C15 gene (2310061C15Rik), mRNA	GO:0005575//cellular_component	GO:0003674//molecular_function	GO:0008150//biological_process	gi|114051518|ref|NM_026844.3|
673	67292	52	138	9.36	24.62	1.39525	3.55e-10	2.5e-09	Pigc	Mus musculus phosphatidylinositol glycan anchor biosynthesis, class C (Pigc), transcript variant 1, mRNA	GO:0005575//cellular_component;GO:0005783//endoplasmic reticulum;GO:0016020//membrane;GO:0016021//integral to membrane	GO:0003674//molecular_function;GO:0016740//transferase activity;GO:0016757//transferase activity, transferring glycosyl groups;GO:0017176//phosphatidylinositol N-acetylglucosaminyltransferase activity	GO:0006506//GPI anchor biosynthetic process;GO:0008150//biological_process	gi|84794579|ref|NM_026078.2|
674	73389	150	398	27	70.99	1.39466	0	0	Hbp1	Mus musculus high mobility group box transcription factor 1 (Hbp1), transcript variant 2, mRNA	GO:0005634//nucleus	GO:0003677//DNA binding;GO:0005488//binding;GO:0005515//protein binding;GO:0030528//transcription regulator activity	GO:0006350//transcription;GO:0016055//Wnt receptor signaling pathway;GO:0045449//regulation of transcription	gi|270132751|ref|NM_177993.3|
675	12317	1592	4222	286.53	753.09	1.39414	3.45e-12	2.96e-11	Calr	Mus musculus calreticulin (Calr), mRNA	GO:0001669//acrosomal vesicle;GO:0005615//extracellular space;GO:0005615//extracellular space;GO:0005625//soluble fraction;GO:0005634//nucleus;GO:0005737//cytoplasm;GO:0005783//endoplasmic reticulum;GO:0005783//endoplasmic reticulum;GO:0005783//endoplasmic reticulum;GO:0005783//endoplasmic reticulum;GO:0005792//microsome;GO:0005792//microsome;GO:0005794//Golgi apparatus;GO:0009897//external side …	GO:0003729//mRNA binding;GO:0005506//iron ion binding;GO:0005509//calcium ion binding;GO:0005509//calcium ion binding;GO:0005509//calcium ion binding;GO:0005529//sugar binding;GO:0042277//peptide binding;GO:0042562//hormone binding;GO:0046872//metal ion binding;GO:0051082//unfolded protein binding	GO:0006457//protein folding;GO:0017148//negative regulation of translation;GO:0030866//cortical actin cytoskeleton organization;GO:0040020//regulation of meiosis	gi|116875821|ref|NM_007591.3|
676	98258	115	305	20.7	54.4	1.39398	0	0	Txndc9	Mus musculus thioredoxin domain containing 9 (Txndc9), mRNA	GO:0005575//cellular_component	GO:0003674//molecular_function	GO:0008150//biological_process;GO:0045454//cell redox homeostasis	gi|141802781|ref|NM_172054.4|
677	67530	130	343	23.4	61.18	1.38655	0	0	Uqcrb	Mus musculus ubiquinol-cytochrome c reductase binding protein (Uqcrb), nuclear gene encoding mitochondrial protein, mRNA	GO:0005739//mitochondrion;GO:0005739//mitochondrion;GO:0005743//mitochondrial inner membrane;GO:0005743//mitochondrial inner membrane;GO:0016020//membrane;GO:0070469//respiratory chain	GO:0003674//molecular_function;GO:0008121//ubiquinol-cytochrome-c reductase activity	GO:0006122//mitochondrial electron transport, ubiquinol to cytochrome c;GO:0006810//transport;GO:0008150//biological_process;GO:0022900//electron transport chain	gi|13385725|ref|NM_026219.1|
678	26921	254	670	45.72	119.51	1.38623	2.6e-13	2.64e-12	Map4k4	Mus musculus mitogen-activated protein kinase kinase kinase kinase 4 (Map4k4), mRNA	-	GO:0000166//nucleotide binding;GO:0004672//protein kinase activity;GO:0004674//protein serine/threonine kinase activity;GO:0004674//protein serine/threonine kinase activity;GO:0005083//small GTPase regulator activity;GO:0005524//ATP binding;GO:0005524//ATP binding;GO:0016301//kinase activity;GO:0016740//transferase activity	GO:0006468//protein phosphorylation;GO:0006468//protein phosphorylation;GO:0006950//response to stress;GO:0007243//intracellular protein kinase cascade	gi|145279236|ref|NM_008696.2|
679	68966	112	295	20.16	52.62	1.38412	0	0	Ngdn	Mus musculus neuroguidin, EIF4E binding protein (Ngdn), mRNA	GO:0005634//nucleus;GO:0005737//cytoplasm;GO:0042995//cell projection	-	GO:0006417//regulation of translation	gi|255982611|ref|NM_026890.2|
680	17165	101	266	18.18	47.45	1.38406	0	0	Mapkapk5	Mus musculus MAP kinase-activated protein kinase 5 (Mapkapk5), mRNA	GO:0005634//nucleus;GO:0005634//nucleus;GO:0005737//cytoplasm;GO:0005737//cytoplasm	GO:0000166//nucleotide binding;GO:0004672//protein kinase activity;GO:0004672//protein kinase activity;GO:0004674//protein serine/threonine kinase activity;GO:0005515//protein binding;GO:0005524//ATP binding;GO:0016301//kinase activity;GO:0016740//transferase activity	GO:0006468//protein phosphorylation;GO:0016310//phosphorylation	gi|255958219|ref|NM_010765.2|
681	56535	49	129	8.82	23.01	1.38341	1.69e-09	1.13e-08	Pex3	Mus musculus peroxisomal biogenesis factor 3 (Pex3), transcript variant 1, mRNA	GO:0005777//peroxisome;GO:0005777//peroxisome;GO:0005778//peroxisomal membrane;GO:0005779//integral to peroxisomal membrane;GO:0005887//integral to plasma membrane;GO:0016020//membrane;GO:0016021//integral to membrane	-	GO:0007031//peroxisome organization;GO:0007031//peroxisome organization;GO:0016557//peroxisome membrane biogenesis	gi|255958307|ref|NM_019961.3|
682	19730	54	142	9.72	25.33	1.38182	2.66e-10	1.89e-09	Ralgds	Mus musculus ral guanine nucleotide dissociation stimulator (Ralgds), transcript variant 4, mRNA	GO:0005622//intracellular	GO:0005085//guanyl-nucleotide exchange factor activity	GO:0007165//signal transduction;GO:0007264//small GTPase mediated signal transduction;GO:0051056//regulation of small GTPase mediated signal transduction	gi|224967085|ref|NM_001145834.1|
683	14337	43	113	7.74	20.16	1.38109	1.82e-08	1.09e-07	Ftl2	Mus musculus ferritin light chain 2 (Ftl2), mRNA	-	-	-	gi|130485276|ref|NM_008049.2|
684	14910	130	341	23.4	60.82	1.37804	0	0	Gt(ROSA)26Sor	Mus musculus gene trap ROSA 26, Philippe Soriano (Gt(ROSA)26Sor), transcript variant 2, non-coding RNA	-	-	-	gi|224177545|ref|NR_027009.1|
685	53376	73	191	13.14	34.07	1.37454	9.95e-14	1.13e-12	Usp2	Mus musculus ubiquitin specific peptidase 2 (Usp2), transcript variant 3, mRNA	GO:0005634//nucleus;GO:0005634//nucleus;GO:0005737//cytoplasm;GO:0005813//centrosome;GO:0048471//perinuclear region of cytoplasm	GO:0004221//ubiquitin thiolesterase activity;GO:0004221//ubiquitin thiolesterase activity;GO:0008233//peptidase activity;GO:0008234//cysteine-type peptidase activity;GO:0016787//hydrolase activity;GO:0046872//metal ion binding	GO:0006511//ubiquitin-dependent protein catabolic process;GO:0007049//cell cycle;GO:0007517//muscle organ development;GO:0016579//protein deubiquitination;GO:0048642//negative regulation of skeletal muscle tissue development;GO:0048643//positive regulation of skeletal muscle tissue development	gi|114052497|ref|NM_198092.2|
686	100182	36	94	6.48	16.77	1.37182	3.35e-07	1.74e-06	Akna	Mus musculus AT-hook transcription factor (Akna), mRNA	GO:0005575//cellular_component;GO:0005634//nucleus	GO:0003674//molecular_function;GO:0003677//DNA binding	GO:0006350//transcription;GO:0008150//biological_process;GO:0045449//regulation of transcription	gi|167830455|ref|NM_001045514.2|
687	64436	36	94	6.48	16.77	1.37182	3.35e-07	1.74e-06	Inpp5e	Mus musculus inositol polyphosphate-5-phosphatase E (Inpp5e), mRNA	GO:0000139//Golgi membrane;GO:0005737//cytoplasm;GO:0005794//Golgi apparatus;GO:0005856//cytoskeleton;GO:0005929//cilium;GO:0016020//membrane;GO:0035085//cilium axoneme;GO:0042995//cell projection	GO:0004437//inositol or phosphatidylinositol phosphatase activity;GO:0004437//inositol or phosphatidylinositol phosphatase activity;GO:0004439//phosphatidylinositol-4,5-bisphosphate 5-phosphatase activity;GO:0004439//phosphatidylinositol-4,5-bisphosphate 5-phosphatase activity;GO:0016787//hydrolase activity	GO:0006629//lipid metabolic process;GO:0016311//dephosphorylation;GO:0030384	gi|31981235|ref|NM_033134.2|
688	74253	23	60	4.14	10.7	1.36991	4.86e-05	0.000188078	Klrg2	Mus musculus killer cell lectin-like receptor subfamily G, member 2 (Klrg2), mRNA	GO:0005575//cellular_component;GO:0016020//membrane;GO:0016021//integral to membrane	GO:0003674//molecular_function;GO:0005488//binding;GO:0005529//sugar binding	GO:0008150//biological_process	gi|119964697|ref|NM_001033171.2|
689	15081	1524	3974	274.29	708.85	1.36978	3.12e-12	2.7e-11	H3f3b	Mus musculus H3 histone, family 3B (H3f3b), mRNA	-	-	-	gi|116089277|ref|NM_008211.3|
690	224647	112	292	20.16	52.08	1.36923	0	0	D17Wsu92e	Mus musculus DNA segment, Chr 17, Wayne State University 92, expressed (D17Wsu92e), transcript variant 1, mRNA	GO:0005575//cellular_component	GO:0003674//molecular_function	GO:0008150//biological_process	gi|113461983|ref|NM_001033279.2|
691	66681	43	112	7.74	19.98	1.36815	2.65e-08	1.55e-07	Pgm1	Mus musculus phosphoglucomutase 1 (Pgm1), mRNA	GO:0005737//cytoplasm	GO:0000287//magnesium ion binding;GO:0004614//phosphoglucomutase activity;GO:0004614//phosphoglucomutase activity;GO:0004614//phosphoglucomutase activity;GO:0008973//phosphopentomutase activity;GO:0016853//isomerase activity;GO:0016868//intramolecular transferase activity, phosphotransferases;GO:0046872//metal ion binding	GO:0005975//carbohydrate metabolic process;GO:0006006//glucose metabolic process;GO:0006006//glucose metabolic process;GO:0008152//metabolic process	gi|118130267|ref|NM_025700.2|
692	27966	242	629	43.56	112.2	1.365	2.48e-13	2.55e-12	Rrp9	Mus musculus RRP9, small subunit (SSU) processome component, homolog (yeast) (Rrp9), mRNA	GO:0005575//cellular_component;GO:0005634//nucleus;GO:0030529//ribonucleoprotein complex	GO:0003674//molecular_function;GO:0003723//RNA binding	GO:0006364//rRNA processing;GO:0008150//biological_process	gi|133893319|ref|NM_145620.4|
693	69116	358	930	64.43	165.89	1.36442	3.33e-13	3.33e-12	Ubr4	Mus musculus ubiquitin protein ligase E3 component n-recognin 4 (Ubr4), mRNA	GO:0005634//nucleus;GO:0005737//cytoplasm;GO:0005856//cytoskeleton;GO:0016020//membrane;GO:0016021//integral to membrane	GO:0004842//ubiquitin-protein ligase activity;GO:0005516//calmodulin binding;GO:0008270//zinc ion binding;GO:0016874//ligase activity;GO:0046872//metal ion binding	-	gi|237820659|ref|NM_001160319.1|
694	110012	42	109	7.56	19.44	1.36257	4.46e-08	2.55e-07	Gm16517	Mus musculus predicted gene, Gm16517 (Gm16517), mRNA	GO:0005737//cytoplasm;GO:0005856//cytoskeleton;GO:0005874//microtubule;GO:0005929//cilium;GO:0016021//integral to membrane;GO:0019861//flagellum;GO:0042995//cell projection	GO:0003674//molecular_function	GO:0007275//multicellular organismal development;GO:0007283//spermatogenesis;GO:0007288//sperm axoneme assembly;GO:0030154//cell differentiation;GO:0030534//adult behavior	gi|114051828|ref|NM_148934.2|
695	97820	74	192	13.32	34.25	1.36251	3.02e-13	3.04e-12	4833439L19Rik	Mus musculus RIKEN cDNA 4833439L19 gene (4833439L19Rik), mRNA	GO:0005575//cellular_component	GO:0003674//molecular_function	GO:0008150//biological_process	gi|261878573|ref|NM_133797.3|
696	65113	69	179	12.42	31.93	1.36225	2.1e-12	1.85e-11	Ndfip1	Mus musculus Nedd4 family interacting protein 1 (Ndfip1), mRNA	GO:0005576//extracellular region;GO:0005768//endosome;GO:0005794//Golgi apparatus;GO:0005794//Golgi apparatus;GO:0005938//cell cortex;GO:0016020//membrane;GO:0016021//integral to membrane;GO:0016021//integral to membrane;GO:0030173//integral to Golgi membrane	GO:0005515//protein binding;GO:0050699//WW domain binding	GO:0002761//regulation of myeloid leukocyte differentiation;GO:0002829//negative regulation of type 2 immune response;GO:0032713//negative regulation of interleukin-4 production;GO:0042130//negative regulation of T cell proliferation;GO:0045619//regulation of lymphocyte differentiation;GO:0045732//positive regulation of protein catabolic process;GO:0045732//positive regulation of protein cataboli…	gi|89001090|ref|NM_022996.1|
697	68565	132	342	23.76	61	1.36027	9.28e-14	1.06e-12	Mrps18a	Mus musculus mitochondrial ribosomal protein S18A (Mrps18a), nuclear gene encoding mitochondrial protein, mRNA	GO:0005622//intracellular;GO:0005739//mitochondrion;GO:0005739//mitochondrion;GO:0005840//ribosome;GO:0030529//ribonucleoprotein complex	GO:0003674//molecular_function;GO:0003735//structural constituent of ribosome	GO:0006412//translation;GO:0008150//biological_process	gi|146141094|ref|NM_026768.3|
698	225898	24	62	4.32	11.06	1.35625	4.16e-05	0.000162934	Eml3	Mus musculus echinoderm microtubule associated protein like 3 (Eml3), mRNA	GO:0005575//cellular_component;GO:0005737//cytoplasm;GO:0005874//microtubule	GO:0003674//molecular_function	GO:0008150//biological_process	gi|21450110|ref|NM_144872.1|
699	217109	196	506	35.28	90.26	1.35524	2.58e-14	3.23e-13	Utp18	Mus musculus UTP18, small subunit (SSU) processome component, homolog (yeast) (Utp18), mRNA	GO:0005575//cellular_component;GO:0005634//nucleus	GO:0003674//molecular_function	GO:0006364//rRNA processing;GO:0008150//biological_process	gi|61656179|ref|NM_001013375.1|
700	52004	81	209	14.58	37.28	1.35441	3.84e-14	4.74e-13	Cdk2ap2	Mus musculus CDK2-associated protein 2 (Cdk2ap2), mRNA	GO:0005575//cellular_component	GO:0003674//molecular_function	GO:0008150//biological_process	gi|158508599|ref|NM_026373.4|
701	208043	19	49	3.42	8.74	1.35364	0.000282088	0.000964419	Setd1b	PREDICTED: Mus musculus SET domain containing 1B (Setd1b), mRNA	GO:0005575//cellular_component;GO:0005634//nucleus	GO:0000166//nucleotide binding;GO:0003674//molecular_function;GO:0003676//nucleic acid binding;GO:0003723//RNA binding;GO:0008168//methyltransferase activity;GO:0016740//transferase activity;GO:0018024//histone-lysine N-methyltransferase activity	GO:0006350//transcription;GO:0008150//biological_process;GO:0016568//chromatin modification;GO:0045449//regulation of transcription	gi|309271769|ref|XM_003085353.1|
702	216850	38	98	6.84	17.48	1.35364	2.48e-07	1.31e-06	Kdm6b	Mus musculus KDM1 lysine (K)-specific demethylase 6B (Kdm6b), mRNA	GO:0005634//nucleus	GO:0016491//oxidoreductase activity;GO:0016702//oxidoreductase activity, acting on single donors with incorporation of molecular oxygen, incorporation of two atoms of oxygen;GO:0043565//sequence-specific DNA binding;GO:0046872//metal ion binding	GO:0000122//negative regulation of transcription from RNA polymerase II promoter;GO:0000122//negative regulation of transcription from RNA polymerase II promoter;GO:0006954//inflammatory response;GO:0016568//chromatin modification;GO:0016577//histone demethylation;GO:0055114//oxidation-reduction process	gi|62945393|ref|NM_001017426.1|
703	22785	113	291	20.34	51.91	1.35169	1.76e-13	1.88e-12	Slc30a4	Mus musculus solute carrier family 30 (zinc transporter), member 4 (Slc30a4), mRNA	GO:0005768//endosome;GO:0016020//membrane;GO:0016021//integral to membrane;GO:0016023//cytoplasmic membrane-bounded vesicle	GO:0005385//zinc ion transmembrane transporter activity;GO:0008324//cation transmembrane transporter activity	GO:0006810//transport;GO:0006811//ion transport;GO:0006812//cation transport;GO:0006829//zinc ion transport;GO:0055069//zinc ion homeostasis;GO:0055085//transmembrane transport	gi|52630420|ref|NM_011774.2|
704	12537	73	188	13.14	33.53	1.35149	6.65e-13	6.28e-12	Cdk11b	Mus musculus cyclin-dependent kinase 11B (Cdk11b), mRNA	GO:0005634//nucleus	GO:0000166//nucleotide binding;GO:0004672//protein kinase activity;GO:0004674//protein serine/threonine kinase activity;GO:0004693//cyclin-dependent protein kinase activity;GO:0005524//ATP binding;GO:0016301//kinase activity;GO:0016740//transferase activity	GO:0001824//blastocyst development;GO:0006468//protein phosphorylation;GO:0006915//apoptosis;GO:0007049//cell cycle;GO:0007088//regulation of mitosis;GO:0051301//cell division	gi|142350164|ref|NM_007661.3|
705	52857	56	144	10.08	25.69	1.34971	4.15e-10	2.91e-09	Gramd1a	Mus musculus GRAM domain containing 1A (Gramd1a), mRNA	GO:0005575//cellular_component;GO:0016020//membrane;GO:0016021//integral to membrane	GO:0003674//molecular_function	GO:0008150//biological_process	gi|119360343|ref|NM_027898.3|
706	114564	112	288	20.16	51.37	1.34943	0	0	Csprs	Mus musculus component of Sp100-rs (Csprs), mRNA	-	-	-	gi|141803102|ref|NM_033616.3|
707	12013	21	54	3.78	9.63	1.34915	0.000141124	0.000510469	Bach1	Mus musculus BTB and CNC homology 1 (Bach1), mRNA	GO:0005634//nucleus;GO:0005634//nucleus	GO:0003677//DNA binding;GO:0003677//DNA binding;GO:0003700//sequence-specific DNA binding transcription factor activity;GO:0003700//sequence-specific DNA binding transcription factor activity;GO:0005515//protein binding;GO:0005515//protein binding;GO:0043565//sequence-specific DNA binding;GO:0046983//protein dimerization activity	GO:0006350//transcription;GO:0006355//regulation of transcription, DNA-dependent;GO:0006355//regulation of transcription, DNA-dependent;GO:0045449//regulation of transcription	gi|82659113|ref|NM_007520.2|
708	72772	28	72	5.04	12.84	1.34915	1.06e-05	4.55e-05	Rint1	Mus musculus RAD50 interactor 1 (Rint1), mRNA	GO:0005737//cytoplasm;GO:0005783//endoplasmic reticulum;GO:0016020//membrane	-	GO:0006810//transport;GO:0007049//cell cycle;GO:0015031//protein transport;GO:0016192//vesicle-mediated transport	gi|62899066|ref|NM_177323.3|
709	319651	44	113	7.92	20.16	1.34792	3.3e-08	1.91e-07	Usp37	Mus musculus ubiquitin specific peptidase 37 (Usp37), mRNA	GO:0005575//cellular_component	GO:0003674//molecular_function;GO:0004221//ubiquitin thiolesterase activity;GO:0008233//peptidase activity;GO:0008234//cysteine-type peptidase activity;GO:0016787//hydrolase activity	GO:0006511//ubiquitin-dependent protein catabolic process;GO:0008150//biological_process	gi|258613909|ref|NM_176972.4|
710	70439	249	639	44.82	113.98	1.34657	0	0	Taf15	Mus musculus TAF15 RNA polymerase II, TATA box binding protein (TBP)-associated factor (Taf15), mRNA	GO:0005575//cellular_component	GO:0003674//molecular_function	GO:0008150//biological_process	gi|141803447|ref|NM_027427.2|
711	378702	101	259	18.18	46.2	1.34554	0	0	Serf2	Mus musculus small EDRK-rich factor 2 (Serf2), mRNA	GO:0005575//cellular_component	GO:0003674//molecular_function	GO:0008150//biological_process	gi|84875510|ref|NM_011354.2|
712	17536	23	59	4.14	10.52	1.34543	7.08e-05	0.000267465	Meis2	Mus musculus Meis homeobox 2 (Meis2), transcript variant 5, mRNA	GO:0005634//nucleus;GO:0005634//nucleus	GO:0003677//DNA binding;GO:0003677//DNA binding;GO:0003700//sequence-specific DNA binding transcription factor activity;GO:0003700//sequence-specific DNA binding transcription factor activity;GO:0043565//sequence-specific DNA binding;GO:0043565//sequence-specific DNA binding;GO:0043565//sequence-specific DNA binding;GO:0043565//sequence-specific DNA binding	GO:0001654//eye development;GO:0006355//regulation of transcription, DNA-dependent;GO:0045449//regulation of transcription;GO:0045449//regulation of transcription;GO:0045944//positive regulation of transcription from RNA polymerase II promoter	gi|227330554|ref|NM_001159569.1|
713	21366	391	1002	70.37	178.73	1.34475	1.21e-13	1.34e-12	Slc6a6	Mus musculus solute carrier family 6 (neurotransmitter transporter, taurine), member 6 (Slc6a6), mRNA	GO:0005887//integral to plasma membrane;GO:0005887//integral to plasma membrane;GO:0016020//membrane;GO:0016021//integral to membrane	GO:0001761//beta-alanine transmembrane transporter activity;GO:0005328//neurotransmitter:sodium symporter activity;GO:0005368//taurine transmembrane transporter activity;GO:0005369//taurine:sodium symporter activity;GO:0005369//taurine:sodium symporter activity;GO:0015293//symporter activity;GO:0030977//taurine binding	GO:0001762//beta-alanine transport;GO:0006810//transport;GO:0006836//neurotransmitter transport;GO:0015734//taurine transport;GO:0015734//taurine transport;GO:0015734//taurine transport;GO:0055085//transmembrane transport	gi|281371460|ref|NM_009320.4|
714	13626	171	438	30.78	78.13	1.34388	2.4e-13	2.49e-12	Eed	Mus musculus embryonic ectoderm development (Eed), mRNA	GO:0001739//sex chromatin;GO:0005634//nucleus;GO:0005634//nucleus;GO:0035098//ESC/E(Z) complex;GO:0035098//ESC/E(Z) complex;GO:0045120//pronucleus	GO:0003682//chromatin binding;GO:0005515//protein binding;GO:0042054//histone methyltransferase activity	GO:0006349//regulation of gene expression by genetic imprinting;GO:0006350//transcription;GO:0016568//chromatin modification;GO:0016571//histone methylation;GO:0016571//histone methylation;GO:0045449//regulation of transcription	gi|183396802|ref|NM_021876.3|
715	268445	36	92	6.48	16.41	1.34051	7.05e-07	3.52e-06	Ankrd13b	Mus musculus ankyrin repeat domain 13b (Ankrd13b), mRNA	GO:0005575//cellular_component	GO:0003674//molecular_function	GO:0008150//biological_process	gi|117956382|ref|NM_172945.2|
716	57746	81	207	14.58	36.92	1.34041	8.28e-14	9.6e-13	Piwil2	Mus musculus piwi-like homolog 2 (Drosophila) (Piwil2), mRNA	GO:0005737//cytoplasm;GO:0005737//cytoplasm;GO:0005844//polysome;GO:0033391//chromatoid body;GO:0043186//P granule	GO:0003676//nucleic acid binding;GO:0003723//RNA binding;GO:0003729//mRNA binding;GO:0005515//protein binding;GO:0034584//piRNA binding	GO:0000966//RNA 5'-end processing;GO:0006417//regulation of translation;GO:0007126//meiosis;GO:0007128//meiotic prophase I;GO:0007275//multicellular organismal development;GO:0007283//spermatogenesis;GO:0007283//spermatogenesis;GO:0030154//cell differentiation;GO:0030718//germ-line stem cell maintenance;GO:0031047//gene silencing by RNA;GO:0031047//gene silencing by RNA;GO:0034587//piRNA metaboli…	gi|10946609|ref|NM_021308.1|
717	76499	65	166	11.7	29.61	1.33958	2.48e-11	1.94e-10	Clasp2	Mus musculus CLIP associating protein 2 (Clasp2), transcript variant 1, mRNA	GO:0000776//kinetochore;GO:0005694//chromosome;GO:0005737//cytoplasm;GO:0005794//Golgi apparatus;GO:0005794//Golgi apparatus;GO:0005856//cytoskeleton;GO:0005874//microtubule;GO:0005874//microtubule;GO:0005881//cytoplasmic microtubule;GO:0005938//cell cortex	GO:0005488//binding;GO:0005515//protein binding;GO:0008017//microtubule binding;GO:0008017//microtubule binding	GO:0007026//negative regulation of microtubule depolymerization;GO:0007026//negative regulation of microtubule depolymerization;GO:0007026//negative regulation of microtubule depolymerization;GO:0007049//cell cycle;GO:0007067//mitosis;GO:0007126//meiosis;GO:0007163//establishment or maintenance of cell polarity;GO:0016477//cell migration;GO:0051301//cell division	gi|126506303|ref|NM_029633.2|
718	17524	181	462	32.58	82.41	1.33883	2.8e-14	3.49e-13	Mpp1	Mus musculus membrane protein, palmitoylated (Mpp1), mRNA	GO:0016020//membrane;GO:0016020//membrane;GO:0030863//cortical cytoskeleton;GO:0042995//cell projection	GO:0005515//protein binding;GO:0005515//protein binding	-	gi|31982179|ref|NM_008621.2|
719	100503202	20	51	3.6	9.1	1.33787	0.000240848	0.000836496	-	PREDICTED: Mus musculus hypothetical LOC100503202, transcript variant 2 (LOC100503202), partial miscRNA	-	-	-	gi|309269745|ref|XR_105455.1|
720	68936	20	51	3.6	9.1	1.33787	0.000240848	0.000836263	Fam165b	Mus musculus family with sequence similarity 165, member B (Fam165b), mRNA	GO:0005575//cellular_component;GO:0016020//membrane;GO:0016021//integral to membrane	GO:0003674//molecular_function	GO:0008150//biological_process	gi|124358928|ref|NM_138743.2|
721	59016	51	130	9.18	23.19	1.33694	3.81e-09	2.46e-08	Thap11	Mus musculus THAP domain containing 11 (Thap11), mRNA	GO:0005634//nucleus;GO:0005737//cytoplasm	GO:0003676//nucleic acid binding;GO:0003677//DNA binding;GO:0046872//metal ion binding	GO:0006350//transcription;GO:0045449//regulation of transcription	gi|237874224|ref|NM_021513.2|
722	209200	42	107	7.56	19.09	1.33636	9.34e-08	5.15e-07	Dtx3l	Mus musculus deltex 3-like (Drosophila) (Dtx3l), mRNA	GO:0005575//cellular_component;GO:0005634//nucleus;GO:0005737//cytoplasm	GO:0003674//molecular_function;GO:0005515//protein binding;GO:0008270//zinc ion binding;GO:0016874//ligase activity;GO:0046872//metal ion binding	GO:0006974//response to DNA damage stimulus;GO:0008150//biological_process;GO:0016568//chromatin modification	gi|133930783|ref|NM_001013371.2|
723	14247	73	186	13.14	33.18	1.33635	1.57e-12	1.41e-11	Fli1	Mus musculus Friend leukemia integration 1 (Fli1), mRNA	GO:0005634//nucleus;GO:0005634//nucleus	GO:0003677//DNA binding;GO:0003700//sequence-specific DNA binding transcription factor activity;GO:0016563//transcription activator activity;GO:0043565//sequence-specific DNA binding	GO:0006350//transcription;GO:0006355//regulation of transcription, DNA-dependent;GO:0006355//regulation of transcription, DNA-dependent;GO:0008015//blood circulation;GO:0009887//organ morphogenesis;GO:0009987//cellular process;GO:0045449//regulation of transcription;GO:0045941//positive regulation of transcription	gi|145966776|ref|NM_008026.4|
724	14773	31	79	5.58	14.09	1.33633	4.61e-06	2.06e-05	Grk5	Mus musculus G protein-coupled receptor kinase 5 (Grk5), mRNA	-	GO:0000166//nucleotide binding;GO:0004672//protein kinase activity;GO:0004674//protein serine/threonine kinase activity;GO:0004703//G-protein coupled receptor kinase activity;GO:0004871//signal transducer activity;GO:0005524//ATP binding;GO:0016301//kinase activity;GO:0016740//transferase activity	GO:0006468//protein phosphorylation;GO:0007165//signal transduction;GO:0008277//regulation of G-protein coupled receptor protein signaling pathway	gi|159032058|ref|NM_018869.3|
725	100503925	62	158	11.16	28.18	1.33633	8.09e-11	6e-10	-	PREDICTED: Mus musculus hypothetical LOC100503925 (LOC100503925), partial miscRNA	-	-	-	gi|309269184|ref|XR_105249.1|
726	19766	157	400	28.26	71.35	1.33615	0	0	Ripk1	Mus musculus receptor (TNFRSF)-interacting serine-threonine kinase 1 (Ripk1), mRNA	GO:0005737//cytoplasm;GO:0043234//protein complex;GO:0045121//membrane raft	GO:0000166//nucleotide binding;GO:0004672//protein kinase activity;GO:0004672//protein kinase activity;GO:0004674//protein serine/threonine kinase activity;GO:0005515//protein binding;GO:0005515//protein binding;GO:0005524//ATP binding;GO:0016301//kinase activity;GO:0016740//transferase activity	GO:0006468//protein phosphorylation;GO:0006915//apoptosis;GO:0007165//signal transduction;GO:0016310//phosphorylation;GO:0051291//protein heterooligomerization	gi|34328466|ref|NM_009068.3|
727	76936	346	881	62.27	157.15	1.33553	8.37e-14	9.69e-13	Hnrnpm	Mus musculus heterogeneous nuclear ribonucleoprotein M (Hnrnpm), transcript variant 1, mRNA	GO:0005575//cellular_component;GO:0005634//nucleus;GO:0005681//spliceosomal complex;GO:0030529//ribonucleoprotein complex	GO:0000166//nucleotide binding;GO:0003674//molecular_function;GO:0003676//nucleic acid binding;GO:0003723//RNA binding	GO:0006397//mRNA processing;GO:0008150//biological_process;GO:0008380//RNA splicing	gi|158186702|ref|NM_029804.3|
728	67087	22	56	3.96	9.99	1.33498	0.000120576	0.000441003	Ctnnbip1	Mus musculus catenin beta interacting protein 1 (Ctnnbip1), transcript variant 2, mRNA	GO:0005634//nucleus;GO:0005634//nucleus;GO:0005737//cytoplasm;GO:0005737//cytoplasm	GO:0005515//protein binding;GO:0008013//beta-catenin binding;GO:0008013//beta-catenin binding	GO:0000122//negative regulation of transcription from RNA polymerase II promoter;GO:0001658//branching involved in ureteric bud morphogenesis;GO:0009952//anterior/posterior pattern formation;GO:0010553//negative regulation of gene-specific transcription from RNA polymerase II promoter;GO:0016055//Wnt receptor signaling pathway;GO:0016055//Wnt receptor signaling pathway;GO:0030178//negative regula…	gi|213513144|ref|NM_001141930.1|
729	68636	44	112	7.92	19.98	1.33498	4.77e-08	2.72e-07	Fahd1	Mus musculus fumarylacetoacetate hydrolase domain containing 1 (Fahd1), nuclear gene encoding mitochondrial protein, mRNA	GO:0005739//mitochondrion;GO:0005743//mitochondrial inner membrane	GO:0003674//molecular_function;GO:0003824//catalytic activity;GO:0016787//hydrolase activity;GO:0046872//metal ion binding	GO:0008150//biological_process;GO:0008152//metabolic process	gi|115311548|ref|NM_023480.2|
730	15368	1480	3765	266.37	671.57	1.33411	4.82e-12	4.06e-11	Hmox1	Mus musculus heme oxygenase (decycling) 1 (Hmox1), mRNA	GO:0005634//nucleus;GO:0005634//nucleus;GO:0005730//nucleolus;GO:0005783//endoplasmic reticulum;GO:0005783//endoplasmic reticulum;GO:0005792//microsome;GO:0005792//microsome;GO:0005829//cytosol;GO:0005901//caveola	GO:0004392//heme oxygenase (decyclizing) activity;GO:0004392//heme oxygenase (decyclizing) activity;GO:0004630//phospholipase D activity;GO:0016491//oxidoreductase activity;GO:0016491//oxidoreductase activity;GO:0019899//enzyme binding;GO:0020037//heme binding;GO:0046872//metal ion binding	GO:0001525//angiogenesis;GO:0006788//heme oxidation;GO:0006979//response to oxidative stress;GO:0007264//small GTPase mediated signal transduction;GO:0008217//regulation of blood pressure;GO:0008219//cell death;GO:0008285//negative regulation of cell proliferation;GO:0008630//DNA damage response, signal transduction resulting in induction of apoptosis;GO:0032764//negative regulation of mast cell …	gi|195947362|ref|NM_010442.2|
731	76900	85	216	15.3	38.53	1.33245	0	0	Ssbp4	Mus musculus single stranded DNA binding protein 4 (Ssbp4), mRNA	GO:0005575//cellular_component	GO:0003674//molecular_function	GO:0008150//biological_process	gi|269315833|ref|NM_133772.2|
732	27362	147	373	26.46	66.53	1.33019	8.66e-15	1.13e-13	Dnajb9	Mus musculus DnaJ (Hsp40) homolog, subfamily B, member 9 (Dnajb9), mRNA	GO:0005634//nucleus;GO:0005730//nucleolus;GO:0005737//cytoplasm;GO:0005737//cytoplasm	GO:0031072//heat shock protein binding;GO:0051082//unfolded protein binding	GO:0006457//protein folding	gi|142365683|ref|NM_013760.4|
733	170625	71	180	12.78	32.11	1.32913	4.72e-12	3.98e-11	Snx18	Mus musculus sorting nexin 18 (Snx18), mRNA	GO:0005575//cellular_component;GO:0016020//membrane	GO:0003674//molecular_function;GO:0005515//protein binding;GO:0035091//phosphatidylinositol binding	GO:0006810//transport;GO:0007154//cell communication;GO:0008150//biological_process;GO:0015031//protein transport	gi|240120156|ref|NM_130796.4|
734	70616	28	71	5.04	12.66	1.32878	1.54e-05	6.44e-05	Sugp1	Mus musculus SURP and G patch domain containing 1 (Sugp1), mRNA	GO:0005575//cellular_component;GO:0005622//intracellular;GO:0005634//nucleus;GO:0005681//spliceosomal complex	GO:0003674//molecular_function;GO:0003676//nucleic acid binding;GO:0003723//RNA binding	GO:0006396//RNA processing;GO:0006397//mRNA processing;GO:0008150//biological_process;GO:0008380//RNA splicing	gi|118130369|ref|NM_027481.2|
735	76737	382	967	68.75	172.49	1.32708	3.32e-13	3.31e-12	Creld2	Mus musculus cysteine-rich with EGF-like domains 2 (Creld2), mRNA	GO:0005575//cellular_component;GO:0005576//extracellular region;GO:0005783//endoplasmic reticulum	GO:0003674//molecular_function;GO:0005509//calcium ion binding	GO:0008150//biological_process	gi|142372255|ref|NM_029720.2|
736	14009	164	415	29.52	74.02	1.32622	2.46e-14	3.11e-13	Etv1	Mus musculus ets variant gene 1 (Etv1), transcript variant 1, mRNA	GO:0005634//nucleus;GO:0005634//nucleus	GO:0003677//DNA binding;GO:0003700//sequence-specific DNA binding transcription factor activity;GO:0003700//sequence-specific DNA binding transcription factor activity;GO:0016563//transcription activator activity;GO:0043565//sequence-specific DNA binding	GO:0006350//transcription;GO:0006355//regulation of transcription, DNA-dependent;GO:0007411//axon guidance;GO:0007517//muscle organ development;GO:0007638//mechanosensory behavior;GO:0045449//regulation of transcription;GO:0045449//regulation of transcription;GO:0045941//positive regulation of transcription	gi|253683443|ref|NM_007960.4|
737	65106	93	235	16.74	41.92	1.32434	0	0	Arl6ip5	Mus musculus ADP-ribosylation factor-like 6 interacting protein 5 (Arl6ip5), mRNA	GO:0005737//cytoplasm;GO:0005737//cytoplasm;GO:0005783//endoplasmic reticulum;GO:0005856//cytoskeleton;GO:0016020//membrane;GO:0016020//membrane;GO:0016021//integral to membrane	GO:0005515//protein binding;GO:0008022//protein C-terminus binding	GO:0015813//L-glutamate transport;GO:0051051//negative regulation of transport	gi|118130383|ref|NM_022992.2|
738	382062	44	111	7.92	19.8	1.32193	6.87e-08	3.85e-07	AB124611	Mus musculus cDNA sequence AB124611 (AB124611), transcript variant 1, mRNA	GO:0005575//cellular_component;GO:0016020//membrane;GO:0016021//integral to membrane	GO:0003674//molecular_function	GO:0008150//biological_process	gi|311771697|ref|NM_001198794.1|
739	66684	44	111	7.92	19.8	1.32193	6.87e-08	3.85e-07	Tceal8	Mus musculus transcription elongation factor A (SII)-like 8 (Tceal8), transcript variant 2, mRNA	GO:0005575//cellular_component;GO:0005634//nucleus	GO:0003674//molecular_function;GO:0003746//translation elongation factor activity	GO:0006350//transcription;GO:0008150//biological_process;GO:0045449//regulation of transcription	gi|270483799|ref|NM_025703.3|
740	81879	77	194	13.86	34.6	1.31984	8.83e-13	8.18e-12	Tcfcp2l1	Mus musculus transcription factor CP2-like 1 (Tcfcp2l1), mRNA	GO:0005634//nucleus;GO:0005634//nucleus;GO:0005667//transcription factor complex;GO:0005737//cytoplasm;GO:0016020//membrane	GO:0003677//DNA binding;GO:0016565//general transcriptional repressor activity	GO:0000122//negative regulation of transcription from RNA polymerase II promoter;GO:0000902//cell morphogenesis;GO:0002070//epithelial cell maturation;GO:0006350//transcription;GO:0007028//cytoplasm organization;GO:0007431//salivary gland development;GO:0008340//determination of adult lifespan;GO:0045449//regulation of transcription;GO:0045927//positive regulation of growth	gi|134053938|ref|NM_023755.2|
741	14058	31	78	5.58	13.91	1.31779	6.66e-06	2.93e-05	F10	Mus musculus coagulation factor X (F10), mRNA	GO:0005576//extracellular region;GO:0005624//membrane fraction;GO:0005792//microsome	GO:0003824//catalytic activity;GO:0004252//serine-type endopeptidase activity;GO:0004252//serine-type endopeptidase activity;GO:0005509//calcium ion binding;GO:0005515//protein binding;GO:0008233//peptidase activity;GO:0008236//serine-type peptidase activity;GO:0016787//hydrolase activity	GO:0006508//proteolysis;GO:0007596//blood coagulation;GO:0007596//blood coagulation	gi|110625993|ref|NM_007972.3|
742	20103	5895	14821	1061	2643.65	1.31711	1.33e-11	1.07e-10	Rps5	Mus musculus ribosomal protein S5 (Rps5), mRNA	GO:0005622//intracellular;GO:0005840//ribosome;GO:0015935//small ribosomal subunit;GO:0022627//cytosolic small ribosomal subunit;GO:0030529//ribonucleoprotein complex;GO:0030529//ribonucleoprotein complex	GO:0003723//RNA binding;GO:0003735//structural constituent of ribosome	GO:0006412//translation	gi|254675269|ref|NM_009095.2|
743	223433	72	181	12.96	32.29	1.31702	5.91e-12	4.92e-11	Fam105a	Mus musculus family with sequence similarity 105, member A (Fam105a), mRNA	GO:0005575//cellular_component	GO:0003674//molecular_function	GO:0008150//biological_process	gi|38142473|ref|NM_198301.1|
744	13198	853	2142	153.53	382.07	1.31532	5.25e-13	5.02e-12	Ddit3	Mus musculus DNA-damage inducible transcript 3 (Ddit3), mRNA	GO:0005634//nucleus;GO:0005634//nucleus;GO:0005634//nucleus;GO:0005634//nucleus;GO:0005737//cytoplasm	GO:0003677//DNA binding;GO:0003677//DNA binding;GO:0003677//DNA binding;GO:0003677//DNA binding;GO:0003700//sequence-specific DNA binding transcription factor activity;GO:0003700//sequence-specific DNA binding transcription factor activity;GO:0003700//sequence-specific DNA binding transcription factor activity;GO:0005515//protein binding;GO:0043565//sequence-specific DNA binding	GO:0006350//transcription;GO:0006355//regulation of transcription, DNA-dependent;GO:0006355//regulation of transcription, DNA-dependent;GO:0006355//regulation of transcription, DNA-dependent;GO:0006983//ER overload response;GO:0006983//ER overload response;GO:0007049//cell cycle;GO:0007050//cell cycle arrest;GO:0030968//endoplasmic reticulum unfolded protein response;GO:0032792//negative regulati…	gi|160707928|ref|NM_007837.3|
745	56310	53	133	9.54	23.72	1.31404	4.04e-09	2.6e-08	Gps2	Mus musculus G protein pathway suppressor 2 (Gps2), mRNA	GO:0005634//nucleus	GO:0005515//protein binding	GO:0008150//biological_process	gi|118130652|ref|NM_019726.3|
746	66235	458	1149	82.43	204.95	1.31403	1.4e-12	1.26e-11	Eif1ax	Mus musculus eukaryotic translation initiation factor 1A, X-linked (Eif1ax), mRNA	GO:0005575//cellular_component	GO:0003674//molecular_function;GO:0003723//RNA binding;GO:0003743//translation initiation factor activity	GO:0006412//translation;GO:0006413//translational initiation;GO:0008150//biological_process	gi|148747222|ref|NM_025437.4|
747	74012	105	263	18.9	46.91	1.31151	0	0	Rap2b	Mus musculus RAP2B, member of RAS oncogene family (Rap2b), mRNA	GO:0005622//intracellular;GO:0005829//cytosol;GO:0005886//plasma membrane;GO:0016020//membrane;GO:0016020//membrane;GO:0055037//recycling endosome	GO:0000166//nucleotide binding;GO:0003924//GTPase activity;GO:0005525//GTP binding;GO:0019904//protein domain specific binding	GO:0007165//signal transduction;GO:0007264//small GTPase mediated signal transduction;GO:0030336//negative regulation of cell migration;GO:0031954//positive regulation of protein autophosphorylation	gi|113866002|ref|NM_028712.4|
748	67804	121	303	21.78	54.05	1.31129	0	0	Snx2	Mus musculus sorting nexin 2 (Snx2), mRNA	-	GO:0005515//protein binding;GO:0008565//protein transporter activity;GO:0035091//phosphatidylinositol binding	GO:0006810//transport;GO:0006886//intracellular protein transport;GO:0007154//cell communication;GO:0015031//protein transport	gi|13385877|ref|NM_026386.1|
749	64136	247	618	44.46	110.23	1.30994	0	0	Sdf2l1	Mus musculus stromal cell-derived factor 2-like 1 (Sdf2l1), mRNA	GO:0005783//endoplasmic reticulum;GO:0005783//endoplasmic reticulum;GO:0016020//membrane	GO:0003674//molecular_function	GO:0008150//biological_process	gi|158635932|ref|NM_022324.3|
750	18700	84	210	15.12	37.46	1.30889	8.59e-14	9.93e-13	Piga	Mus musculus phosphatidylinositol glycan anchor biosynthesis, class A (Piga), mRNA	GO:0005783//endoplasmic reticulum;GO:0016020//membrane;GO:0016021//integral to membrane	GO:0016740//transferase activity;GO:0016757//transferase activity, transferring glycosyl groups	GO:0006506//GPI anchor biosynthetic process;GO:0009058//biosynthetic process	gi|126273665|ref|NM_011081.2|
751	16477	210	525	37.8	93.65	1.30889	0	0	Junb	Mus musculus Jun-B oncogene (Junb), mRNA	GO:0005634//nucleus;GO:0005634//nucleus	GO:0003677//DNA binding;GO:0003677//DNA binding;GO:0003677//DNA binding;GO:0003690//double-stranded DNA binding;GO:0003700//sequence-specific DNA binding transcription factor activity;GO:0003700//sequence-specific DNA binding transcription factor activity;GO:0016563//transcription activator activity;GO:0043565//sequence-specific DNA binding;GO:0043565//sequence-specific DNA binding;GO:0046983//pr…	GO:0001570//vasculogenesis;GO:0001649//osteoblast differentiation;GO:0001701//in utero embryonic development;GO:0001829//trophectodermal cell differentiation;GO:0001829//trophectodermal cell differentiation;GO:0006350//transcription;GO:0006355//regulation of transcription, DNA-dependent;GO:0006355//regulation of transcription, DNA-dependent;GO:0006366//transcription from RNA polymerase II promote…	gi|255918222|ref|NM_008416.2|
752	109077	22	55	3.96	9.81	1.30875	0.000174912	0.000622044	Ints5	Mus musculus integrator complex subunit 5 (Ints5), mRNA	GO:0005575//cellular_component;GO:0005634//nucleus;GO:0016020//membrane;GO:0016021//integral to membrane	GO:0003674//molecular_function	GO:0008150//biological_process	gi|270483836|ref|NM_176843.3|
753	66626	56	140	10.08	24.97	1.3087	1.78e-09	1.18e-08	5730403B10Rik	Mus musculus RIKEN cDNA 5730403B10 gene (5730403B10Rik), mRNA	GO:0005634//nucleus	-	GO:0006915//apoptosis;GO:0006917//induction of apoptosis;GO:0033209//tumor necrosis factor-mediated signaling pathway;GO:0042771//DNA damage response, signal transduction by p53 class mediator resulting in induction of apoptosis	gi|146134930|ref|NM_025670.4|
754	270076	24	60	4.32	10.7	1.30851	8.77e-05	0.000326466	Gcdh	Mus musculus glutaryl-Coenzyme A dehydrogenase (Gcdh), nuclear gene encoding mitochondrial protein, transcript variant 2, mRNA	GO:0005739//mitochondrion;GO:0005739//mitochondrion;GO:0005739//mitochondrion;GO:0005743//mitochondrial inner membrane	GO:0000062//fatty-acyl-CoA binding;GO:0003995//acyl-CoA dehydrogenase activity;GO:0004361//glutaryl-CoA dehydrogenase activity;GO:0004361//glutaryl-CoA dehydrogenase activity;GO:0016491//oxidoreductase activity;GO:0016627//oxidoreductase activity, acting on the CH-CH group of donors;GO:0050660//flavin adenine dinucleotide binding;GO:0050660//flavin adenine dinucleotide binding	GO:0006637//acyl-CoA metabolic process;GO:0008152//metabolic process;GO:0019395//fatty acid oxidation;GO:0046949//fatty-acyl-CoA biosynthetic process;GO:0055114//oxidation-reduction process	gi|113680426|ref|NM_001044744.1|
755	93757	26	65	4.68	11.59	1.3083	4.41e-05	0.00017216	Immp2l	Mus musculus IMP2 inner mitochondrial membrane peptidase-like (S. cerevisiae) (Immp2l), nuclear gene encoding mitochondrial protein, mRNA	GO:0005739//mitochondrion;GO:0005739//mitochondrion;GO:0005743//mitochondrial inner membrane;GO:0005743//mitochondrial inner membrane;GO:0016020//membrane;GO:0016021//integral to membrane;GO:0042720//mitochondrial inner membrane peptidase complex	GO:0008233//peptidase activity;GO:0008233//peptidase activity;GO:0008233//peptidase activity;GO:0008233//peptidase activity;GO:0008236//serine-type peptidase activity;GO:0016787//hydrolase activity	GO:0001541//ovarian follicle development;GO:0006508//proteolysis;GO:0006627//protein processing involved in protein targeting to mitochondrion;GO:0007283//spermatogenesis;GO:0008104//protein localization;GO:0008152//metabolic process;GO:0008152//metabolic process;GO:0030728//ovulation	gi|140969542|ref|NM_053122.3|
756	14251	26	65	4.68	11.59	1.3083	4.41e-05	0.000172106	Flot1	Mus musculus flotillin 1 (Flot1), mRNA	GO:0005886//plasma membrane;GO:0005901//caveola;GO:0016020//membrane;GO:0016600//flotillin complex;GO:0016600//flotillin complex;GO:0045121//membrane raft	GO:0005515//protein binding;GO:0035255//ionotropic glutamate receptor binding	GO:0008150//biological_process	gi|118131036|ref|NM_008027.2|
757	108123	169	422	30.42	75.27	1.30705	0	0	Napg	Mus musculus N-ethylmaleimide sensitive fusion protein attachment protein gamma (Napg), mRNA	GO:0005783//endoplasmic reticulum;GO:0005794//Golgi apparatus;GO:0016020//membrane	GO:0005488//binding	GO:0006810//transport;GO:0006886//intracellular protein transport;GO:0015031//protein transport;GO:0016192//vesicle-mediated transport	gi|110625901|ref|NM_028017.1|
758	55963	97	242	17.46	43.17	1.30598	2e-15	2.7e-14	Slc1a4	Mus musculus solute carrier family 1 (glutamate/neutral amino acid transporter), member 4 (Slc1a4), mRNA	GO:0005882//intermediate filament;GO:0016020//membrane;GO:0016021//integral to membrane;GO:0030425//dendrite;GO:0043025//neuronal cell body	GO:0015175//neutral amino acid transmembrane transporter activity;GO:0015194//L-serine transmembrane transporter activity;GO:0015293//symporter activity;GO:0017153//sodium:dicarboxylate symporter activity	GO:0006810//transport;GO:0006835//dicarboxylic acid transport;GO:0015804//neutral amino acid transport;GO:0015825//L-serine transport	gi|254281330|ref|NM_018861.3|
759	26445	271	676	48.78	120.58	1.30563	2.33e-14	2.95e-13	Psmb2	Mus musculus proteasome (prosome, macropain) subunit, beta type 2 (Psmb2), mRNA	GO:0000502//proteasome complex;GO:0005575//cellular_component;GO:0005634//nucleus;GO:0005737//cytoplasm;GO:0005839//proteasome core complex	GO:0003674//molecular_function;GO:0004175//endopeptidase activity;GO:0004298//threonine-type endopeptidase activity;GO:0008233//peptidase activity;GO:0016787//hydrolase activity	GO:0008150//biological_process;GO:0051603//proteolysis involved in cellular protein catabolic process	gi|227116344|ref|NM_011970.4|
760	81535	59	147	10.62	26.22	1.30388	7.81e-10	5.35e-09	Sgpp1	Mus musculus sphingosine-1-phosphate phosphatase 1 (Sgpp1), mRNA	GO:0005624//membrane fraction;GO:0005739//mitochondrion;GO:0005783//endoplasmic reticulum;GO:0005783//endoplasmic reticulum;GO:0005794//Golgi apparatus;GO:0015629//actin cytoskeleton;GO:0016020//membrane;GO:0016021//integral to membrane	GO:0003824//catalytic activity;GO:0016787//hydrolase activity;GO:0042392//sphingosine-1-phosphate phosphatase activity	GO:0006665//sphingolipid metabolic process;GO:0006668//sphinganine-1-phosphate metabolic process;GO:0006670//sphingosine metabolic process;GO:0006915//apoptosis;GO:0016311//dephosphorylation	gi|256574798|ref|NM_030750.3|
761	109093	49	122	8.82	21.76	1.30283	2.21e-08	1.3e-07	Rars2	Mus musculus arginyl-tRNA synthetase 2, mitochondrial (Rars2), nuclear gene encoding mitochondrial protein, mRNA	GO:0005737//cytoplasm;GO:0005739//mitochondrion;GO:0005739//mitochondrion	GO:0000166//nucleotide binding;GO:0003674//molecular_function;GO:0004812//aminoacyl-tRNA ligase activity;GO:0004814//arginine-tRNA ligase activity;GO:0005524//ATP binding;GO:0016874//ligase activity	GO:0006412//translation;GO:0006418//tRNA aminoacylation for protein translation;GO:0006420//arginyl-tRNA aminoacylation;GO:0008150//biological_process	gi|240120046|ref|NM_181406.3|
762	212032	143	356	25.74	63.5	1.30274	0	0	Hk3	Mus musculus hexokinase 3 (Hk3), nuclear gene encoding mitochondrial protein, mRNA	GO:0005739//mitochondrion;GO:0043234//protein complex	GO:0000166//nucleotide binding;GO:0004396//hexokinase activity;GO:0004396//hexokinase activity;GO:0005524//ATP binding;GO:0016301//kinase activity;GO:0016740//transferase activity;GO:0016773//phosphotransferase activity, alcohol group as acceptor;GO:0019899//enzyme binding;GO:0042562//hormone binding	GO:0005975//carbohydrate metabolic process;GO:0006096//glycolysis;GO:0046835//carbohydrate phosphorylation	gi|146198855|ref|NM_001033245.3|
763	22137	35	87	6.3	15.52	1.3007	2.47e-06	1.15e-05	Ttk	Mus musculus Ttk protein kinase (Ttk), transcript variant 2, mRNA	-	GO:0000166//nucleotide binding;GO:0004672//protein kinase activity;GO:0004674//protein serine/threonine kinase activity;GO:0004713//protein tyrosine kinase activity;GO:0005524//ATP binding;GO:0016301//kinase activity;GO:0016740//transferase activity	GO:0006468//protein phosphorylation	gi|159110850|ref|NM_001110265.1|
764	72170	301	748	54.17	133.42	1.30041	0	0	Chchd4	Mus musculus coiled-coil-helix-coiled-coil-helix domain containing 4 (Chchd4), nuclear gene encoding mitochondrial protein, mRNA	GO:0005575//cellular_component;GO:0005739//mitochondrion;GO:0005739//mitochondrion	GO:0003674//molecular_function	GO:0006810//transport;GO:0008150//biological_process;GO:0015031//protein transport;GO:0055085//transmembrane transport	gi|118129894|ref|NM_133928.2|
765	11789	33	82	5.94	14.63	1.30039	4.86e-06	2.17e-05	Apc	Mus musculus adenomatosis polyposis coli (Apc), mRNA	GO:0005634//nucleus;GO:0005634//nucleus;GO:0005737//cytoplasm;GO:0005737//cytoplasm;GO:0005874//microtubule;GO:0005874//microtubule;GO:0005881//cytoplasmic microtubule;GO:0016328//lateral plasma membrane;GO:0030054//cell junction;GO:0030426//growth cone;GO:0030426//growth cone;GO:0031253//cell projection membrane;GO:0033267//axon part;GO:0042995//cell projection;GO:0043005//neuron projection;GO:0…	GO:0005488//binding;GO:0005515//protein binding;GO:0005515//protein binding;GO:0005515//protein binding;GO:0008013//beta-catenin binding;GO:0008013//beta-catenin binding;GO:0008017//microtubule binding;GO:0008017//microtubule binding;GO:0051010//microtubule plus-end binding	GO:0000281//cytokinesis after mitosis;GO:0000281//cytokinesis after mitosis;GO:0001822//kidney development;GO:0001942//hair follicle development;GO:0007026//negative regulation of microtubule depolymerization;GO:0007026//negative regulation of microtubule depolymerization;GO:0007091//mitotic metaphase/anaphase transition;GO:0007091//mitotic metaphase/anaphase transition;GO:0007094//mitotic cell c…	gi|158966685|ref|NM_007462.3|
766	16180	33	82	5.94	14.63	1.30039	4.86e-06	2.17e-05	Il1rap	Mus musculus interleukin 1 receptor accessory protein (Il1rap), transcript variant 2, mRNA	GO:0005576//extracellular region;GO:0005886//plasma membrane;GO:0016020//membrane;GO:0016021//integral to membrane;GO:0031224//intrinsic to membrane	GO:0004871//signal transducer activity;GO:0004872//receptor activity;GO:0004888//transmembrane receptor activity;GO:0004908//interleukin-1 receptor activity;GO:0004908//interleukin-1 receptor activity;GO:0005515//protein binding	GO:0007165//signal transduction;GO:0019221//cytokine-mediated signaling pathway;GO:0042094//interleukin-2 biosynthetic process;GO:0045087//innate immune response	gi|226693328|ref|NM_134103.2|
767	241322	64	159	11.52	28.36	1.29972	1.76e-10	1.27e-09	Zbtb6	Mus musculus zinc finger and BTB domain containing 6 (Zbtb6), mRNA	GO:0005575//cellular_component;GO:0005622//intracellular;GO:0005634//nucleus	GO:0003674//molecular_function;GO:0003676//nucleic acid binding;GO:0003677//DNA binding;GO:0005515//protein binding;GO:0008270//zinc ion binding;GO:0046872//metal ion binding	GO:0006350//transcription;GO:0008150//biological_process;GO:0045449//regulation of transcription	gi|227908851|ref|NM_146253.5|
768	16952	264	655	47.52	116.83	1.2978	2.82e-14	3.51e-13	Anxa1	Mus musculus annexin A1 (Anxa1), mRNA	GO:0005615//extracellular space;GO:0005634//nucleus;GO:0005634//nucleus;GO:0005737//cytoplasm;GO:0005737//cytoplasm;GO:0005886//plasma membrane;GO:0005886//plasma membrane;GO:0005929//cilium;GO:0016020//membrane;GO:0031966//mitochondrial membrane;GO:0042383//sarcolemma;GO:0042995//cell projection;GO:0043234//protein complex	GO:0003697//single-stranded DNA binding;GO:0003727//single-stranded RNA binding;GO:0004859//phospholipase inhibitor activity;GO:0005509//calcium ion binding;GO:0005515//protein binding;GO:0005543//phospholipid binding;GO:0005544//calcium-dependent phospholipid binding;GO:0019834//phospholipase A2 inhibitor activity;GO:0019834//phospholipase A2 inhibitor activity;GO:0042803//protein homodimerizati…	GO:0002674//negative regulation of acute inflammatory response;GO:0007049//cell cycle;GO:0007165//signal transduction;GO:0007166//cell surface receptor linked signaling pathway;GO:0030073//insulin secretion;GO:0031394//positive regulation of prostaglandin biosynthetic process;GO:0042127//regulation of cell proliferation;GO:0043065//positive regulation of apoptosis;GO:0043066//negative regulation …	gi|124517662|ref|NM_010730.2|
769	22248	40	99	7.2	17.66	1.29442	5.45e-07	2.75e-06	Unc119	Mus musculus unc-119 homolog (C. elegans) (Unc119), mRNA	-	-	GO:0007601//visual perception;GO:0050896//response to stimulus	gi|31981438|ref|NM_011676.2|
770	19360	40	99	7.2	17.66	1.29442	5.45e-07	2.75e-06	Rad50	Mus musculus RAD50 homolog (S. cerevisiae) (Rad50), mRNA	GO:0000781//chromosome, telomeric region;GO:0000790//nuclear chromatin;GO:0000794//condensed nuclear chromosome;GO:0005634//nucleus;GO:0005634//nucleus;GO:0005654//nucleoplasm;GO:0005694//chromosome;GO:0016234//inclusion body;GO:0030870//Mre11 complex;GO:0045120//pronucleus;GO:0048471//perinuclear region of cytoplasm	GO:0000166//nucleotide binding;GO:0004518//nuclease activity;GO:0005524//ATP binding;GO:0008270//zinc ion binding;GO:0016787//hydrolase activity;GO:0046872//metal ion binding	GO:0006281//DNA repair;GO:0006974//response to DNA damage stimulus;GO:0006974//response to DNA damage stimulus;GO:0007049//cell cycle;GO:0007126//meiosis;GO:0051291//protein heterooligomerization	gi|153945821|ref|NM_009012.2|
771	24116	38	94	6.84	16.77	1.29381	1.07e-06	5.22e-06	Whsc2	Mus musculus Wolf-Hirschhorn syndrome candidate 2 (human) (Whsc2), mRNA	GO:0005575//cellular_component;GO:0005634//nucleus	GO:0003674//molecular_function	GO:0006350//transcription;GO:0008150//biological_process;GO:0045449//regulation of transcription	gi|118130005|ref|NM_011914.2|
772	225280	55	136	9.9	24.26	1.29308	4.24e-09	2.72e-08	Ino80c	Mus musculus INO80 complex subunit C (Ino80c), mRNA	GO:0005575//cellular_component	GO:0003674//molecular_function	GO:0008150//biological_process	gi|142364013|ref|NM_172625.2|
773	217718	279	689	50.22	122.9	1.29115	0	0	Nek9	Mus musculus NIMA (never in mitosis gene a)-related expressed kinase 9 (Nek9), mRNA	GO:0005575//cellular_component;GO:0005634//nucleus;GO:0005737//cytoplasm	GO:0000166//nucleotide binding;GO:0003674//molecular_function;GO:0004672//protein kinase activity;GO:0004674//protein serine/threonine kinase activity;GO:0005524//ATP binding;GO:0016301//kinase activity;GO:0016740//transferase activity;GO:0046872//metal ion binding	GO:0006468//protein phosphorylation;GO:0007049//cell cycle;GO:0007067//mitosis;GO:0008150//biological_process;GO:0051301//cell division	gi|158631239|ref|NM_145138.2|
774	98685	32	79	5.76	14.09	1.29053	8.18e-06	3.56e-05	1190005F20Rik	Mus musculus RIKEN cDNA 1190005F20 gene (1190005F20Rik), mRNA	GO:0005575//cellular_component;GO:0005622//intracellular	GO:0003674//molecular_function;GO:0003723//RNA binding;GO:0004809//tRNA (guanine-N2-)-methyltransferase activity;GO:0008270//zinc ion binding;GO:0046872//metal ion binding	GO:0007610//behavior;GO:0008033//tRNA processing;GO:0008344//adult locomotory behavior;GO:0030534//adult behavior	gi|229608907|ref|NM_026876.3|
775	80859	105	259	18.9	46.2	1.28951	0	0	Nfkbiz	Mus musculus nuclear factor of kappa light polypeptide gene enhancer in B-cells inhibitor, zeta (Nfkbiz), transcript variant 3, mRNA	GO:0005634//nucleus;GO:0005634//nucleus	-	GO:0006350//transcription;GO:0006954//inflammatory response;GO:0045449//regulation of transcription	gi|226874842|ref|NM_001159395.1|
776	18010	88	217	15.84	38.71	1.28913	8.15e-14	9.46e-13	Neu1	Mus musculus neuraminidase 1 (Neu1), mRNA	GO:0005764//lysosome;GO:0005764//lysosome;GO:0005886//plasma membrane;GO:0016020//membrane;GO:0031410//cytoplasmic vesicle	GO:0004308//exo-alpha-sialidase activity;GO:0004308//exo-alpha-sialidase activity;GO:0005515//protein binding;GO:0016787//hydrolase activity;GO:0016798//hydrolase activity, acting on glycosyl bonds	GO:0008152//metabolic process;GO:0008152//metabolic process	gi|254939720|ref|NM_010893.3|
777	68294	54	133	9.72	23.72	1.28708	7.08e-09	4.39e-08	Mfsd10	Mus musculus major facilitator superfamily domain containing 10 (Mfsd10), mRNA	GO:0016020//membrane;GO:0016021//integral to membrane	GO:0005215//transporter activity	GO:0006810//transport;GO:0006915//apoptosis;GO:0055085//transmembrane transport	gi|31980871|ref|NM_026660.2|
778	68671	78	192	14.04	34.25	1.28656	3.27e-12	2.82e-11	Pcyt2	Mus musculus phosphate cytidylyltransferase 2, ethanolamine (Pcyt2), mRNA	-	GO:0003824//catalytic activity;GO:0004306//ethanolamine-phosphate cytidylyltransferase activity;GO:0004306//ethanolamine-phosphate cytidylyltransferase activity;GO:0016740//transferase activity;GO:0016779//nucleotidyltransferase activity	GO:0008654//phospholipid biosynthetic process;GO:0009058//biosynthetic process	gi|31980841|ref|NM_024229.2|
779	67889	39	96	7.02	17.12	1.28614	9.14e-07	4.5e-06	Rbm18	Mus musculus RNA binding motif protein 18 (Rbm18), transcript variant 1, mRNA	GO:0005575//cellular_component	GO:0000166//nucleotide binding;GO:0003674//molecular_function;GO:0003676//nucleic acid binding;GO:0003723//RNA binding	GO:0008150//biological_process	gi|227500537|ref|NM_026434.4|
780	60365	50	123	9	21.94	1.28557	2.7e-08	1.58e-07	Rbm8a	Mus musculus RNA binding motif protein 8a (Rbm8a), transcript variant 2, mRNA	GO:0005634//nucleus	GO:0003729//mRNA binding	-	gi|162287293|ref|NM_025875.2|
781	116871	48	118	8.64	21.05	1.28472	5.28e-08	3e-07	Mta3	Mus musculus metastasis associated 3 (Mta3), transcript variant 4, mRNA	GO:0005634//nucleus;GO:0005634//nucleus;GO:0005737//cytoplasm;GO:0005737//cytoplasm	GO:0003674//molecular_function;GO:0003677//DNA binding;GO:0003700//sequence-specific DNA binding transcription factor activity;GO:0008270//zinc ion binding;GO:0043565//sequence-specific DNA binding;GO:0046872//metal ion binding	GO:0006355//regulation of transcription, DNA-dependent;GO:0008150//biological_process	gi|283806540|ref|NM_001171054.1|
782	72432	46	113	8.28	20.16	1.28379	1.03e-07	5.69e-07	Spink5	Mus musculus serine peptidase inhibitor, Kazal type 5 (Spink5), mRNA	-	GO:0004867//serine-type endopeptidase inhibitor activity;GO:0030414//peptidase inhibitor activity;GO:0030414//peptidase inhibitor activity	GO:0010466//negative regulation of peptidase activity;GO:0030155//regulation of cell adhesion;GO:0045861//negative regulation of proteolysis	gi|124487158|ref|NM_001081180.1|
783	18415	134	329	24.12	58.68	1.28264	0	0	Hspa4l	Mus musculus heat shock protein 4 like (Hspa4l), mRNA	GO:0005634//nucleus;GO:0005634//nucleus;GO:0005737//cytoplasm;GO:0005737//cytoplasm	GO:0000166//nucleotide binding;GO:0005524//ATP binding;GO:0005524//ATP binding	GO:0006457//protein folding;GO:0006950//response to stress;GO:0006986//response to unfolded protein	gi|40254360|ref|NM_011020.3|
784	24068	187	459	33.66	81.87	1.2823	2.22e-13	2.32e-12	Sra1	Mus musculus steroid receptor RNA activator 1 (Sra1), transcript variant 2, mRNA	GO:0005634//nucleus;GO:0005667//transcription factor complex;GO:0005737//cytoplasm;GO:0005831//steroid hormone aporeceptor complex;GO:0030529//ribonucleoprotein complex;GO:0031252//cell leading edge	GO:0003677//DNA binding;GO:0003712//transcription cofactor activity;GO:0003713//transcription coactivator activity;GO:0004872//receptor activity;GO:0010861//thyroid hormone receptor activator activity;GO:0030374//ligand-dependent nuclear receptor transcription coactivator activity	GO:0006350//transcription;GO:0006357//regulation of transcription from RNA polymerase II promoter;GO:0006915//apoptosis;GO:0010469//regulation of receptor activity;GO:0045449//regulation of transcription;GO:0045944//positive regulation of transcription from RNA polymerase II promoter	gi|257096049|ref|NM_001164406.1|
785	57317	51	125	9.18	22.3	1.28048	2.31e-08	1.36e-07	Srsf4	Mus musculus serine/arginine-rich splicing factor 4 (Srsf4), mRNA	GO:0005634//nucleus	GO:0000166//nucleotide binding;GO:0003676//nucleic acid binding;GO:0003723//RNA binding	GO:0006397//mRNA processing;GO:0008380//RNA splicing	gi|165377172|ref|NM_020587.2|
786	78388	82	201	14.76	35.85	1.28028	1.21e-12	1.1e-11	Mvp	Mus musculus major vault protein (Mvp), mRNA	GO:0005634//nucleus;GO:0005737//cytoplasm;GO:0030529//ribonucleoprotein complex	-	-	gi|239052673|ref|NM_080638.3|
787	218811	78	191	14.04	34.07	1.27896	4.72e-12	3.98e-11	Sec24c	Mus musculus Sec24 related gene family, member C (S. cerevisiae) (Sec24c), transcript variant 1, mRNA	-	GO:0005515//protein binding	GO:0006810//transport;GO:0015031//protein transport	gi|269954697|ref|NM_172596.2|
788	72745	56	137	10.08	24.44	1.27775	5.18e-09	3.27e-08	Tmem161b	Mus musculus transmembrane protein 161B (Tmem161b), transcript variant 3, non-coding RNA	GO:0005575//cellular_component;GO:0016020//membrane;GO:0016021//integral to membrane	GO:0003674//molecular_function	GO:0008150//biological_process	gi|261823946|ref|NR_029419.1|
789	20409	155	379	27.9	67.6	1.27676	2.56e-13	2.61e-12	Ostf1	Mus musculus osteoclast stimulating factor 1 (Ostf1), mRNA	GO:0005575//cellular_component;GO:0005737//cytoplasm	GO:0017124//SH3 domain binding	GO:0008150//biological_process	gi|214010198|ref|NM_017375.3|
790	100978	81	198	14.58	35.32	1.27649	2.14e-12	1.88e-11	Nfxl1	Mus musculus nuclear transcription factor, X-box binding-like 1 (Nfxl1), mRNA	GO:0005575//cellular_component	GO:0003674//molecular_function	GO:0008150//biological_process	gi|124301200|ref|NM_133921.2|
791	65961	150	366	27	65.28	1.27368	0	0	Utp3	Mus musculus UTP3, small subunit (SSU) processome component, homolog (S. cerevisiae) (Utp3), mRNA	GO:0005634//nucleus;GO:0005634//nucleus	GO:0005515//protein binding	GO:0007275//multicellular organismal development;GO:0007420//brain development;GO:0016458//gene silencing;GO:0016568//chromatin modification	gi|12746429|ref|NM_023054.1|
792	12455	39	95	7.02	16.95	1.27174	1.31e-06	6.31e-06	Ccnt1	Mus musculus cyclin T1 (Ccnt1), mRNA	GO:0005634//nucleus;GO:0005634//nucleus;GO:0005730//nucleolus	GO:0003677//DNA binding;GO:0017069//snRNA binding	GO:0006350//transcription;GO:0006468//protein phosphorylation;GO:0007049//cell cycle;GO:0045449//regulation of transcription;GO:0051301//cell division	gi|6753315|ref|NM_009833.1|
793	74343	51	124	9.18	22.12	1.26879	3.29e-08	1.91e-07	Crtc2	Mus musculus CREB regulated transcription coactivator 2 (Crtc2), mRNA	GO:0005634//nucleus;GO:0005737//cytoplasm	-	GO:0006350//transcription;GO:0045449//regulation of transcription	gi|254028192|ref|NM_028881.2|
794	66926	109	265	19.62	47.27	1.2686	0	0	Trmt6	Mus musculus tRNA methyltransferase 6 homolog (S. cerevisiae) (Trmt6), mRNA	GO:0005575//cellular_component;GO:0005634//nucleus	GO:0003674//molecular_function;GO:0003743//translation initiation factor activity;GO:0008168//methyltransferase activity;GO:0016740//transferase activity	GO:0006413//translational initiation;GO:0006446//regulation of translational initiation;GO:0008033//tRNA processing;GO:0008150//biological_process	gi|148747332|ref|NM_175113.3|
795	15254	1768	4298	318.21	766.64	1.26857	1.89e-12	1.67e-11	Hint1	Mus musculus histidine triad nucleotide binding protein 1 (Hint1), mRNA	GO:0005634//nucleus;GO:0005634//nucleus;GO:0005737//cytoplasm	GO:0003824//catalytic activity;GO:0016787//hydrolase activity	-	gi|133892228|ref|NM_008248.2|
796	11502	135	328	24.3	58.51	1.26773	1.89e-13	2.01e-12	Adam9	Mus musculus a disintegrin and metallopeptidase domain 9 (meltrin gamma) (Adam9), mRNA	GO:0005615//extracellular space;GO:0005737//cytoplasm;GO:0005886//plasma membrane;GO:0009986//cell surface;GO:0009986//cell surface;GO:0016020//membrane;GO:0016021//integral to membrane;GO:0016323//basolateral plasma membrane;GO:0031233//intrinsic to external side of plasma membrane	GO:0004222//metalloendopeptidase activity;GO:0005080//protein kinase C binding;GO:0005515//protein binding;GO:0008233//peptidase activity;GO:0008237//metallopeptidase activity;GO:0008270//zinc ion binding;GO:0016787//hydrolase activity;GO:0017124//SH3 domain binding;GO:0046872//metal ion binding	GO:0006508//proteolysis;GO:0007179//transforming growth factor beta receptor signaling pathway;GO:0007229//integrin-mediated signaling pathway;GO:0051044//positive regulation of membrane protein ectodomain proteolysis;GO:0051384//response to glucocorticoid stimulus	gi|160358786|ref|NM_007404.2|
797	52837	35	85	6.3	15.16	1.26685	5.06e-06	2.26e-05	Tmx4	Mus musculus thioredoxin-related transmembrane protein 4 (Tmx4), mRNA	GO:0016020//membrane;GO:0016021//integral to membrane	-	GO:0006810//transport;GO:0022900//electron transport chain;GO:0045454//cell redox homeostasis	gi|112817606|ref|NM_029148.1|
798	18214	118	286	21.24	51.01	1.264	0	0	Ddr2	Mus musculus discoidin domain receptor family, member 2 (Ddr2), mRNA	GO:0016020//membrane;GO:0016021//integral to membrane;GO:0016324//apical plasma membrane	GO:0000166//nucleotide binding;GO:0004672//protein kinase activity;GO:0004713//protein tyrosine kinase activity;GO:0004714//transmembrane receptor protein tyrosine kinase activity;GO:0004872//receptor activity;GO:0005515//protein binding;GO:0005518//collagen binding;GO:0005524//ATP binding;GO:0016301//kinase activity;GO:0016740//transferase activity	GO:0006468//protein phosphorylation;GO:0007155//cell adhesion;GO:0007169//transmembrane receptor protein tyrosine kinase signaling pathway;GO:0007169//transmembrane receptor protein tyrosine kinase signaling pathway;GO:0008284//positive regulation of cell proliferation	gi|158508513|ref|NM_022563.2|
799	66725	85	206	15.3	36.74	1.26382	1.05e-12	9.69e-12	Lrrk2	Mus musculus leucine-rich repeat kinase 2 (Lrrk2), mRNA	GO:0005622//intracellular;GO:0005624//membrane fraction;GO:0005737//cytoplasm;GO:0005792//microsome;GO:0005802//trans-Golgi network;GO:0005886//plasma membrane;GO:0008021//synaptic vesicle;GO:0019717//synaptosome;GO:0030424//axon;GO:0030425//dendrite;GO:0045121//membrane raft	GO:0000166//nucleotide binding;GO:0004672//protein kinase activity;GO:0004674//protein serine/threonine kinase activity;GO:0005096//GTPase activator activity;GO:0005488//binding;GO:0005515//protein binding;GO:0005524//ATP binding;GO:0005525//GTP binding;GO:0005525//GTP binding;GO:0016301//kinase activity;GO:0016740//transferase activity;GO:0034211//GTP-dependent protein kinase activity	GO:0006468//protein phosphorylation;GO:0006468//protein phosphorylation;GO:0007264//small GTPase mediated signal transduction;GO:0046777//protein autophosphorylation	gi|146231953|ref|NM_025730.3|
800	70160	78	189	14.04	33.71	1.26363	9.66e-12	7.85e-11	Vps36	Mus musculus vacuolar protein sorting 36 (yeast) (Vps36), mRNA	GO:0005634//nucleus;GO:0005737//cytoplasm;GO:0005764//lysosome;GO:0005768//endosome;GO:0005770//late endosome;GO:0016020//membrane	GO:0008289//lipid binding;GO:0043130//ubiquitin binding	GO:0006350//transcription;GO:0006810//transport;GO:0015031//protein transport;GO:0016197//endosome transport;GO:0045449//regulation of transcription	gi|30794415|ref|NM_027338.1|
801	380753	57	138	10.26	24.62	1.2628	6.29e-09	3.93e-08	Atxn7l1	Mus musculus ataxin 7-like 1 (Atxn7l1), transcript variant 1, mRNA	GO:0005575//cellular_component	GO:0003674//molecular_function	GO:0008150//biological_process	gi|295317310|ref|NM_001033436.3|
802	66410	121	293	21.78	52.26	1.2627	0	0	Mterfd1	Mus musculus MTERF domain containing 1 (Mterfd1), mRNA	GO:0005739//mitochondrion;GO:0005739//mitochondrion	-	-	gi|171906590|ref|NM_025547.3|
803	225896	145	351	26.1	62.61	1.26234	0	0	Ubxn1	Mus musculus UBX domain protein 1 (Ubxn1), mRNA	GO:0005575//cellular_component;GO:0005737//cytoplasm	-	GO:0008150//biological_process	gi|22122590|ref|NM_146093.1|
804	225326	43	104	7.74	18.55	1.26101	4.83e-07	2.46e-06	Pik3c3	Mus musculus phosphoinositide-3-kinase, class 3 (Pik3c3), mRNA	GO:0005942//phosphatidylinositol 3-kinase complex	GO:0000166//nucleotide binding;GO:0004428//inositol or phosphatidylinositol kinase activity;GO:0004672//protein kinase activity;GO:0005488//binding;GO:0005524//ATP binding;GO:0016301//kinase activity;GO:0016303//1-phosphatidylinositol-3-kinase activity;GO:0016303//1-phosphatidylinositol-3-kinase activity;GO:0016740//transferase activity;GO:0016773//phosphotransferase activity, alcohol group as ac…	GO:0000045//autophagic vacuole assembly;GO:0006468//protein phosphorylation;GO:0007032//endosome organization;GO:0046854//phosphatidylinositol phosphorylation;GO:0048015//phosphatidylinositol-mediated signaling;GO:0048015//phosphatidylinositol-mediated signaling;GO:0050708//regulation of protein secretion;GO:0051605//protein maturation by peptide bond cleavage	gi|146198582|ref|NM_181414.5|
805	56878	146	353	26.28	62.97	1.2607	0	0	Rbms1	Mus musculus RNA binding motif, single stranded interacting protein 1 (Rbms1), transcript variant 3, mRNA	GO:0005634//nucleus	GO:0000166//nucleotide binding;GO:0003676//nucleic acid binding;GO:0003677//DNA binding;GO:0003723//RNA binding	GO:0006260//DNA replication	gi|213513164|ref|NM_020296.2|
806	67851	24	58	4.32	10.35	1.26053	0.000181715	0.000643666	1700021F05Rik	Mus musculus RIKEN cDNA 1700021F05 gene (1700021F05Rik), mRNA	GO:0005739//mitochondrion	GO:0003674//molecular_function	GO:0008150//biological_process	gi|13385903|ref|NM_026411.1|
807	56405	29	70	5.22	12.49	1.25865	3.9e-05	0.000153413	Dusp14	Mus musculus dual specificity phosphatase 14 (Dusp14), mRNA	GO:0005634//nucleus;GO:0005737//cytoplasm	GO:0004721//phosphoprotein phosphatase activity;GO:0004725//protein tyrosine phosphatase activity;GO:0008138//protein tyrosine/serine/threonine phosphatase activity;GO:0016787//hydrolase activity;GO:0016791//phosphatase activity;GO:0017017//MAP kinase tyrosine/serine/threonine phosphatase activity	GO:0006470//protein dephosphorylation;GO:0016311//dephosphorylation	gi|142360089|ref|NM_019819.3|
808	74196	97	234	17.46	41.74	1.25738	4.29e-14	5.26e-13	Ttc27	Mus musculus tetratricopeptide repeat domain 27 (Ttc27), mRNA	GO:0005575//cellular_component	GO:0003674//molecular_function;GO:0005488//binding	GO:0008150//biological_process	gi|164519038|ref|NM_152817.4|
809	68193	449	1082	80.81	193	1.256	1.28e-12	1.17e-11	Rpl24	Mus musculus ribosomal protein L24 (Rpl24), mRNA	GO:0005622//intracellular;GO:0005840//ribosome;GO:0022625//cytosolic large ribosomal subunit;GO:0030529//ribonucleoprotein complex	GO:0003735//structural constituent of ribosome;GO:0003735//structural constituent of ribosome	GO:0000027//ribosomal large subunit assembly;GO:0006412//translation;GO:0006412//translation;GO:0006412//translation;GO:0010458//exit from mitosis;GO:0021554//optic nerve development;GO:0031290//retinal ganglion cell axon guidance;GO:0031575//mitotic cell cycle G1/S transition checkpoint;GO:0060041//retina development in camera-type eye	gi|255652954|ref|NM_024218.4|
810	21682	66	159	11.88	28.36	1.25532	5.28e-10	3.66e-09	Tec	Mus musculus tec protein tyrosine kinase (Tec), transcript variant 3, mRNA	GO:0005737//cytoplasm	GO:0000166//nucleotide binding;GO:0004672//protein kinase activity;GO:0004713//protein tyrosine kinase activity;GO:0004715//non-membrane spanning protein tyrosine kinase activity;GO:0005515//protein binding;GO:0005515//protein binding;GO:0005524//ATP binding;GO:0016301//kinase activity;GO:0016740//transferase activity;GO:0046872//metal ion binding	GO:0006468//protein phosphorylation;GO:0007243//intracellular protein kinase cascade	gi|164698391|ref|NM_001113461.1|
811	232976	27	65	4.86	11.59	1.25385	7.74e-05	0.000290374	Zfp574	Mus musculus zinc finger protein 574 (Zfp574), transcript variant 2, mRNA	GO:0005575//cellular_component;GO:0005622//intracellular;GO:0005634//nucleus	GO:0003674//molecular_function;GO:0003676//nucleic acid binding;GO:0003677//DNA binding;GO:0008270//zinc ion binding;GO:0046872//metal ion binding	GO:0006350//transcription;GO:0008150//biological_process;GO:0045449//regulation of transcription	gi|270341363|ref|NM_001168506.1|
812	76457	27	65	4.86	11.59	1.25385	7.74e-05	0.000290287	Ccdc134	Mus musculus coiled-coil domain containing 134 (Ccdc134), mRNA	GO:0005575//cellular_component;GO:0005576//extracellular region	GO:0003674//molecular_function	GO:0008150//biological_process	gi|116268088|ref|NM_172428.2|
813	14227	239	575	43.02	102.56	1.25339	4.33e-13	4.24e-12	Fkbp2	Mus musculus FK506 binding protein 2 (Fkbp2), transcript variant 1, mRNA	GO:0005575//cellular_component;GO:0005783//endoplasmic reticulum;GO:0016020//membrane	GO:0003674//molecular_function;GO:0003755//peptidyl-prolyl cis-trans isomerase activity;GO:0016853//isomerase activity	GO:0006457//protein folding;GO:0008150//biological_process	gi|261824053|ref|NM_008020.3|
814	gi|89337271|ref|NM_144516.2|	74	178	13.32	31.75	1.25316	5.24e-11	3.95e-10	-	Mus musculus zinc finger, MYND domain containing 11 (Zmynd11), mRNA	-	-	-	gi|89337271|ref|NM_144516.2|
815	56632	84	202	15.12	36.03	1.25274	2.62e-12	2.28e-11	Sphk2	Mus musculus sphingosine kinase 2 (Sphk2), transcript variant 3, mRNA	GO:0005624//membrane fraction;GO:0005829//cytosol	GO:0000166//nucleotide binding;GO:0004143//diacylglycerol kinase activity;GO:0005515//protein binding;GO:0005524//ATP binding;GO:0008481//sphinganine kinase activity;GO:0008481//sphinganine kinase activity;GO:0016301//kinase activity;GO:0016740//transferase activity;GO:0017050//D-erythro-sphingosine kinase activity;GO:0017050//D-erythro-sphingosine kinase activity	GO:0001568//blood vessel development;GO:0006669//sphinganine-1-phosphate biosynthetic process;GO:0006670//sphingosine metabolic process;GO:0006916//anti-apoptosis;GO:0007205//activation of protein kinase C activity by G-protein coupled receptor protein signaling pathway;GO:0007420//brain development;GO:0008283//cell proliferation;GO:0008284//positive regulation of cell proliferation;GO:0016310//p…	gi|289191398|ref|NM_001172561.1|
816	71514	350	841	62.99	150.01	1.25186	1.08e-13	1.22e-12	Sfpq	Mus musculus splicing factor proline/glutamine rich (polypyrimidine tract binding protein associated) (Sfpq), mRNA	GO:0005575//cellular_component;GO:0005634//nucleus	GO:0000166//nucleotide binding;GO:0003676//nucleic acid binding;GO:0003677//DNA binding;GO:0003723//RNA binding;GO:0005515//protein binding	GO:0006281//DNA repair;GO:0006350//transcription;GO:0006397//mRNA processing;GO:0006974//response to DNA damage stimulus;GO:0008150//biological_process;GO:0008380//RNA splicing;GO:0045449//regulation of transcription	gi|270309126|ref|NM_023603.3|
817	14593	70	168	12.6	29.97	1.2501	1.98e-10	1.42e-09	Ggps1	Mus musculus geranylgeranyl diphosphate synthase 1 (Ggps1), mRNA	GO:0005737//cytoplasm	GO:0004161//dimethylallyltranstransferase activity;GO:0004311//farnesyltranstransferase activity;GO:0004337//geranyltranstransferase activity;GO:0004337//geranyltranstransferase activity;GO:0016740//transferase activity;GO:0046872//metal ion binding	GO:0008152//metabolic process;GO:0008299//isoprenoid biosynthetic process	gi|47271502|ref|NM_010282.2|
818	68142	40	96	7.2	17.12	1.24961	1.58e-06	7.56e-06	Ino80	Mus musculus INO80 homolog (S. cerevisiae) (Ino80), mRNA	GO:0005575//cellular_component;GO:0005634//nucleus	GO:0000166//nucleotide binding;GO:0003674//molecular_function;GO:0003676//nucleic acid binding;GO:0003677//DNA binding;GO:0004386//helicase activity;GO:0005524//ATP binding;GO:0016787//hydrolase activity	GO:0008150//biological_process	gi|118129872|ref|NM_026574.3|
819	27762	40	96	7.2	17.12	1.24961	1.58e-06	7.55e-06	D17H6S56E-3	Mus musculus DNA segment, Chr 17, human D6S56E 3 (D17H6S56E-3), mRNA	GO:0005576//extracellular region	-	-	gi|20147794|ref|NM_138582.1|
820	28077	1008	2417	181.42	431.13	1.24879	0	0	Med10	Mus musculus mediator of RNA polymerase II transcription, subunit 10 homolog (NUT2, S. cerevisiae) (Med10), mRNA	GO:0005575//cellular_component;GO:0005634//nucleus;GO:0016592//mediator complex	GO:0003674//molecular_function;GO:0016455//RNA polymerase II transcription mediator activity	GO:0006350//transcription;GO:0006357//regulation of transcription from RNA polymerase II promoter;GO:0008150//biological_process;GO:0045449//regulation of transcription	gi|142374083|ref|NM_138596.2|
821	16790	43	103	7.74	18.37	1.24695	6.86e-07	3.43e-06	Anpep	Mus musculus alanyl (membrane) aminopeptidase (Anpep), mRNA	GO:0005625//soluble fraction;GO:0012506//vesicle membrane;GO:0016020//membrane;GO:0016021//integral to membrane;GO:0031983//vesicle lumen	GO:0004177//aminopeptidase activity;GO:0004177//aminopeptidase activity;GO:0004177//aminopeptidase activity;GO:0008233//peptidase activity;GO:0008237//metallopeptidase activity;GO:0008270//zinc ion binding;GO:0016787//hydrolase activity;GO:0042277//peptide binding;GO:0046872//metal ion binding	GO:0001525//angiogenesis;GO:0006508//proteolysis;GO:0006508//proteolysis;GO:0006725//cellular aromatic compound metabolic process;GO:0007275//multicellular organismal development;GO:0008152//metabolic process;GO:0030154//cell differentiation	gi|225637486|ref|NM_008486.2|
822	75454	33	79	5.94	14.09	1.24614	1.42e-05	5.98e-05	Phpt1	Mus musculus phosphohistidine phosphatase 1 (Phpt1), mRNA	GO:0005575//cellular_component;GO:0005737//cytoplasm	GO:0003674//molecular_function;GO:0004721//phosphoprotein phosphatase activity;GO:0016787//hydrolase activity	GO:0008150//biological_process	gi|118130568|ref|NM_029293.2|
[truncated: 1,095 more rows]
