# Supplementary material for: Different Transcriptional Profiles of RAW264.7 Infected with Mycobacterium tuberculosis H37Rv and BCG Identified via Deep Sequencing
Source: PLoS One. 2012 Dec 19;7(12):e51988. doi: 10.1371/journal.pone.0051988 (PMC3526534; doi:10.1371/journal.pone.0051988)
Supplement: Table S3 — Pathway annotation of DEGs in H37Rv-infected library and BCG-infected library based on KEGG. Each column stands for: sample1 and sample2 represented BCG-infected library and H37Rv-infected library, separately; Pvalue, P-value in Hypergeometric Test; Qvalue, Qvalue (Pathways with Qvalue≤0.05 are significantly enriched in DEGs); the number in “gene”, Gene ID; KOs, Pathway ID. (XLS) [file pone.0051988.s010.xls]

## Sheet: Sheet1
	#Pathway	Sample1 (1371)	Sample2 (16209)	Pvalue	Qvalue	Pathway ID	Genes	KOs
1	Protein processing in endoplasmic reticulum	43	247	4.09529e-06	0.000518814	ko04141	22433;74126;66844;15502;14827;217980;76299;75212;74763;66212;66256;16430;140740;108687;22393;69162;67437;12317;13198;18415;218811;52837;75841;227619;67475;66861;12915;18453;67898;74315;218793;213539;381626;64209;12028;110379;57377;14376;59007;56438;56453;69716;56424	K09027+K10601+K12667+K09502+K08056+K14000+K09582+K14021+K09481+K13250+K07151+K09540+K10085+K14020+K14005+K13251+K08057+K04452+K09485+K14007+K13984+K10636+K01230+K10976+K09530+K09049+K09580+K03853+K06689+K09556+K14027+K02159+K14004+K01228+K05546+K01456+K03868+K08653+K13525+K09561
2	RNA transport	48	290	4.94108e-06	0.000518814	ko03013	67031;269966;66882;328451;53356;55944;69912;13627;13669;27979;56347;269113;245474;102774;380969;72124;66235;60365;331401;75705;68134;98910;58248;66161;224902;237436;97031;192170;110379;15193;433702;13680;223921;107338;68969;71735;54563;27374;227699;71805;209354;13667;20595;67204;20220;71810;234733;12729	K14328+K14297+K03240+K13126+K03248+K03251+K14305+K03231+K03254+K03253+K03252+K14308+K11131+K13137+K03260+K14299+K03236+K12876+K12879+K03258+K13136+K12875+K03538+K13171+K13025+K14004+K03243+K12882+K03257+K14320+K14314+K03113+K13131+K02516+K14311+K14309+K03239+K03680+K13129+K03238+K14324+K12172+K05019
3	RNA degradation	23	111	4.55614e-05	0.00236533	ko03018	67207;52013;72137;12457;66446;170719;67678;72662;73473;67180;50783;211329;102193;50911;72198;108077;66362;30056;27998;27756;213550;74108;211948	K12620+K12597+K12602+K12603+K12589+K12587+K12622+K12585+K12623+K03678+K12598+K12599+K03681+K11600+K12590+K12621+K01148
4	Toll-like receptor signaling pathway	29	158	5.44486e-05	0.00236533	ko04620	15977;20309;16193;21897;56334;20304;20750;226144;170743;24088;20973;22034;20303;54123;21926;19766;27056;54473;26409;16476;20846;70430;73212;26417;56489;70719;80509;22031;17874	K05415+K10030+K05405+K05398+K05409+K12499+K06250+K04467+K05404+K10159+K04403+K03175+K12964+K09447+K03156+K02861+K09446+K05402+K04427+K04448+K11220+K10168+K04456+K04371+K07211+K02649+K00922+K03174+K04729
5	Spliceosome	39	240	5.63173e-05	0.00236533	ko03040	66618;108121;67959;64659;99512;70767;75062;225898;76936;67889;60365;57317;67851;74196;213464;67678;331401;13204;103136;58248;50783;225283;192170;212198;66125;433702;13680;20382;233073;69192;28000;67439;27756;217207;20383;71723;67332;22388;13207	K12846+K12836+K12838+K11984+K12857+K12843+K12827+K10599+K12887+K12842+K12876+K12893+K12662+K12869+K12622+K12879+K12820+K12875+K12623+K13025+K12816+K12832+K12882+K12891+K12813+K12867+K12621+K12818+K12892+K11088+K12823
6	Glycosylphosphatidylinositol(GPI)-anchor biosynthesis	10	32	0.000206992	0.00724472	ko00563	230801;14731;27392;66549;67292;18700;66268;73212;18701;54141	K07542+K05289+K05285+K05290+K03859+K03857+K11001+K03860+K05287+K05291
7	Cell cycle	26	161	0.00100912	0.0302735	ko04110	94279;12530;13559;21781;433759;17873;102774;13197;50883;22137;12237;226026;69668;12649;12575;18817;245000;12236;12534;107995;56438;66592;218294;22627;237222;17220	K03351+K06645+K04682+K04683+K06067+K04402+K03350+K06641+K08866+K02180+K06669+K02540+K02216+K06625+K06631+K06640+K06637+K02087+K03363+K03868+K03364+K06639+K06630+K06638+K02210
8	Metabolic pathways	170	1642	0.00258176	0.05881	ko01100	22117;433273;13139;66152;234730;16434;108148;257635;75731;16819;18720;229663;66844;18784;226351;230801;56752;110323;28200;18739;104015;72269;102247;70383;12036;97387;16332;210992;11886;84095;69772;626009;68375;75320;26384;14731;94192;14630;74241;14081;16430;11674;11690;16330;15108;103534;103466;17769;54411;27392;22169;18194;74340;242341;17768;66549;76238;67292;67530;64436;66681;18700;270076;21203…	K01011+K00134+K00901+K00419+K05305+K01519+K00710+K01752+K00851+K01830+K00889+K01490+K12667+K01047+K00547+K07542+K00149+K02267+K11147+K01106+K01099+K01489+K13506+K02257+K00826+K01062+K13510+K12348+K13711+K00019+K00011+K03952+K00894+K02564+K05289+K00731+K11205+K00747+K01897+K07151+K01623+K00799+K08683+K00738+K01081+K00297+K03662+K05285+K13809+K07748+K01251+K02146+K13403+K05290+K00049+K00058+K00015+…
9	NOD-like receptor signaling pathway	23	146	0.00266103	0.05881	ko04621	20309;21929;16193;20304;20306;330122;226144;59079;332579;232947;216799;20973;22034;20296;21926;66917;20310;26409;107702;72046;26417;22051;11796	K10030+K11859+K05405+K12499+K05509+K05505+K04467+K12796+K12794+K12800+K08727+K04403+K03175+K03156+K12795+K04427+K12797+K04371+K12792+K04725
10	Pyrimidine metabolism	22	138	0.00280048	0.05881	ko00240	16434;72269;103466;22169;69870;13178;76025;66401;18103;67710;67065;22245;20022;20018;20019;245841;320685;382985;52635;18969;22247;28071	K01519+K01489+K01081+K13809+K03024+K00893+K12304+K01518+K00940+K03015+K03026+K00876+K03008+K03020+K02999+K03016+K01493+K10808+K02321+K13421+K03004
11	Ubiquitin mediated proteolysis	34	247	0.0032309	0.0616808	ko04120	94279;74126;83814;67581;56791;67138;68735;75212;22034;12189;102774;53323;97064;27966;225898;108123;67921;75841;20402;26401;73998;26554;218793;76375;269955;107995;56438;28000;22201;107986;66592;56424;18201;11796	K03351+K10601+K13305+K04707+K04553+K10614+K10600+K03175+K10605+K03350+K04649+K05633+K10260+K10599+K10687+K04416+K03869+K06689+K10571+K10615+K03363+K03868+K03178+K10140+K03364+K09561+K04725
12	Circadian rhythm - mammal	7	26	0.0047787	0.0836272	ko04710	104318;12753;27373;20893;217166;50789;56438	K08959+K02223+K08960+K03729+K03728+K10269+K03868
13	Endocytosis	51	422	0.0060478	0.0976953	ko04144	17858;18571;18720;83814;19157;19344;67581;70314;17130;347722;19349;67454;21812;232910;72543;22034;234852;338366;19326;20844;69710;97064;14773;170625;70160;68379;75767;13132;68953;26385;15461;26920;107338;77038;20912;18805;74107;72145;19345;69780;70432;215445;110355;231801;67291;237222;69716;54141;19158;72318;18759	K01528+K12200+K00889+K13305+K12495+K07888+K04707+K12480+K04677+K12491+K07897+K12478+K04674+K11827+K12186+K03175+K12197+K07905+K04705+K12490+K05633+K08291+K11247+K12190+K12484+K12475+K12191+K02833+K12493+K12479+K01115+K12182+K07889+K12486+K12482+K12485+K00910+K12196+K06069
14	Ribosome	21	141	0.00765471	0.114821	ko03010	270106;269261;67427;67115;54127;67671;20103;68193;11837;67097;19989;381438;66211;267019;67941;20104;75617;24030;69527;27398;68537	K02873+K02870+K02969+K02875+K02979+K02923+K02989+K02896+K02941+K02947+K02937+K02973+K02925+K02957+K02978+K02991+K02975+K02960+K02938+K02871
15	Chagas disease (American trypanosomiasis)	21	142	0.00828848	0.116039	ko05142	15977;20309;16193;20304;20306;226144;21812;24088;22034;20296;21926;20713;12317;12633;16476;73212;26417;246707;70719;80509;17874	K05415+K10030+K05405+K12499+K05509+K04467+K04674+K10159+K03175+K03156+K03982+K08057+K04724+K04448+K04456+K04371+K03986+K02649+K00922+K04729
16	Colorectal cancer	16	103	0.0125825	0.165145	ko05210	21812;17688;110157;12387;66795;19730;11789;16476;12028;107173;73212;26417;70719;80509;12005;16653	K04674+K08737+K04366+K02105+K08736+K08732+K02085+K04448+K02159+K02158+K04456+K04371+K02649+K00922+K02157+K07827
17	Oxidative phosphorylation	19	134	0.0177134	0.218813	ko00190	66152;110323;70383;68375;54411;242341;67530;12862;12858;17993;57423;66377;12868;11946;22272;76252;71679;66043;66218	K00419+K02267+K02257+K03952+K03662+K02146+K00417+K02266+K02264+K03937+K02130+K03967+K02273+K02132+K00418+K02153+K02138+K02134+K03965
18	Proteasome	9	50	0.0228977	0.257881	ko03050	73677;26445;19186;19166;19173;66537;66413;26442;19181	K02731+K02734+K06696+K02726+K02737+K11599+K03037+K02729+K03061
19	Fructose and mannose metabolism	10	59	0.0251196	0.257881	ko00051	234730;626009;11674;268783;212032;75454;22122;21991;56421;53332	K05305+K00011+K01623+K01112+K00844+K02377+K01803+K00850
20	Sulfur relay system	4	14	0.0256296	0.257881	ko04122	22117;72026;66965;68205	K01011+K00566+K14169+K12161
21	RNA polymerase	9	51	0.0257881	0.257881	ko03020	69870;67710;67065;20022;20018;20019;245841;52635;28071	K03024+K03015+K03026+K03008+K03020+K02999+K03016+K03004
22	Apoptosis	17	123	0.0298944	0.285356	ko04210	19055;226144;12048;21926;19766;16180;12633;12369;67898;13368;12028;107173;73212;70719;80509;17874;11796	K04348+K04467+K04570+K03156+K02861+K04723+K04724+K04397+K03853+K02311+K02159+K02158+K04456+K02649+K00922+K04729+K04725
23	Protein export	6	29	0.03179	0.290257	ko03060	66212;140740;217337;93757;69089;20813	K09481+K09540+K03107+K09648+K03217+K03104
24	N-Glycan biosynthesis	11	71	0.0353969	0.303565	ko00510	66844;16430;103534;227619;208624;57377;67026;217664;14376;338371;68350	K12667+K07151+K00738+K01230+K03845+K01228+K03850+K00736+K05546+K03849
25	Glycolysis / Gluconeogenesis	13	89	0.0361387	0.303565	ko00010	433273;56752;319625;11674;66681;212032;69748;72141;21991;68401;56421;74551;14751	K00134+K00149+K01785+K01623+K01835+K00844+K00128+K08074+K01803+K01084+K00850+K01596+K01810
26	Lysine degradation	13	90	0.0391015	0.304523	ko00310	56752;102103;234135;219132;270076;70998;192289;192195;110460;20937;69748;234407;71653	K00149+K11423+K11425+K11421+K00252+K00474+K06101+K00626+K11419+K00128+K11703
27	Lysosome	24	195	0.0401812	0.304523	ko04142	56464;83429;71665;12514;11886;13030;54411;242341;18010;71929;19025;14387;53599;16889;13025;11782;11883;12512;110006;52120;11767;11769;12492;94178	K01373+K12386+K01206+K06501+K12348+K01363+K03662+K02146+K01186+K06546+K13289+K12316+K01052+K09600+K01365+K09599+K12403+K01134+K06497+K01195+K10532+K12393+K12394+K12384+K04992
28	Huntington's disease	31	265	0.0406031	0.304523	ko05016	66152;19712;110323;232910;68375;20656;433759;228980;54152;67530;12862;73132;15194;12858;12028;17993;67710;246707;66377;12868;11946;20022;22272;71679;104383;245841;170770;73916;66043;66218;52635	K00419+K09222+K02267+K11827+K03952+K04564+K06067+K03129+K10412+K00417+K02266+K05863+K04533+K02264+K02159+K03937+K03015+K04648+K03967+K02273+K02132+K03008+K00418+K02138+K11829+K03016+K10132+K04638+K02134+K03965
29	DNA replication	7	39	0.0428938	0.31061	ko03030	69668;68240;381760;19819;68209;18969;17220	K02540+K10740+K03111+K03469+K10745+K02321+K02210
30	Leishmaniasis	16	120	0.0456918	0.311504	ko05140	16401;16409;24088;20973;22034;21926;14129;26409;16476;17970;20846;12946;26417;15170;17874;52635	K06483+K06461+K10159+K04403+K03175+K03156+K06498+K04427+K04448+K08010+K11220+K04011+K04371+K05697+K04729+K02677
31	Aminoacyl-tRNA biosynthesis	11	74	0.0459839	0.311504	ko00970	107271;211006;107045;226414;109093;67180;216443;229487;226539;71807;11576	K01866+K03341+K01869+K01876+K01887+K01874+K02434+K01868+K01883
32	Amino sugar and nucleotide sugar metabolism	12	84	0.0496719	0.320714	ko00520	12659;234730;26384;320615;66681;212032;109754;14583;22122;74319;50798;14751	K01183+K05305+K02564+K01836+K01835+K00844+K00326+K00820+K02377+K00884+K12409+K01810
33	Parkinson's disease	20	161	0.0528003	0.320714	ko05012	66152;110323;56791;68375;67530;66725;53860;56526;12862;73132;12858;17993;66377;12868;11946;22272;71679;22201;66043;66218	K00419+K02267+K04553+K03952+K00417+K08844+K04557+K02266+K05863+K02264+K03937+K03967+K02273+K02132+K00418+K02138+K03178+K02134+K03965
34	Glutathione metabolism	11	76	0.0541336	0.320714	ko00480	110175;14630;11690;16790;14854;269951;20810;14871;14381;66073;382985	K00682+K11205+K00799+K11140+K01920+K00031+K00797+K00036+K05360+K10808
35	Inositol phosphate metabolism	14	104	0.0550866	0.320714	ko00562	18720;18739;104015;16332;84095;16330;64436;225326;114663;21991;17330;80509;224020;78670	K00889+K01106+K01099+K13711+K00914+K01092+K01803+K03103+K00922+K00888+K01109
36	p53 signaling pathway	16	123	0.0551233	0.320714	ko04115	16000;140742;17873;53892;13197;50883;20713;12649;12575;12028;245000;12534;70144;107986;170770;382985	K05459+K10141+K04402+K10147+K06641+K03982+K02216+K06625+K02159+K06640+K02087+K10130+K10140+K10132+K10808
37	RIG-I-like receptor signaling pathway	13	95	0.0565068	0.320714	ko04622	15977;20309;226144;22034;54123;21926;19766;26401;26409;67526;67529;56489;22031	K05415+K10030+K04467+K03175+K09447+K03156+K02861+K04416+K04427+K08336+K12656+K07211+K03174
38	Pentose phosphate pathway	7	44	0.0744226	0.405828	ko00030	75731;11674;66681;66171;56421;14381;14751	K00851+K01623+K01835+K01057+K00850+K00036+K01810
39	Pancreatic cancer	14	109	0.0755669	0.405828	ko05212	226144;21812;12048;110157;71966;19730;20846;107173;73212;26417;18805;70719;80509;16653	K04467+K04674+K04570+K04366+K07835+K08732+K11220+K02158+K04456+K04371+K01115+K02649+K00922+K07827
40	Progesterone-mediated oocyte maturation	16	129	0.0778397	0.405828	ko04914	16000;94279;12530;110157;102774;18817;73212;26417;12534;20878;70719;66592;80509;320119;16653;237222	K05459+K03351+K06645+K04366+K03350+K06631+K04456+K04371+K02087+K11481+K02649+K03364+K00922+K04373+K07827+K06638
41	SNARE interactions in vesicular transport	6	36	0.0792331	0.405828	ko04130	56418;58244;55943;20619;67727;53334	K08516+K08498+K08501+K08508+K08491+K08495
42	Endometrial cancer	12	91	0.0813982	0.406991	ko05213	110157;12387;11789;16202;107173;15461;73212;26417;70719;80509;12005;16653	K04366+K02105+K02085+K06272+K02158+K02833+K04456+K04371+K02649+K00922+K02157+K07827
43	Polyketide sugar unit biosynthesis	1	1	0.0845826	0.413078	ko00523	76355	K01710
44	Homologous recombination	6	37	0.0881393	0.420665	ko03440	19360;114714;68240;74044;381760;12144	K10866+K10870+K10740+K10877+K03111+K10901
45	Synthesis and degradation of ketone bodies	3	13	0.0910778	0.42503	ko00072	69772;110460;71911	K00019+K00626
46	Insulin signaling pathway	26	235	0.09543	0.433328	ko04910	67581;100465;18739;16332;68961;110157;16330;71966;14251;212032;213019;107173;15461;19045;73212;26417;68401;20787;12314;70719;80509;19047;20104;16653;74551;18759	K04707+K04372+K01106+K00871+K04366+K07208+K07192+K00844+K06086+K02158+K02833+K06269+K04456+K04371+K01084+K07197+K02183+K02649+K00922+K02991+K07827+K01596+K06069
47	Cysteine and methionine metabolism	8	56	0.0975763	0.433328	ko00270	22117;257635;226351;68585;74340;67873;15193;20810	K01011+K01752+K00547+K09880+K01251+K08963+K00797
48	Alzheimer's disease	26	236	0.0990464	0.433328	ko05010	433273;66152;19055;110323;68375;15108;21926;67530;12369;16439;67898;16956;12862;110351;12858;17993;107173;26417;66377;12868;11946;22272;71679;12314;66043;66218	K00134+K00419+K04348+K02267+K03952+K08683+K03156+K00417+K04397+K04959+K03853+K01059+K02266+K04851+K02264+K03937+K02158+K04371+K03967+K02273+K02132+K00418+K02138+K02183+K02134+K03965
49	Oocyte meiosis	20	175	0.10303	0.441558	ko04114	16000;94279;19055;170772;102774;226026;16439;18817;19045;26417;21770;12534;107995;226849;20878;56438;12314;19047;320119;22627	K05459+K03351+K04348+K10292+K03350+K06669+K04959+K06631+K06269+K04371+K11584+K02087+K03363+K11481+K03868+K02183+K04373+K06630
50	Other types of O-glycan biosynthesis	3	14	0.108927	0.445797	ko00514	64136;224807;20316	K00728
51	One carbon pool by folate	4	22	0.109864	0.445797	ko00670	17769;17768;11983;20425	K00297+K13403+K01934+K00600
52	Bladder cancer	9	67	0.110388	0.445797	ko05219	20309;70615;110157;20409;13144;12575;15461;26417;16653	K10030+K08803+K04366+K06625+K02833+K04371+K07827
53	T cell receptor signaling pathway	19	170	0.128414	0.492135	ko04660	19055;67581;226144;17973;110157;14360;21926;21682;57257;26409;16476;13383;15461;73212;26417;15170;70719;80509;16653	K04348+K04707+K04467+K07365+K04366+K05703+K03156+K07364+K05730+K04427+K04448+K12076+K02833+K04456+K04371+K05697+K02649+K00922+K07827
54	Malaria	10	79	0.12871	0.492135	ko05144	20309;16193;20306;24088;12491;20296;21926;20969;12946;17874	K10030+K05405+K05509+K10159+K06259+K03156+K06257+K04011+K04729
55	Chronic myeloid leukemia	15	129	0.128892	0.492135	ko05220	67581;226144;21812;12048;433759;110157;12575;107173;15461;73212;26417;216445;70719;80509;16653	K04707+K04467+K04674+K04570+K06067+K04366+K06625+K02158+K02833+K04456+K04371+K08878+K02649+K00922+K07827
56	Fc gamma R-mediated phagocytosis	23	213	0.134344	0.497331	ko04666	17858;18720;18784;110157;14129;56632;68379;57257;66350;30948;20259;211429;73212;26417;18805;68089;11867;14248;70719;80509;52635;12631;50784	K01528+K00889+K01047+K04366+K06498+K04718+K05730+K12562+K05768+K04456+K04371+K01115+K05755+K05757+K02649+K00922+K02677+K05765+K01080
57	Peroxisome	15	130	0.13499	0.497331	ko04146	50849;28200;20656;14081;16922;56535;67420;269951;69106;70556;56273;433256;19298;26378;110959	K13346+K11147+K04564+K01897+K00477+K13336+K13356+K00031+K08764+K12405+K13354+K13343+K13337+K13237+K13355
58	Cytosolic DNA-sensing pathway	11	92	0.153082	0.554261	ko04623	15977;16193;20304;226144;20303;54123;19766;69870;56489;67065;20018	K05415+K05405+K12499+K04467+K12964+K09447+K02861+K03024+K07211+K03026+K03020
59	Mismatch repair	4	25	0.156231	0.556078	ko03430	17688;66795;68240;381760	K08737+K08736+K10740+K03111
60	mTOR signaling pathway	11	93	0.161225	0.5617	ko04150	16000;71966;75705;22241;72149;73212;26417;70719;80509;20104;320119	K05459+K07208+K03258+K08269+K08271+K04456+K04371+K02649+K00922+K02991+K04373
61	Terpenoid backbone biosynthesis	3	17	0.169206	0.5617	ko00900	14593;110460;56075	K00804+K00626+K12504
62	MAPK signaling pathway	40	407	0.178793	0.5617	ko04010	63953;23939;19055;18784;100465;226144;21812;26406;70686;20973;22034;17873;19698;319520;110157;13197;19252;21926;26921;17165;13198;56405;26401;26409;16476;66350;240168;211429;110351;15461;73212;26417;231717;11909;320119;101869;16653;26940;68794;52635	K04459+K04464+K04348+K01047+K04372+K04467+K04674+K04421+K04403+K03175+K04402+K09253+K04366+K03156+K04407+K04442+K04452+K04416+K04427+K04448+K12362+K04851+K02833+K04456+K04371+K04349+K12326+K04450+K04373+K04460+K07827+K04405+K04437+K02677
63	Pyruvate metabolism	8	65	0.18144	0.5617	ko00620	56752;626009;76238;110460;67180;69748;68977;74551	K00149+K00011+K00049+K00015+K00626+K00102+K00128+K01069+K01596
64	Amoebiasis	24	233	0.182379	0.5617	ko05146	20309;16193;16819;18788;19344;20706;269003;16409;19349;330122;24088;21926;231506;20713;20310;226519;20708;269878;20723;19345;70719;80509;12830;52635	K10030+K05405+K03999+K13963+K07888+K10955+K06461+K07897+K05505+K10159+K03156+K05635+K05637+K07889+K02649+K00922+K06237+K02677
65	Purine metabolism	24	234	0.187933	0.5617	ko00230	238871;16434;229663;103466;66681;69870;13178;76025;66401;11486;18103;67710;67065;20022;20018;20019;228359;237823;245841;382985;52635;18969;105446;28071	K01120+K01519+K01490+K01081+K01835+K03024+K00893+K12304+K01518+K01488+K00940+K03015+K03026+K03008+K03020+K02999+K01514+K01952+K03016+K10808+K02321+K00364+K03004
66	Aldosterone-regulated sodium reabsorption	10	86	0.189301	0.5617	ko04960	16000;83814;20393;232975;26417;11936;70719;80509;16653;52635	K05459+K13305+K13302+K01539+K04371+K01538+K02649+K00922+K07827+K02677
67	Toxoplasmosis	21	202	0.189948	0.5617	ko05145	18784;226144;12048;24088;20973;22034;21926;26409;66350;226519;20846;16155;211429;107173;73212;26417;269878;70719;80509;17874;11796	K01047+K04467+K04570+K10159+K04403+K03175+K03156+K04427+K05635+K11220+K05135+K02158+K04456+K04371+K05637+K02649+K00922+K04729+K04725
68	Galactose metabolism	6	46	0.190087	0.5617	ko00052	626009;66681;212032;14387;68401;56421	K00011+K01835+K00844+K12316+K01084+K00850
69	Base excision repair	6	46	0.190087	0.5617	ko03410	328417;11546;77622;22594;18970;16882	K10798+K10772+K10803+K02330+K10776
70	Basal transcription factors	7	56	0.192163	0.5617	ko03022	68705;99730;228980;225898;229906;13972;209357	K03139+K03127+K03129+K03130+K03124+K03143
71	VEGF signaling pathway	16	149	0.192488	0.5617	ko04370	19055;18784;110157;56632;66350;211429;107173;15461;225341;73212;26417;107321;70719;80509;16653;52635	K04348+K01047+K04366+K04718+K02158+K02833+K05760+K04456+K04371+K02649+K00922+K07827+K02677
72	Prion diseases	12	107	0.192583	0.5617	ko05020	16193;16819;20304;18129;235330;67515;14360;226519;12028;26920;26417;246707	K05405+K03999+K12499+K02599+K09553+K05703+K05635+K02159+K03994+K04371+K03986
73	Acute myeloid leukemia	11	97	0.195855	0.563418	ko05221	226144;19015;110157;107173;15461;73212;18715;26417;70719;80509;16653	K04467+K04504+K04366+K02158+K02833+K04456+K08806+K04371+K02649+K00922+K07827
74	Cardiac muscle contraction	23	227	0.21037	0.596996	ko04260	66152;110323;71268;67454;102103;99412;170719;338366;67530;232975;12862;110351;12858;26920;269593;12868;103268;11936;22272;59069;338349;320706;71653	K00419+K02267+K10352+K00417+K01539+K02266+K04851+K02264+K02273+K01538+K00418+K09290+K10373
75	Dorso-ventral axis formation	7	58	0.216693	0.606739	ko04320	18129;57746;226412;71750;234857;26417;16653	K02599+K02156+K02360+K02098+K04371+K07827
76	Adherens junction	24	240	0.223013	0.614589	ko04520	57781;20583;227377;13001;21812;17772;19271;12388;12387;19244;14360;19250;56193;320184;56444;19260;26409;20913;213019;26417;15170;72145;29815;52635	K06531+K06081+K05706+K06082+K03115+K04674+K01104+K05698+K05690+K02105+K05703+K05692+K04427+K05702+K06086+K04371+K05697+K08889
77	Phosphatidylinositol signaling system	18	175	0.225349	0.614589	ko04070	13139;18720;18739;104015;16332;84095;16330;64436;225326;16439;114663;104418;12314;70719;80509;224020;52635;78670	K00901+K00889+K01106+K01099+K13711+K00914+K04959+K01092+K02183+K02649+K00922+K00888+K02677+K01109
78	Bacterial invasion of epithelial cells	17	165	0.231376	0.622935	ko05100	17858;67581;16402;78514;12387;68379;320184;56444;12927;105722;16202;225341;68089;107321;11867;70719;80509	K01528+K04707+K06484+K13736+K02105+K05692+K05726+K06106+K06272+K05760+K05755+K05757+K02649+K00922
79	Phagosome	33	344	0.247915	0.639304	ko04145	19344;16409;16402;235661;22153;19349;67454;75695;24088;66212;12491;54411;338366;242341;14129;12317;225326;320184;56444;12721;17970;13025;22154;22146;26920;74107;72145;76252;19345;13427;67291;237222;54141	K07888+K06461+K06484+K10416+K07375+K07897+K12478+K13883+K10159+K09481+K06259+K03662+K02146+K06498+K08057+K00914+K05692+K13882+K08010+K01365+K07374+K12182+K02153+K07889+K10415
80	Ether lipid metabolism	8	71	0.250142	0.639304	ko00565	18784;97387;210992;66350;68980;211429;18805;50784	K01047+K01062+K13510+K01115+K01080
81	Glyoxylate and dicarboxylate metabolism	3	21	0.260072	0.639304	ko00630	17768;76238;67078	K13403+K00049+K00015+K01091
82	Proximal tubule bicarbonate reclamation	6	51	0.260126	0.639304	ko04964	67863;71934;232975;27376;11936;74551	K13577+K01672+K01539+K01538+K01596
83	Focal adhesion	40	425	0.260575	0.639304	ko04510	16000;18720;16401;20750;16402;22793;13367;69538;170736;110157;12387;71914;14360;16421;320184;56444;57257;12927;16476;67898;226519;16202;107173;15461;225341;19045;73212;80889;26417;231717;107321;269878;216445;70719;80509;19047;12830;68794;52635;11796	K05459+K00889+K06483+K06250+K06484+K06273+K05740+K06238+K06275+K04366+K02105+K05703+K06590+K05692+K05730+K05726+K04448+K03853+K05635+K06272+K02158+K02833+K05760+K06269+K04456+K06271+K04371+K04349+K05637+K05732+K02649+K00922+K06237+K04437+K02677+K04725
84	Fc epsilon RI signaling pathway	15	147	0.260928	0.639304	ko04664	18784;110157;14360;21926;57257;66350;211429;15461;68774;73212;26417;70719;80509;16653;52635	K01047+K04366+K05703+K03156+K05730+K02833+K08090+K04456+K04371+K02649+K00922+K07827+K02677
85	Glycerophospholipid metabolism	13	126	0.267402	0.639304	ko00564	13139;18784;102247;210992;75320;68671;320951;66350;211429;18805;18777;104418;50784	K00901+K01047+K13506+K13510+K00894+K00967+K01613+K01115+K06128+K01080
86	Nucleotide excision repair	7	62	0.268745	0.639304	ko03420	236930;13872;13871;68240;56438;107986;209357	K10841+K10843+K10844+K10740+K03868+K10140+K03143
87	Chemokine signaling pathway	29	303	0.268869	0.639304	ko04062	20309;57349;20304;20306;330122;226144;20303;110157;12768;20296;99512;14773;57257;20310;12927;20846;26385;15461;225341;73212;26417;107321;70719;80509;110355;16653;52635;18759;24001	K10030+K10034+K10029+K12499+K05509+K05505+K04467+K12964+K04366+K04176+K04539+K08291+K05730+K05726+K11220+K02833+K05760+K04456+K04371+K02649+K00922+K00910+K07827+K02677+K06069+K05731
88	Melanoma	10	94	0.270943	0.639304	ko05218	16000;110157;12575;107173;15461;73212;26417;70719;80509;16653	K05459+K04366+K06625+K02158+K02833+K04456+K04371+K02649+K00922+K07827
89	Epithelial cell signaling in Helicobacter pylori infection	10	94	0.270943	0.639304	ko05120	20309;20304;330122;226144;232947;54411;242341;20310;16476;76252	K10030+K12499+K05505+K04467+K08727+K03662+K02146+K04448+K02153
90	Thyroid cancer	6	52	0.274902	0.641437	ko05216	12387;15461;26417;59069;16653;320706	K02105+K02833+K04371+K09290+K07827+K09288
91	Fatty acid metabolism	8	74	0.287238	0.662856	ko00071	56752;14081;270076;110460;69748;433256;52538;12894	K00149+K01897+K00252+K00626+K00128+K07508+K08765
92	Carbohydrate digestion and absorption	10	96	0.292903	0.668582	ko04973	212032;232975;14385;110351;73212;68401;11936;70719;80509;52635	K00844+K01539+K08171+K04851+K04456+K01084+K01538+K02649+K00922+K02677
93	Hepatitis C	21	219	0.305615	0.690097	ko05160	15977;20309;15958;226144;22034;110157;54123;21926;19766;20846;12575;107173;15461;73212;26417;56489;16362;70719;80509;22031;16653	K05415+K10030+K14217+K04467+K03175+K04366+K09447+K03156+K02861+K11220+K06625+K02158+K02833+K04456+K04371+K07211+K09444+K02649+K00922+K03174+K07827
94	Hypertrophic cardiomyopathy (HCM)	27	287	0.309191	0.690746	ko05410	16000;16193;16401;16402;71268;67454;102103;99412;17929;170719;72007;338366;21926;16421;320184;56444;110351;26920;16905;269593;269878;103268;381259;59069;338349;320706;71653	K05459+K05405+K06483+K06484+K10352+K12567+K03156+K06590+K05692+K04851+K12641+K05637+K09290+K10373
95	Regulation of actin cytoskeleton	47	517	0.322156	0.712134	ko04810	18720;228136;16401;16409;16402;71268;67454;13367;102103;99412;69538;170719;110157;71704;338366;16421;11789;231002;320184;56444;57257;12927;20259;15461;27801;102193;225341;19045;26920;26417;70435;269593;68089;107321;11867;103268;14248;216445;70719;80509;19047;338349;16653;12631;320706;71653;24001	K00889+K05766+K06483+K06461+K06484+K10352+K05740+K06594+K04366+K07532+K06590+K02085+K13710+K05692+K05730+K05726+K05768+K02833+K05760+K06269+K04371+K05745+K05741+K05755+K05757+K05732+K02649+K00922+K07827+K05765+K05731
96	Porphyrin and chlorophyll metabolism	6	56	0.335633	0.732972	ko00860	70383;14337;15368;66626;14325;110006	K02257+K13625+K00510+K01195
97	B cell receptor signaling pathway	16	167	0.338563	0.732972	ko04662	14727;68713;19055;226144;110157;57257;16476;240168;15461;73212;26417;15170;70719;80509;16653;52635	K06512+K06566+K04348+K04467+K04366+K05730+K04448+K12362+K02833+K04456+K04371+K05697+K02649+K00922+K07827+K02677
98	Gap junction	13	134	0.344538	0.736961	ko04540	23939;104318;22153;19092;110157;16439;22154;22146;15461;26417;12534;16653;52635	K04464+K08959+K07375+K07376+K04366+K04959+K07374+K02833+K04371+K02087+K07827+K02677
99	GnRH signaling pathway	16	168	0.347425	0.736961	ko04912	23939;18784;26406;110157;26401;16476;66350;16439;211429;110351;15461;26417;18805;12314;16653;52635	K04464+K01047+K04421+K04366+K04416+K04448+K04959+K04851+K02833+K04371+K01115+K02183+K07827+K02677
100	Butirosin and neomycin biosynthesis	1	5	0.357207	0.748807	ko00524	212032	K00844
101	Valine, leucine and isoleucine biosynthesis	2	15	0.366233	0.748807	ko00290	107045;12036	K01869+K00826
102	Microbial metabolism in diverse environments	36	399	0.36674	0.748807	ko01120	433273;75731;319625;17772;11674;11690;19244;17769;19250;76238;66681;270076;212032;30949;269823;11810;19260;20917;110460;69748;269951;21991;66171;67834;27053;74035;72145;56421;20425;14871;52538;107272;74551;14381;52635;14751	K00134+K00851+K01785+K01104+K01623+K00799+K00297+K00049+K00058+K00015+K01835+K00252+K00844+K00599+K01045+K01500+K01900+K00626+K00128+K00031+K01803+K01057+K00030+K01953+K00850+K00600+K07508+K00831+K01596+K00036+K01810
103	Adipocytokine signaling pathway	12	125	0.367272	0.748807	ko04920	226144;14081;12491;21926;67898;18976;73212;68401;246707;433256;12894;74551	K04467+K01897+K06259+K03156+K07359+K05228+K04456+K01084+K07296+K08765+K01596
104	Steroid biosynthesis	3	26	0.379336	0.758671	ko00100	18194;16889;16987	K07748+K01052+K01852
105	Intestinal immune network for IgA production	6	59	0.382128	0.758671	ko04672	16193;50723;16401;16168;16421;17000	K05405+K06710+K06483+K05433+K06590+K03159
106	Selenocompound metabolism	4	37	0.382948	0.758671	ko00450	74340;30949;216443;74035	K01251+K00599+K01874
107	Hematopoietic cell lineage	13	139	0.394767	0.771667	ko04640	16193;16401;16409;16402;12977;16197;12491;21926;14129;16790;22018;16190;12946	K05405+K06483+K06461+K06484+K05453+K05072+K06259+K03156+K06498+K11140+K00431+K05071+K04011
108	Sphingolipid metabolism	6	60	0.397668	0.771667	ko00600	11886;81535;18010;56632;11883;50784	K12348+K04716+K01186+K04718+K01134+K01080
109	PPAR signaling pathway	14	151	0.400532	0.771667	ko03320	12140;20249;19015;14081;12491;16956;11520;69106;213019;16202;246707;433256;12894;74551	K08756+K00507+K04504+K01897+K06259+K01059+K08768+K08764+K06086+K06272+K07296+K08765+K01596
110	Glycerolipid metabolism	8	83	0.404334	0.77191	ko00561	13139;56752;102247;626009;16956;69748;104418;50784	K00901+K00149+K13506+K00011+K01059+K00128+K01080
111	Dilated cardiomyopathy	26	292	0.421658	0.79663	ko05414	16000;16401;16402;71268;67454;102103;99412;17929;170719;72007;338366;21926;16421;320184;56444;110351;26920;16905;269593;269878;103268;381259;59069;338349;320706;71653	K05459+K06483+K06484+K10352+K12567+K03156+K06590+K05692+K04851+K12641+K05637+K09290+K10373
112	Long-term depression	11	119	0.425412	0.79663	ko04730	16000;18784;19092;110157;66350;16439;211429;15461;26417;16653;52635	K05459+K01047+K07376+K04366+K04959+K02833+K04371+K07827+K02677
113	Starch and sucrose metabolism	6	62	0.428663	0.79663	ko00500	66681;212032;14387;110006;68401;14751	K01835+K00844+K12316+K01195+K01084+K01810
114	Amyotrophic lateral sclerosis (ALS)	11	121	0.447587	0.820512	ko05014	19055;68585;12048;170719;21926;235633;12028;107173;641376;101994;381259	K04348+K04574+K04570+K04573+K03156+K04575+K02159+K02158+K11518
115	Prostate cancer	14	156	0.449328	0.820512	ko05215	16000;226144;110157;11690;12387;12575;107173;15461;73212;26417;14871;70719;80509;16653	K05459+K04467+K04366+K00799+K02105+K06625+K02158+K02833+K04456+K04371+K02649+K00922+K07827
116	Cyanoamino acid metabolism	1	7	0.461381	0.835258	ko00460	20425	K00600
117	Type II diabetes mellitus	8	89	0.483018	0.858107	ko04930	21926;212032;110351;26417;246707;70719;80509;18759	K03156+K00844+K04851+K04371+K07296+K02649+K00922+K06069
118	Pantothenate and CoA biosynthesis	2	19	0.486091	0.858107	ko00770	12036;68033	K00826+K01598
119	Non-small cell lung cancer	9	101	0.486261	0.858107	ko05223	110157;107173;15461;73212;26417;70719;80509;16653;52635	K04366+K02158+K02833+K04456+K04371+K02649+K00922+K07827+K02677
120	MAPK signaling pathway - fly	3	31	0.49409	0.86438	ko04013	19414;26417;16653	K12380+K04371+K07827
121	Citrate cycle (TCA cycle)	4	43	0.498735	0.86438	ko00020	20917;269951;67834;74551	K01900+K00031+K00030+K01596
122	Notch signaling pathway	7	79	0.50683	0.86438	ko04330	18129;80285;74198;21885;433759;209200;17305	K02599+K06058+K04497+K06067+K05948
123	Shigellosis	14	162	0.507408	0.86438	ko05131	20309;16402;226144;13367;108121;232947;320184;56444;218793;105722;26417;233073;68089;11867	K10030+K06484+K04467+K05740+K12836+K08727+K05692+K06689+K06106+K04371+K05755+K05757
124	Renal cell carcinoma	9	103	0.510396	0.86438	ko05211	110157;16476;15461;73212;26417;56438;70719;80509;16653	K04366+K04448+K02833+K04456+K04371+K03868+K02649+K00922+K07827
125	Glycine, serine and threonine metabolism	4	44	0.517179	0.865733	ko00260	257635;76238;20425;107272	K01752+K00058+K00600+K00831
126	Vasopressin-regulated water reabsorption	6	68	0.51944	0.865733	ko04962	19344;235661;19326;246707;19345;13427	K07888+K10416+K07905+K04648+K07889+K10415
127	Glioma	11	128	0.524068	0.866568	ko05214	16000;110157;12575;15461;73212;26417;12314;70719;80509;16653;52635	K05459+K04366+K06625+K02833+K04456+K04371+K02183+K02649+K00922+K07827+K02677
128	Asthma	4	45	0.535299	0.874193	ko05310	20306;20296;21926;68774	K05509+K03156+K08090
129	alpha-Linolenic acid metabolism	3	33	0.537004	0.874193	ko00592	18784;66350;211429	K01047
130	Histidine metabolism	4	46	0.553071	0.893423	ko00340	56752;30949;69748;74035	K00149+K00599+K00128
131	Pathways in cancer	46	551	0.560591	0.893942	ko05200	16000;20309;22420;70615;16193;67581;226144;21812;12048;22034;19015;433759;17688;110157;11690;12387;71966;66795;19730;11789;20409;16476;13144;226519;20846;12575;12028;107173;15461;73212;26417;18805;56438;269878;216445;14871;59069;70719;80509;22031;12005;16653;12830;52635;11796;320706	K05459+K10030+K00445+K08803+K05405+K04707+K04467+K04674+K04570+K03175+K04504+K06067+K08737+K04366+K00799+K02105+K07835+K08736+K08732+K02085+K04448+K05635+K11220+K06625+K02159+K02158+K02833+K04456+K04371+K01115+K03868+K05637+K08878+K09290+K02649+K00922+K03174+K02157+K07827+K06237+K02677+K04725+K09288
132	Wnt signaling pathway	22	264	0.561906	0.893942	ko04310	22420;19055;13001;68585;21885;19015;27373;12387;67087;11789;213464;26409;16476;22379;21770;70435;226849;56438;93687;12005;26371;52635	K00445+K04348+K03115+K04512+K04497+K04504+K08960+K02105+K04493+K02085+K04508+K04427+K04448+K11584+K03868+K08957+K02157+K02677
133	Long-term potentiation	11	133	0.576597	0.894429	ko04720	19055;110157;16439;15461;19045;26417;12314;19047;320119;16653;52635	K04348+K04366+K04959+K02833+K06269+K04371+K02183+K04373+K07827+K02677
134	Circadian rhythm - fly	1	10	0.586876	0.894429	ko04711	12753	K02223
135	Vitamin B6 metabolism	1	10	0.586876	0.894429	ko00750	107272	K00831
136	Renin-angiotensin system	2	23	0.590812	0.894429	ko04614	16790;19025	K11140+K13289
137	Neurotrophin signaling pathway	21	256	0.591849	0.894429	ko04722	23939;26406;22034;110157;65020;26401;16476;75339;16923;12028;107173;15461;73212;26417;12314;70719;80509;320119;12070;22627;16653	K04464+K04421+K03175+K04366+K12458+K04416+K04448+K12460+K12459+K02159+K02158+K02833+K04456+K04371+K02183+K02649+K00922+K04373+K12465+K06630+K07827
138	ErbB signaling pathway	13	159	0.592817	0.894429	ko04012	67581;17973;110157;16476;12575;107173;15461;73212;26417;70719;80509;16653;52635	K04707+K07365+K04366+K04448+K06625+K02158+K02833+K04456+K04371+K02649+K00922+K07827+K02677
139	Propanoate metabolism	4	49	0.604111	0.894429	ko00640	56752;20917;110460;69748	K00149+K01900+K00626+K00128
140	Vascular smooth muscle contraction	29	356	0.612928	0.894429	ko04270	18784;71268;67454;19092;102103;99412;11541;170719;110157;19222;71704;338366;66350;16439;211429;110351;19045;26920;26417;269593;103268;12314;232807;19047;338349;213498;52635;320706;71653	K01047+K10352+K07376+K04267+K04366+K04263+K07532+K04959+K04851+K06269+K04371+K02183+K12329+K12331+K02677
141	TGF-beta signaling pathway	12	149	0.613795	0.894429	ko04350	13559;17130;12166;15902;21812;21781;17125;21926;76737;69259;26417;56438	K04682+K04677+K04673+K04680+K04674+K04683+K04676+K03156+K08023+K04371+K03868
142	Other glycan degradation	2	24	0.614375	0.894429	ko00511	71665;18010	K01206+K01186
143	beta-Alanine metabolism	3	37	0.616181	0.894429	ko00410	56752;69748;20810	K00149+K00128+K00797
144	Small cell lung cancer	11	137	0.61677	0.894429	ko05222	226144;12048;22034;226519;73212;269878;70719;80509;22031;12830;11796	K04467+K04570+K03175+K05635+K04456+K05637+K02649+K00922+K03174+K06237+K04725
145	Limonene and pinene degradation	1	11	0.621841	0.894429	ko00903	69748	K00128
146	Ubiquinone and other terpenoid-quinone biosynthesis	1	11	0.621841	0.894429	ko00130	230027	K00591
147	Valine, leucine and isoleucine degradation	7	90	0.647207	0.921531	ko00280	56752;12036;15108;110460;69748;52538;66948	K00149+K00826+K08683+K00626+K00128+K07508+K11538
148	Regulation of autophagy	4	52	0.651443	0.921531	ko04140	225326;74244;67526;22241	K00914+K08337+K08336+K08269
149	Fatty acid elongation in mitochondria	1	12	0.653849	0.921531	ko00062	52538	K07508
150	Jak-STAT signaling pathway	18	230	0.670252	0.938352	ko04630	15977;16165;16193;67581;12048;16168;16197;20844;16164;20846;16155;22018;16190;73212;15170;70719;80509;20852	K05415+K05077+K05405+K04707+K04570+K05433+K05072+K04705+K05076+K11220+K05135+K00431+K05071+K04456+K05697+K02649+K00922+K11225
151	Pentose and glucuronate interconversions	3	42	0.701488	0.975579	ko00040	626009;69748;110006	K00011+K00128+K01195
152	Folate biosynthesis	1	14	0.70997	0.977235	ko00790	14590	K01307
153	Vibrio cholerae infection	10	135	0.714878	0.977235	ko05110	269003;76299;66212;54411;242341;231506;320184;56444;76252;52635	K10955+K09582+K09481+K03662+K02146+K05692+K02153+K02677
154	Mucin type O-Glycan biosynthesis	2	29	0.716639	0.977235	ko00512	108148;94192	K00710+K00731
155	Hedgehog signaling pathway	5	72	0.739375	0.999542	ko04340	22420;241576;104318;27373;93687	K00445+K06233+K08959+K08960+K08957
156	Cytokine-cytokine receptor interaction	25	329	0.742517	0.999542	ko04060	15977;20309;16193;57349;20304;20306;12166;330122;21812;16168;12977;20303;12768;16197;27279;20296;16164;21926;16180;20310;16155;16994;22018;16190;17000	K05415+K10030+K10034+K05405+K10029+K12499+K05509+K04673+K05505+K04674+K05433+K05453+K12964+K04176+K05072+K05149+K05076+K03156+K04723+K05135+K03157+K00431+K05071+K03159
157	Arginine and proline metabolism	5	73	0.750325	1	ko00330	56752;30949;69051;69748;20810	K00149+K00933+K00286+K00128+K00797
158	Nitrogen metabolism	2	32	0.766332	1	ko00910	71934;27053	K01672+K01953
159	Glycosaminoglycan degradation	2	33	0.781128	1	ko00531	110006;52120	K01195+K10532
160	Ascorbate and aldarate metabolism	2	33	0.781128	1	ko00053	56752;69748	K00149+K00128
161	Tryptophan metabolism	4	63	0.791159	1	ko00380	56752;270076;110460;69748	K00149+K00252+K00626+K00128
162	Riboflavin metabolism	6	91	0.792294	1	ko00740	17772;19244;19250;19260;72145;52635	K01104
163	ECM-receptor interaction	14	198	0.795127	1	ko04512	16401;20750;16402;69538;12491;71914;16421;72432;20969;226519;15366;269878;12830;11603	K06483+K06250+K06484+K06238+K06259+K06590+K06254+K06257+K05635+K06267+K05637+K06237
164	Non-homologous end-joining	1	18	0.796406	1	ko03450	19360	K10866
165	Drug metabolism - other enzymes	5	78	0.799951	1	ko00983	16434;72269;110006;22245;22247	K01519+K01489+K01195+K00876+K13421
166	Alanine, aspartate and glutamate metabolism	2	36	0.820677	1	ko00250	14583;27053	K00820+K01953
167	Collecting duct acid secretion	3	52	0.827531	1	ko04966	71934;242341;76252	K01672+K02146+K02153
168	Melanogenesis	10	152	0.837387	1	ko04916	22420;13614;110157;12387;18976;15461;26417;12314;16653;52635	K00445+K05227+K04366+K02105+K05228+K02833+K04371+K02183+K07827+K02677
169	ABC transporters	3	54	0.846401	1	ko02010	11303;56199;27403	K05641+K05657+K05645
170	Arrhythmogenic right ventricular cardiomyopathy (ARVC)	9	140	0.84703	1	ko05412	16401;16402;12387;16421;320184;56444;110351;16905;269878	K06483+K06484+K02105+K06590+K05692+K04851+K12641+K05637
171	Phototransduction - fly	5	86	0.862766	1	ko04745	320184;56444;12314;110355;52635	K05692+K02183+K00910+K02677
172	Biosynthesis of unsaturated fatty acids	2	40	0.8634	1	ko01040	20249;56348	K00507+K00044+K10251
173	Butanoate metabolism	3	56	0.86345	1	ko00650	69772;110460;71911	K00019+K00626
174	Basal cell carcinoma	4	72	0.868634	1	ko05217	22420;12387;11789;12005	K00445+K02105+K02085+K02157
175	Glycosphingolipid biosynthesis - ganglio series	1	23	0.869198	1	ko00604	20454	K03370
176	Pathogenic Escherichia coli infection	15	228	0.877013	1	ko05130	75547;22153;17973;12387;14360;320184;56444;105722;70430;22154;22146;68089;11867;22627;52635	K12791+K07375+K07365+K02105+K05703+K05692+K06106+K10168+K07374+K05755+K05757+K06630+K02677
177	Tight junction	30	427	0.88025	1	ko04530	74190;13001;71268;67454;102103;99412;170719;12387;20742;338366;102866;17524;320184;56444;192195;105722;20913;213019;15461;73212;26920;269593;74107;103268;338349;16653;52635;18759;320706;71653	K06110+K03115+K10352+K02105+K06115+K06103+K05692+K06101+K06106+K05702+K05631+K05629+K02833+K04456+K06102+K07827+K02677+K06069
178	Leukocyte transendothelial migration	18	272	0.890089	1	ko04670	16401;16409;12388;20469;12387;320184;56444;57257;12927;17970;20913;110351;225341;107321;216445;70719;80509;52635	K06483+K06461+K05690+K08013+K02105+K05692+K05730+K05726+K08010+K05702+K05760+K05732+K02649+K00922+K02677
179	Tyrosine metabolism	5	91	0.892921	1	ko00350	11690;30949;22018;74035;14871	K00799+K00599+K00431
180	Glycosaminoglycan biosynthesis - chondroitin sulfate	1	26	0.899702	1	ko00532	74241	K00747
181	Systemic lupus erythematosus	13	207	0.900469	1	ko05322	547253;16819;80285;20568;21926;14129;15081;20823;77605;26920;246707;67332;214048	K11251+K03999+K03156+K06498+K11253+K11090+K03994+K03986+K11088
182	Viral myocarditis	18	279	0.911496	1	ko05416	71268;67454;102103;99412;170719;338366;14360;380969;320184;56444;97031;26920;269593;269878;103268;338349;320706;71653	K10352+K05703+K03260+K05692+K05637
183	Primary immunodeficiency	2	50	0.932574	1	ko05340	16197;11486	K05072+K01488
184	Primary bile acid biosynthesis	1	33	0.946034	1	ko00120	69106	K08764+K12405
185	Linoleic acid metabolism	3	74	0.955697	1	ko00591	18784;66350;211429	K01047
186	Retinol metabolism	5	109	0.959036	1	ko00830	28200;74580;17252;225845;114664	K11147+K09516+K11152+K00678+K11151
187	Nicotinate and nicotinamide metabolism	1	37	0.962133	1	ko00760	103466	K01081
188	Maturity onset diabetes of the young	1	38	0.965344	1	ko04950	15242	K08024
189	Arachidonic acid metabolism	7	145	0.966901	1	ko00590	16819;18784;54486;66350;211429;12408;96979	K01830+K01047+K00079+K00084+K00081+K05309
190	Antigen processing and presentation	7	148	0.971629	1	ko04612	14827;13030;21926;12317;19186;13025;66556	K08056+K01363+K03156+K08057+K06696+K01365+K08066
191	Gastric acid secretion	8	166	0.974618	1	ko04971	71934;232975;320184;56444;16439;16526;12314;52635	K01672+K01539+K05692+K04959+K04913+K02183+K02677
192	Salivary secretion	8	166	0.974618	1	ko04970	17105;19092;231506;232975;16439;11936;12314;52635	K13915+K07376+K13908+K01539+K04959+K01538+K02183+K02677
193	Phototransduction	2	66	0.979378	1	ko04744	50782;12314	K13765+K02183
194	Pancreatic secretion	9	186	0.979491	1	ko04972	18784;233979;71934;232975;66350;16439;211429;11936;52635	K01047+K14077+K01672+K01539+K04959+K01538+K02677
195	Staphylococcus aureus infection	5	122	0.980627	1	ko05150	16409;14129;17175;26920;246707	K06461+K06498+K03993+K03994+K03986
196	Axon guidance	16	294	0.98142	1	ko04360	19055;20348;17973;19735;71704;14360;140570;18846;15461;19649;26417;19734;228482;16653;12631;20359	K04348+K06840+K07365+K07524+K07532+K05703+K06821+K06820+K02833+K06755+K04371+K07526+K07827+K05765+K06842
197	Protein digestion and absorption	7	157	0.982344	1	ko04974	69538;71914;12823;232975;11936;12830;20514	K06238+K08131+K01539+K01538+K06237+K05616
198	Natural killer cell mediated cytotoxicity	13	267	0.991571	1	ko04650	15977;19055;110157;14360;21926;57257;15461;26417;15170;70719;80509;16653;52635	K05415+K04348+K04366+K05703+K03156+K05730+K02833+K04371+K05697+K02649+K00922+K07827+K02677
199	Metabolism of xenobiotics by cytochrome P450	3	108	0.995771	1	ko00980	11690;13849;14871	K00799+K01253
200	Complement and coagulation cascades	7	188	0.996938	1	ko04610	16819;20713;14058;17175;12946;26920;246707	K03999+K03982+K01314+K03993+K04011+K04005+K03994+K03986
201	Graft-versus-host disease	2	97	0.998153	1	ko05332	16193;21926	K05405+K03156
202	Calcium signaling pathway	10	260	0.999019	1	ko04020	19055;68961;11541;56632;18438;16439;73132;110351;12314;52635	K04348+K00871+K04267+K04718+K05218+K04959+K05863+K04851+K02183+K02677
203	Allograft rejection	1	81	0.999236	1	ko05330	21926	K03156
204	Steroid hormone biosynthesis	1	85	0.999464	1	ko00140	56348	K00044+K10251
205	Type I diabetes mellitus	1	89	0.999625	1	ko04940	21926	K03156
206	Drug metabolism - cytochrome P450	2	120	0.99971	1	ko00982	11690;14871	K00799
207	Cell adhesion molecules (CAMs)	7	229	0.999758	1	ko04514	57781;50723;16401;16409;102657;16421;20969	K06531+K06081+K06710+K06483+K06461+K06746+K06590+K06257
208	Autoimmune thyroid disease	1	107	0.999924	1	ko05320	22018	K00431
209	Neuroactive ligand-receptor interaction	4	358	1	1	ko04080	11541;213438;19222;18438	K04267+K04274+K04263+K05218
210	Olfactory transduction	6	1211	1	1	ko04740	19092;114564;78830;50799;12314;110355	K07376+K04257+K02183+K00910
