# Supplementary material for: Different Transcriptional Profiles of RAW264.7 Infected with Mycobacterium tuberculosis H37Rv and BCG Identified via Deep Sequencing
Source: PLoS One. 2012 Dec 19;7(12):e51988. doi: 10.1371/journal.pone.0051988 (PMC3526534; doi:10.1371/journal.pone.0051988)
Supplement: Table S4 — Potential pathway annotation of putative novel immune-relevant DGEs in RAW 264.7 involved in the response to the Mycobacterium tuberculosis challenge based on KEGG. What each column stands for just as shown in Table S4. These 28 pathways were selected from our point of view which may have some potential function for in-depth studies on Mycobacterium tuberculosis. Results suggested that in these 28 selected pathways the DGEs mainly distributed in global pathways, cellular processes pathways and organismal Systems pathways. In addition, more attention may be given to these Mycobacterium tuberculosis-affected immune-related genes in RAW264.7. (XLS) [file pone.0051988.s011.xls]

## Sheet: Sheet1
	Pathway	DEGs with pathway annotation (1371)	All genes with pathway annotation (16209)	Pvalue	Qvalue	Pathway ID		lg P
1	Microbial metabolism in diverse environments	36 (2.63%)	399 (2.46%)	0.36674	0.748807	ko01120		-0.435641
2	Natural killer cell mediated cytotoxicity	13 (0.95%)	267 (1.65%)	0.991571	1	ko04650		-0.00367618
3	T cell receptor signaling pathway	19 (1.39%)	170 (1.05%)	0.128414	0.492135	ko04660		-0.891389
4	B cell receptor signaling pathway	16 (1.17%)	167 (1.03%)	0.338563	0.732972	ko04662		-0.47036
5	Toll-like receptor signaling pathway	29 (2.12%)	158 (0.97%)	5.44486e-05	0.00236533	ko04620		-4.26401
6	Chemokine signaling pathway	29 (2.12%)	303 (1.87%)	0.268869	0.639304	ko04062		-0.570459
7	TGF-beta signaling pathway	12 (0.88%)	149 (0.92%)	0.613795	0.894429	ko04350		-0.211977
8	Cytokine-cytokine receptor interaction	25 (1.82%)	329 (2.03%)	0.742517	0.999542	ko04060		-0.129293
9	Microbial metabolism in diverse environments	6 (0.44%)	59 (0.36%)	0.382128	0.758671	ko04672		-0.417791
10	Basal transcription factors	7 (0.51%)	56 (0.35%)	0.192163	0.5617	ko03022		-0.716331
11	ABC transporters	3 (0.22%)	54 (0.33%)	0.846401	1	ko02010		-0.0724238
12	Complement and coagulation cascades	7 (0.51%)	188 (1.16%)	0.996938	1	ko04610		-0.00133181
13	Leukocyte transendothelial migration	18 (1.31%)	272 (1.68%)	0.890089	1	ko04670		-0.0505664
14	Protein processing in endoplasmic reticulum	43 (3.14%)	247 (1.52%)	4.09529e-06	0.000518814	ko04141		-5.38772
15	Endocytosis	51 (3.72%)	422 (2.6%)	0.0060478	0.0976953	ko04144		-2.2184
16	Ribosome	21 (1.53%)	141 (0.87%)	0.00765471	0.114821	ko03010		-2.11607
17	Lysosome	24 (1.75%)	195 (1.2%)	0.0401812	0.304523	ko04142		-1.39598
18	Phagosome	33 (2.41%)	344 (2.12%)	0.247915	0.639304	ko04145		-0.605698
19	Fc gamma R-mediated phagocytosis	23 (1.68%)	213 (1.31%)	0.134344	0.497331	ko04666		-0.871783
20	regulation of autophagy	4 (0.29%)	52 (0.32%)	0.651443	0.921531	ko04140		-0.186124
21	Antigen processing and presentation molecules	7 (0.51%)	148 (0.91%)	0.971629	1	ko04612		-0.0124997
22	Cell cycle	26 (1.9%)	161 (0.99%)	0.00100912	0.0302735	ko04110		-2.99606
23	Apoptosis	17 (1.24%)	123 (0.76%)	0.0298944	0.285356	ko04210		-1.52441
24	Peroxisome	15 (1.09%)	130 (0.8%)	0.13499	0.497331	ko04146		-0.869699
25	Calcium signaling pathway	10 (0.73%)	260 (1.6%)	0.999019	1	ko04020		-0.000426252
26	MAPK signaling pathway	40(2.9%)	407	0.178793	0.5617	ko04010		-0.747649
27	mTOR signaling pathway	11 (0.8%)	93 (0.57%)	0.161225	0.5617	ko04150		-0.792566
28	Fc epsilon RI signaling pathway	15 (1.09%)	147 (0.91%)	0.260928	0.639304	ko04664		-0.583479
