# Supplementary material for: Different Transcriptional Profiles of RAW264.7 Infected with Mycobacterium tuberculosis H37Rv and BCG Identified via Deep Sequencing
Source: PLoS One. 2012 Dec 19;7(12):e51988. doi: 10.1371/journal.pone.0051988 (PMC3526534; doi:10.1371/journal.pone.0051988)
Supplement: Table S5 — KEGG categorization of potential pathway based on KEGG. Results showed the number of DEGs in every pathway which belongs to the KEGG categorization among these 28 pathways selected from our point of view which may have some potential function for the in-depth studies on Mycobacterium tuberculosis. (XLS) [file pone.0051988.s012.xls]

## Sheet: Sheet1
Organismal Systems		176
	Natural killer cell mediated cytotoxicity	13	267 (1.65%)		1	ko04650
	T cell receptor signaling pathway	19	170 (1.05%)		0.492135	ko04660
	B cell receptor signaling pathway	16	167 (1.03%)		0.732972	ko04662
	Toll-like receptor signaling pathway	29	158 (0.97%)		0.00236533	ko04620
	Chemokine signaling pathway	29	303 (1.87%)		0.639304	ko04062
	Complement and coagulation cascades	7	188 (1.16%)		1	ko04610
	Leukocyte transendothelial migration	18	272 (1.68%)		1	ko04670
	Fc gamma R-mediated phagocytosis	23	213 (1.31%)		0.497331	ko04666
	Antigen processing and presentation molecules	7	148 (0.91%)		1	ko04612
	Fc epsilon RI signaling pathway	15	147 (0.91%)		0.639304	ko04664
global pathway		206
	Metabolic pathways (no map in kegg database)	170
	Microbial metabolism in diverse environments	36
Environmental Information Processing		101
	TGF-beta signaling pathway	12
	Calcium signaling pathway	10
	MAPK signaling pathway	40
	mTOR signaling pathway	11
	ABC transporters	3
	Cytokine-cytokine receptor interaction	25
Genetic Information Processing		71
	Basal transcription factors	7
	Ribosome	21
	Protein processing in endoplasmic reticulum	43
Cellular Processes		170
	Endocytosis	51
	Lysosome	24
	Phagosome	33
	Peroxisome	15
	regulation of autophagy	4
	Cell cycle	26
	Apoptosis	17
