# Supplementary material for: Different Transcriptional Profiles of RAW264.7 Infected with Mycobacterium tuberculosis H37Rv and BCG Identified via Deep Sequencing
Source: PLoS One. 2012 Dec 19;7(12):e51988. doi: 10.1371/journal.pone.0051988 (PMC3526534; doi:10.1371/journal.pone.0051988)
Supplement: Table S6 — Complete information on the GO annotation on DEGs belonging to the potential pathway. What each column stands for just as shown in Table S2. The DEGs from the selected 28 pathways were analyzed by the WEGO analysis. About 468, 466, and 468 genes could be annotated in GO component, GO function, and GO process based on sequence homologies, respectively. In the three main categories (cellular component, molecular function, and biological process) of the GO classification, “cell,” “cell part,” “binding,” “catalytic,” “metabolic process,” and “cellular process” were dominant. (XLS) [file pone.0051988.s013.xls]

## Sheet: Sheet1
		q-r	Gene	RawIntensity-ruoduRD	RawIntensity-qiangduQD	TPM-ruoduRD	TPM-qiangduQD	log2 Ratio(qiangduQD/ruoduRD)	P-Value	FDR	Symbol	Description	GO Component	GO Function	GO Process	transcriptID
1	Microbial metabolism in diverse environments	30	433273	0	30	0.01	5.35	9.0634	1.07e-09	7.27e-09	Gm5523	Mus musculus predicted pseudogene 5523 (Gm5523), non-coding RNA	-	-	-	gi|163838605|ref|NR_004447.1|
2	Microbial metabolism in diverse environments	7130	11674	3430	10560	617.34	1883.61	1.60936	0	0	Aldoa	Mus musculus aldolase A, fructose-bisphosphate (Aldoa), transcript variant 1, mRNA	GO:0005737//cytoplasm;GO:0005739//mitochondrion;GO:0019861//flagellum	GO:0003824//catalytic activity;GO:0004332//fructose-bisphosphate aldolase activity;GO:0004332//fructose-bisphosphate aldolase activity;GO:0016829//lyase activity	GO:0006096//glycolysis;GO:0008152//metabolic process;GO:0008152//metabolic process	gi|293597566|ref|NM_001177307.1|
3	Microbial metabolism in diverse environments	61	11690	30	91	5.4	16.23	1.58763	2.18e-08	1.29e-07	Alox5ap	Mus musculus arachidonate 5-lipoxygenase activating protein (Alox5ap), mRNA	GO:0005634//nucleus;GO:0005634//nucleus;GO:0005635//nuclear envelope;GO:0005783//endoplasmic reticulum;GO:0016020//membrane;GO:0016021//integral to membrane	GO:0004051//arachidonate 5-lipoxygenase activity;GO:0005515//protein binding;GO:0008047//enzyme activator activity;GO:0019899//enzyme binding;GO:0042803//protein homodimerization activity;GO:0046982//protein heterodimerization activity	GO:0002540//leukotriene production involved in inflammatory response;GO:0006691//leukotriene metabolic process;GO:0019370//leukotriene biosynthetic process;GO:0019370//leukotriene biosynthetic process;GO:0019370//leukotriene biosynthetic process;GO:0019370//leukotriene biosynthetic process;GO:0019372//lipoxygenase pathway;GO:0070207//protein homotrimerization	gi|33563241|ref|NM_009663.1|
4	Microbial metabolism in diverse environments	75	11810	56	131	10.08	23.37	1.21316	4.17e-08	2.39e-07	Apobec1	Mus musculus apolipoprotein B mRNA editing enzyme, catalytic polypeptide 1 (Apobec1), transcript variant 1, mRNA	-	GO:0003824//catalytic activity;GO:0004126//cytidine deaminase activity;GO:0008270//zinc ion binding;GO:0016787//hydrolase activity;GO:0016814//hydrolase activity, acting on carbon-nitrogen (but not peptide) bonds, in cyclic amidines;GO:0017091//AU-rich element binding;GO:0046872//metal ion binding	GO:0006397//mRNA processing;GO:0006970//response to osmotic stress;GO:0009972//cytidine deamination;GO:0010332//response to gamma radiation;GO:0016554//cytidine to uridine editing;GO:0016554//cytidine to uridine editing;GO:0016556//mRNA modification;GO:0016556//mRNA modification;GO:0042127//regulation of cell proliferation;GO:0042157//lipoprotein metabolic process;GO:0042158//lipoprotein biosynth…	gi|118130296|ref|NM_031159.3|
5	Microbial metabolism in diverse environments	-222	14381	415	193	74.69	34.43	-1.11725	3.29e-20	5.22e-19	G6pdx	Mus musculus glucose-6-phosphate dehydrogenase X-linked (G6pdx), mRNA	GO:0005625//soluble fraction;GO:0005634//nucleus;GO:0005792//microsome;GO:0005829//cytosol	GO:0003824//catalytic activity;GO:0004345//glucose-6-phosphate dehydrogenase activity;GO:0004345//glucose-6-phosphate dehydrogenase activity;GO:0004345//glucose-6-phosphate dehydrogenase activity;GO:0004345//glucose-6-phosphate dehydrogenase activity;GO:0005488//binding;GO:0005529//sugar binding;GO:0005536//glucose binding;GO:0016491//oxidoreductase activity;GO:0042803//protein homodimerization a…	GO:0001816//cytokine production;GO:0001998//angiotensin mediated vasoconstriction involved in regulation of systemic arterial blood pressure;GO:0002033//vasodilation by angiotensin involved in regulation of systemic arterial blood pressure;GO:0005975//carbohydrate metabolic process;GO:0006006//glucose metabolic process;GO:0006098//pentose-phosphate shunt;GO:0006741//NADP biosynthetic process;GO:0…	gi|50053914|ref|NM_008062.2|
6	Microbial metabolism in diverse environments	-1583	14751	3178	1595	571.98	284.5	-1.00754	1.81e-121	5.72e-120	Gpi1	Mus musculus glucose phosphate isomerase 1 (Gpi1), mRNA	GO:0005576//extracellular region;GO:0005615//extracellular space;GO:0005625//soluble fraction;GO:0005737//cytoplasm;GO:0005737//cytoplasm;GO:0005829//cytosol;GO:0019717//synaptosome	GO:0004347//glucose-6-phosphate isomerase activity;GO:0004347//glucose-6-phosphate isomerase activity;GO:0004347//glucose-6-phosphate isomerase activity;GO:0004347//glucose-6-phosphate isomerase activity;GO:0005125//cytokine activity;GO:0005515//protein binding;GO:0008083//growth factor activity;GO:0016853//isomerase activity;GO:0016866//intramolecular transferase activity;GO:0048029//monosacchar…	GO:0001525//angiogenesis;GO:0005975//carbohydrate metabolic process;GO:0006006//glucose metabolic process;GO:0006094//gluconeogenesis;GO:0006096//glycolysis;GO:0008152//metabolic process;GO:0008152//metabolic process;GO:0019242//methylglyoxal biosynthetic process;GO:0043154//negative regulation of caspase activity;GO:0043524//negative regulation of neuron apoptosis;GO:0046185//aldehyde catabolic …	gi|254553457|ref|NM_008155.3|
7	Microbial metabolism in diverse environments	-39	14871	68	29	12.24	5.17	-1.24337	5.45e-05	0.000209438	Gstt1	Mus musculus glutathione S-transferase, theta 1 (Gstt1), mRNA	GO:0005634//nucleus;GO:0005737//cytoplasm;GO:0005829//cytosol	GO:0004364//glutathione transferase activity;GO:0004364//glutathione transferase activity;GO:0004364//glutathione transferase activity;GO:0004602//glutathione peroxidase activity;GO:0016740//transferase activity	GO:0006749//glutathione metabolic process;GO:0006749//glutathione metabolic process	gi|160298218|ref|NM_008185.3|
8	Microbial metabolism in diverse environments	88	17769	46	134	8.28	23.9	1.52931	3.6e-11	2.76e-10	Mthfr	Mus musculus 5,10-methylenetetrahydrofolate reductase (Mthfr), transcript variant 2, mRNA	GO:0005625//soluble fraction	GO:0004489//methylenetetrahydrofolate reductase (NADPH) activity;GO:0004489//methylenetetrahydrofolate reductase (NADPH) activity;GO:0004489//methylenetetrahydrofolate reductase (NADPH) activity;GO:0016491//oxidoreductase activity;GO:0050660//flavin adenine dinucleotide binding;GO:0050661//NADP binding	GO:0006555//methionine metabolic process;GO:0009086//methionine biosynthetic process;GO:0046653//tetrahydrofolate metabolic process;GO:0055114//oxidation-reduction process	gi|239985492|ref|NM_010840.3|
9	Microbial metabolism in diverse environments	178	17772	70	248	12.6	44.24	1.81193	0	0	Mtm1	Mus musculus X-linked myotubular myopathy gene 1 (Mtm1), transcript variant 3, mRNA	-	GO:0004721//phosphoprotein phosphatase activity;GO:0004725//protein tyrosine phosphatase activity;GO:0016787//hydrolase activity;GO:0016791//phosphatase activity	GO:0016311//dephosphorylation;GO:0046716//muscle cell homeostasis	gi|255958299|ref|NM_019926.3|
10	Microbial metabolism in diverse environments	1310	19244	669	1979	120.41	353	1.55171	1.09e-12	1e-11	Ptp4a2	Mus musculus protein tyrosine phosphatase 4a2 (Ptp4a2), transcript variant 1, mRNA	GO:0005737//cytoplasm;GO:0005768//endosome;GO:0005886//plasma membrane;GO:0016020//membrane	GO:0004721//phosphoprotein phosphatase activity;GO:0004725//protein tyrosine phosphatase activity;GO:0016787//hydrolase activity;GO:0016791//phosphatase activity	GO:0006470//protein dephosphorylation;GO:0016311//dephosphorylation	gi|258613924|ref|NM_008974.4|
11	Microbial metabolism in diverse environments	86	19250	49	135	8.82	24.08	1.44898	1.73e-10	1.25e-09	Ptpn14	Mus musculus protein tyrosine phosphatase, non-receptor type 14 (Ptpn14), mRNA	GO:0005737//cytoplasm;GO:0005856//cytoskeleton	GO:0004721//phosphoprotein phosphatase activity;GO:0004725//protein tyrosine phosphatase activity;GO:0005488//binding;GO:0016787//hydrolase activity;GO:0016791//phosphatase activity	GO:0006470//protein dephosphorylation;GO:0016311//dephosphorylation	gi|110825985|ref|NM_008976.2|
12	Microbial metabolism in diverse environments	-119	20425	204	85	36.72	15.16	-1.2763	7.73e-13	7.23e-12	Shmt1	Mus musculus serine hydroxymethyltransferase 1 (soluble) (Shmt1), nuclear gene encoding mitochondrial protein, mRNA	GO:0005737//cytoplasm;GO:0005739//mitochondrion;GO:0005829//cytosol	GO:0003824//catalytic activity;GO:0004372//glycine hydroxymethyltransferase activity;GO:0004372//glycine hydroxymethyltransferase activity;GO:0008168//methyltransferase activity;GO:0008732//L-allo-threonine aldolase activity;GO:0016597//amino acid binding;GO:0016740//transferase activity;GO:0030170//pyridoxal phosphate binding;GO:0030170//pyridoxal phosphate binding;GO:0042802//identical protein …	GO:0006544//glycine metabolic process;GO:0006544//glycine metabolic process;GO:0006545//glycine biosynthetic process;GO:0006563//L-serine metabolic process;GO:0006730//one-carbon metabolic process;GO:0019264//glycine biosynthetic process from serine;GO:0051289//protein homotetramerization	gi|67846102|ref|NM_009171.2|
13	Microbial metabolism in diverse environments	355	20917	314	669	56.51	119.33	1.07838	0	0	Suclg2	Mus musculus succinate-Coenzyme A ligase, GDP-forming, beta subunit (Suclg2), nuclear gene encoding mitochondrial protein, mRNA	GO:0005739//mitochondrion;GO:0005739//mitochondrion;GO:0005739//mitochondrion;GO:0045244//succinate-CoA ligase complex (GDP-forming)	GO:0000166//nucleotide binding;GO:0003824//catalytic activity;GO:0004776//succinate-CoA ligase (GDP-forming) activity;GO:0004776//succinate-CoA ligase (GDP-forming) activity;GO:0004777//succinate-semialdehyde dehydrogenase activity;GO:0005524//ATP binding;GO:0005525//GTP binding;GO:0016874//ligase activity;GO:0019003//GDP binding;GO:0046982//protein heterodimerization activity	GO:0006099//tricarboxylic acid cycle;GO:0006099//tricarboxylic acid cycle;GO:0006104//succinyl-CoA metabolic process;GO:0006105//succinate metabolic process;GO:0008152//metabolic process;GO:0008152//metabolic process	gi|165972308|ref|NM_011507.2|
14	Microbial metabolism in diverse environments	-5781	21991	8591	2810	1546.23	501.23	-1.62521	0	0	Tpi1	Mus musculus triosephosphate isomerase 1 (Tpi1), mRNA	GO:0005625//soluble fraction;GO:0005634//nucleus;GO:0005829//cytosol	GO:0003824//catalytic activity;GO:0004807//triose-phosphate isomerase activity;GO:0004807//triose-phosphate isomerase activity;GO:0004807//triose-phosphate isomerase activity;GO:0004807//triose-phosphate isomerase activity;GO:0016853//isomerase activity;GO:0016853//isomerase activity	GO:0005975//carbohydrate metabolic process;GO:0006006//glucose metabolic process;GO:0006094//gluconeogenesis;GO:0006096//glycolysis;GO:0006098//pentose-phosphate shunt;GO:0006633//fatty acid biosynthetic process;GO:0007275//multicellular organismal development;GO:0008152//metabolic process;GO:0008152//metabolic process;GO:0008610//lipid biosynthetic process;GO:0009790//embryo development;GO:00196…	gi|226958348|ref|NM_009415.2|
15	Microbial metabolism in diverse environments	-2236	27053	3504	1268	630.66	226.18	-1.47939	2.47e-243	8.45e-242	Asns	Mus musculus asparagine synthetase (Asns), mRNA	GO:0005625//soluble fraction	GO:0000166//nucleotide binding;GO:0004066//asparagine synthase (glutamine-hydrolyzing) activity;GO:0004066//asparagine synthase (glutamine-hydrolyzing) activity;GO:0005524//ATP binding;GO:0016874//ligase activity;GO:0042803//protein homodimerization activity;GO:0048037//cofactor binding	GO:0006529//asparagine biosynthetic process;GO:0006529//asparagine biosynthetic process;GO:0006541//glutamine metabolic process;GO:0008152//metabolic process;GO:0008652//cellular amino acid biosynthetic process	gi|146134364|ref|NM_012055.3|
16	Microbial metabolism in diverse environments	50	30949	36	86	6.48	15.34	1.24323	6.13e-06	2.71e-05	Lcmt1	Mus musculus leucine carboxyl methyltransferase 1 (Lcmt1), mRNA	GO:0005575//cellular_component	GO:0003880//protein C-terminal carboxyl O-methyltransferase activity;GO:0008168//methyltransferase activity;GO:0016740//transferase activity	GO:0006481//C-terminal protein methylation	gi|42794772|ref|NM_025304.3|
17	Microbial metabolism in diverse environments	-463	52538	815	352	146.69	62.79	-1.22416	7.67e-44	1.84e-42	Acaa2	Mus musculus acetyl-Coenzyme A acyltransferase 2 (mitochondrial 3-oxoacyl-Coenzyme A thiolase) (Acaa2), nuclear gene encoding mitochondrial protein, mRNA	GO:0005739//mitochondrion;GO:0005739//mitochondrion;GO:0005739//mitochondrion;GO:0005743//mitochondrial inner membrane;GO:0005759//mitochondrial matrix	GO:0003824//catalytic activity;GO:0003988//acetyl-CoA C-acyltransferase activity;GO:0003988//acetyl-CoA C-acyltransferase activity;GO:0008415//acyltransferase activity;GO:0016740//transferase activity;GO:0016747//transferase activity, transferring acyl groups other than amino-acyl groups	GO:0006084//acetyl-CoA metabolic process;GO:0006629//lipid metabolic process;GO:0006631//fatty acid metabolic process;GO:0006635//fatty acid beta-oxidation;GO:0008152//metabolic process	gi|142366266|ref|NM_177470.3|
18	Microbial metabolism in diverse environments	-207	52635	405	198	72.89	35.32	-1.04524	6.87e-18	1.03e-16	Esyt2	Mus musculus extended synaptotagmin-like protein 2 (Esyt2), mRNA	GO:0005575//cellular_component;GO:0005886//plasma membrane;GO:0016020//membrane;GO:0016021//integral to membrane	GO:0003674//molecular_function	GO:0008150//biological_process	gi|76096371|ref|NM_028731.5|
19	Microbial metabolism in diverse environments	-1624	56421	2732	1108	491.71	197.64	-1.31493	2.49e-159	8.11e-158	Pfkp	Mus musculus phosphofructokinase, platelet (Pfkp), mRNA	GO:0005625//soluble fraction;GO:0005737//cytoplasm;GO:0005829//cytosol;GO:0005945//6-phosphofructokinase complex;GO:0005945//6-phosphofructokinase complex	GO:0000166//nucleotide binding;GO:0003872//6-phosphofructokinase activity;GO:0003872//6-phosphofructokinase activity;GO:0003872//6-phosphofructokinase activity;GO:0005524//ATP binding;GO:0005524//ATP binding;GO:0016301//kinase activity;GO:0016740//transferase activity;GO:0046872//metal ion binding;GO:0070095//fructose-6-phosphate binding	GO:0006002//fructose 6-phosphate metabolic process;GO:0006096//glycolysis;GO:0006096//glycolysis;GO:0006096//glycolysis;GO:0030388//fructose 1,6-bisphosphate metabolic process;GO:0046835//carbohydrate phosphorylation;GO:0051289//protein homotetramerization	gi|142384557|ref|NM_019703.3|
20	Microbial metabolism in diverse environments	-528	66171	802	274	144.35	48.87	-1.56255	8.81e-62	2.38e-60	Pgls	Mus musculus 6-phosphogluconolactonase (Pgls), mRNA	GO:0005625//soluble fraction;GO:0005737//cytoplasm	GO:0016787//hydrolase activity;GO:0017057//6-phosphogluconolactonase activity;GO:0017057//6-phosphogluconolactonase activity;GO:0048029//monosaccharide binding	GO:0005975//carbohydrate metabolic process;GO:0006098//pentose-phosphate shunt;GO:0009051//pentose-phosphate shunt, oxidative branch	gi|146134913|ref|NM_025396.3|
21	Microbial metabolism in diverse environments	69	66681	43	112	7.74	19.98	1.36815	2.65e-08	1.55e-07	Pgm1	Mus musculus phosphoglucomutase 1 (Pgm1), mRNA	GO:0005737//cytoplasm	GO:0000287//magnesium ion binding;GO:0004614//phosphoglucomutase activity;GO:0004614//phosphoglucomutase activity;GO:0004614//phosphoglucomutase activity;GO:0008973//phosphopentomutase activity;GO:0016853//isomerase activity;GO:0016868//intramolecular transferase activity, phosphotransferases;GO:0046872//metal ion binding	GO:0005975//carbohydrate metabolic process;GO:0006006//glucose metabolic process;GO:0006006//glucose metabolic process;GO:0008152//metabolic process	gi|118130267|ref|NM_025700.2|
22	Microbial metabolism in diverse environments	-846	67834	1320	474	237.58	84.55	-1.49054	6.69e-94	2.02e-92	Idh3a	Mus musculus isocitrate dehydrogenase 3 (NAD+) alpha (Idh3a), nuclear gene encoding mitochondrial protein, mRNA	GO:0005739//mitochondrion;GO:0005739//mitochondrion	GO:0000287//magnesium ion binding;GO:0004449//isocitrate dehydrogenase (NAD+) activity;GO:0004449//isocitrate dehydrogenase (NAD+) activity;GO:0016491//oxidoreductase activity;GO:0016616//oxidoreductase activity, acting on the CH-OH group of donors, NAD or NADP as acceptor;GO:0046872//metal ion binding;GO:0051287//NAD binding	GO:0006099//tricarboxylic acid cycle;GO:0006099//tricarboxylic acid cycle;GO:0006102//isocitrate metabolic process;GO:0006103//2-oxoglutarate metabolic process;GO:0006734//NADH metabolic process;GO:0055114//oxidation-reduction process	gi|31560055|ref|NM_029573.2|
23	Microbial metabolism in diverse environments	-411	69748	546	135	98.27	24.08	-2.02892	1.83e-60	4.93e-59	Aldh16a1	Mus musculus aldehyde dehydrogenase 16 family, member A1 (Aldh16a1), mRNA	GO:0005575//cellular_component	GO:0003674//molecular_function;GO:0016491//oxidoreductase activity	GO:0008150//biological_process;GO:0008152//metabolic process;GO:0055114//oxidation-reduction process	gi|26080428|ref|NM_145954.1|
24	Microbial metabolism in diverse environments	-217	72145	358	141	64.43	25.15	-1.35717	2.16e-23	3.8e-22	Wdfy3	Mus musculus WD repeat and FYVE domain containing 3 (Wdfy3), mRNA	GO:0005635//nuclear envelope;GO:0005737//cytoplasm;GO:0005776//autophagic vacuole;GO:0016020//membrane;GO:0019898//extrinsic to membrane;GO:0044444//cytoplasmic part	GO:0003831//beta-N-acetylglucosaminylglycopeptide beta-1,4-galactosyltransferase activity;GO:0003831//beta-N-acetylglucosaminylglycopeptide beta-1,4-galactosyltransferase activity;GO:0005488//binding;GO:0005545//1-phosphatidylinositol binding;GO:0008270//zinc ion binding;GO:0016740//transferase activity;GO:0016757//transferase activity, transferring glycosyl groups;GO:0046872//metal ion binding	GO:0008152//metabolic process	gi|270483844|ref|NM_172882.3|
25	Microbial metabolism in diverse environments	-1573	74035	2557	984	460.22	175.52	-1.39069	1.86e-162	6.11e-161	Nol9	Mus musculus nucleolar protein 9 (Nol9), transcript variant 1, mRNA	GO:0005575//cellular_component;GO:0005634//nucleus	GO:0003674//molecular_function	GO:0008150//biological_process	gi|227430357|ref|NM_001159599.1|
26	Microbial metabolism in diverse environments	-1074	74551	2005	931	360.86	166.06	-1.11973	1.57e-91	4.73e-90	Pck2	Mus musculus phosphoenolpyruvate carboxykinase 2 (mitochondrial) (Pck2), nuclear gene encoding mitochondrial protein, mRNA	GO:0005625//soluble fraction;GO:0005739//mitochondrion;GO:0005739//mitochondrion;GO:0005739//mitochondrion	GO:0000166//nucleotide binding;GO:0004611//phosphoenolpyruvate carboxykinase activity;GO:0004611//phosphoenolpyruvate carboxykinase activity;GO:0004613//phosphoenolpyruvate carboxykinase (GTP) activity;GO:0004613//phosphoenolpyruvate carboxykinase (GTP) activity;GO:0005525//GTP binding;GO:0016829//lyase activity;GO:0016831//carboxy-lyase activity;GO:0017076//purine nucleotide binding;GO:0046872//…	GO:0006094//gluconeogenesis;GO:0006094//gluconeogenesis;GO:0006107//oxaloacetate metabolic process	gi|142382732|ref|NM_028994.2|
27	Microbial metabolism in diverse environments	31	75731	5	36	0.9	6.42	2.83458	2.75e-05	0.000110762	5133401N09Rik	Mus musculus RIKEN cDNA 5133401N09 gene (5133401N09Rik), transcript variant 1, mRNA	GO:0005575//cellular_component	GO:0000166//nucleotide binding;GO:0003674//molecular_function;GO:0004765//shikimate kinase activity;GO:0005524//ATP binding;GO:0016301//kinase activity;GO:0016740//transferase activity;GO:0046316//gluconokinase activity	GO:0005975//carbohydrate metabolic process;GO:0008150//biological_process	gi|298493328|ref|NM_198004.3|
28	Microbial metabolism in diverse environments	302	76238	176	478	31.68	85.26	1.4283	0	0	Grhpr	Mus musculus glyoxylate reductase/hydroxypyruvate reductase (Grhpr), mRNA	GO:0005829//cytosol	GO:0003824//catalytic activity;GO:0005488//binding;GO:0008465//glycerate dehydrogenase activity;GO:0016491//oxidoreductase activity;GO:0016616//oxidoreductase activity, acting on the CH-OH group of donors, NAD or NADP as acceptor;GO:0016618//hydroxypyruvate reductase activity;GO:0016618//hydroxypyruvate reductase activity;GO:0030267//glyoxylate reductase (NADP) activity;GO:0030267//glyoxylate red…	GO:0008152//metabolic process;GO:0043648//dicarboxylic acid metabolic process;GO:0055114//oxidation-reduction process	gi|17933767|ref|NM_080289.1|
29	Microbial metabolism in diverse environments	-1689	107272	3100	1411	557.95	251.68	-1.14855	3.07e-146	9.94e-145	Psat1	Mus musculus phosphoserine aminotransferase 1 (Psat1), mRNA	-	GO:0003824//catalytic activity;GO:0004648//O-phospho-L-serine:2-oxoglutarate aminotransferase activity;GO:0008483//transaminase activity;GO:0016740//transferase activity;GO:0030170//pyridoxal phosphate binding	GO:0006564//L-serine biosynthetic process;GO:0008152//metabolic process;GO:0008652//cellular amino acid biosynthetic process	gi|54292131|ref|NM_177420.1|
30	Microbial metabolism in diverse environments	87	110460	82	169	14.76	30.14	1.02999	4.63e-08	2.65e-07	Acat2	Mus musculus acetyl-Coenzyme A acetyltransferase 2 (Acat2), mRNA	GO:0005737//cytoplasm;GO:0005739//mitochondrion;GO:0005829//cytosol	GO:0003824//catalytic activity;GO:0003985//acetyl-CoA C-acetyltransferase activity;GO:0003985//acetyl-CoA C-acetyltransferase activity;GO:0008415//acyltransferase activity;GO:0016740//transferase activity;GO:0016747//transferase activity, transferring acyl groups other than amino-acyl groups	GO:0008152//metabolic process	gi|148747460|ref|NM_009338.3|
31	Microbial metabolism in diverse environments	213	212032	143	356	25.74	63.5	1.30274	0	0	Hk3	Mus musculus hexokinase 3 (Hk3), nuclear gene encoding mitochondrial protein, mRNA	GO:0005739//mitochondrion;GO:0043234//protein complex	GO:0000166//nucleotide binding;GO:0004396//hexokinase activity;GO:0004396//hexokinase activity;GO:0005524//ATP binding;GO:0016301//kinase activity;GO:0016740//transferase activity;GO:0016773//phosphotransferase activity, alcohol group as acceptor;GO:0019899//enzyme binding;GO:0042562//hormone binding	GO:0005975//carbohydrate metabolic process;GO:0006096//glycolysis;GO:0046835//carbohydrate phosphorylation	gi|146198855|ref|NM_001033245.3|
32	Microbial metabolism in diverse environments	55	269823	41	96	7.38	17.12	1.21399	2.7e-06	1.25e-05	Pon3	Mus musculus paraoxonase 3 (Pon3), mRNA	GO:0005576//extracellular region;GO:0005792//microsome	GO:0004063//aryldialkylphosphatase activity;GO:0004064//arylesterase activity;GO:0016787//hydrolase activity;GO:0046872//metal ion binding	-	gi|27370509|ref|NM_173006.1|
33	Microbial metabolism in diverse environments	-1372	269951	1826	454	328.65	80.98	-2.02091	6.15e-197	2.06e-195	Idh2	Mus musculus isocitrate dehydrogenase 2 (NADP+), mitochondrial (Idh2), nuclear gene encoding mitochondrial protein, mRNA	GO:0005739//mitochondrion;GO:0005739//mitochondrion;GO:0005743//mitochondrial inner membrane	GO:0000287//magnesium ion binding;GO:0004450//isocitrate dehydrogenase (NADP+) activity;GO:0004450//isocitrate dehydrogenase (NADP+) activity;GO:0016491//oxidoreductase activity;GO:0016616//oxidoreductase activity, acting on the CH-OH group of donors, NAD or NADP as acceptor;GO:0046872//metal ion binding;GO:0051287//NAD binding	GO:0006097//glyoxylate cycle;GO:0006099//tricarboxylic acid cycle;GO:0006102//isocitrate metabolic process;GO:0006950//response to stress;GO:0008152//metabolic process;GO:0055114//oxidation-reduction process	gi|225579032|ref|NM_173011.2|
34	Microbial metabolism in diverse environments	36	270076	24	60	4.32	10.7	1.30851	8.77e-05	0.000326466	Gcdh	Mus musculus glutaryl-Coenzyme A dehydrogenase (Gcdh), nuclear gene encoding mitochondrial protein, transcript variant 2, mRNA	GO:0005739//mitochondrion;GO:0005739//mitochondrion;GO:0005739//mitochondrion;GO:0005743//mitochondrial inner membrane	GO:0000062//fatty-acyl-CoA binding;GO:0003995//acyl-CoA dehydrogenase activity;GO:0004361//glutaryl-CoA dehydrogenase activity;GO:0004361//glutaryl-CoA dehydrogenase activity;GO:0016491//oxidoreductase activity;GO:0016627//oxidoreductase activity, acting on the CH-CH group of donors;GO:0050660//flavin adenine dinucleotide binding;GO:0050660//flavin adenine dinucleotide binding	GO:0006637//acyl-CoA metabolic process;GO:0008152//metabolic process;GO:0019395//fatty acid oxidation;GO:0046949//fatty-acyl-CoA biosynthetic process;GO:0055114//oxidation-reduction process	gi|113680426|ref|NM_001044744.1|
35	Microbial metabolism in diverse environments	93	319625	28	121	5.04	21.58	2.0982	1.71e-11	1.36e-10	Galm	Mus musculus galactose mutarotase (Galm), mRNA	GO:0005575//cellular_component;GO:0005737//cytoplasm	GO:0003824//catalytic activity;GO:0004034//aldose 1-epimerase activity;GO:0004034//aldose 1-epimerase activity;GO:0016853//isomerase activity;GO:0030246//carbohydrate binding;GO:0042803//protein homodimerization activity	GO:0005975//carbohydrate metabolic process;GO:0005975//carbohydrate metabolic process;GO:0019318//hexose metabolic process	gi|146198545|ref|NM_176963.4|
36	ABC transporters	12	11303	0	12	0.01	2.14	7.74147	0.000258794	0.00089261	Abca1	Mus musculus ATP-binding cassette, sub-family A (ABC1), member 1 (Abca1), mRNA	GO:0005794//Golgi apparatus;GO:0005886//plasma membrane;GO:0005887//integral to plasma membrane;GO:0005901//caveola;GO:0016020//membrane;GO:0016021//integral to membrane;GO:0043231//intracellular membrane-bounded organelle	GO:0000166//nucleotide binding;GO:0005515//protein binding;GO:0005524//ATP binding;GO:0005548//phospholipid transporter activity;GO:0005548//phospholipid transporter activity;GO:0008035//high-density lipoprotein particle binding;GO:0008509//anion transmembrane transporter activity;GO:0016887//ATPase activity;GO:0017111//nucleoside-triphosphatase activity;GO:0017127//cholesterol transporter activi…	GO:0002790//peptide secretion;GO:0006497//protein lipidation;GO:0006810//transport;GO:0006820//anion transport;GO:0006911//phagocytosis, engulfment;GO:0008203//cholesterol metabolic process;GO:0010875//positive regulation of cholesterol efflux;GO:0015914//phospholipid transport;GO:0030301//cholesterol transport;GO:0033344//cholesterol efflux;GO:0033344//cholesterol efflux;GO:0033700//phospholipid…	gi|90568037|ref|NM_013454.3|
37	Metabolic pathways (no map in kegg database)	-24	11486	34	10	6.12	1.78	-1.78165	0.000220054	0.000770282	Ada	Mus musculus adenosine deaminase (Ada), mRNA	GO:0005615//extracellular space;GO:0005737//cytoplasm;GO:0005737//cytoplasm;GO:0005886//plasma membrane;GO:0016020//membrane;GO:0030054//cell junction;GO:0032839//dendrite cytoplasm;GO:0043025//neuronal cell body	GO:0001883//purine nucleoside binding;GO:0004000//adenosine deaminase activity;GO:0004000//adenosine deaminase activity;GO:0004000//adenosine deaminase activity;GO:0004000//adenosine deaminase activity;GO:0016787//hydrolase activity;GO:0019239//deaminase activity;GO:0046872//metal ion binding	GO:0001701//in utero embryonic development;GO:0001829//trophectodermal cell differentiation;GO:0001889//liver development;GO:0001890//placenta development;GO:0002314//germinal center B cell differentiation;GO:0002636//positive regulation of germinal center formation;GO:0002686//negative regulation of leukocyte migration;GO:0002686//negative regulation of leukocyte migration;GO:0002906//negative r…	gi|142353155|ref|NM_007398.3|
38	Calcium signaling pathway	26	11541	11	37	1.98	6.6	1.73697	0.000161559	0.000578515	Adora2b	Mus musculus adenosine A2b receptor (Adora2b), mRNA	GO:0005886//plasma membrane;GO:0005886//plasma membrane;GO:0005886//plasma membrane;GO:0009986//cell surface;GO:0016020//membrane;GO:0016021//integral to membrane	GO:0001609//adenosine receptor activity, G-protein coupled;GO:0001609//adenosine receptor activity, G-protein coupled;GO:0004871//signal transducer activity;GO:0004872//receptor activity;GO:0004930//G-protein coupled receptor activity;GO:0004930//G-protein coupled receptor activity	GO:0002882//positive regulation of chronic inflammatory response to non-antigenic stimulus;GO:0007165//signal transduction;GO:0007186//G-protein coupled receptor protein signaling pathway;GO:0007189//activation of adenylate cyclase activity by G-protein signaling pathway;GO:0008284//positive regulation of cell proliferation;GO:0008285//negative regulation of cell proliferation;GO:0010575//positiv…	gi|145966718|ref|NM_007413.4|
39	Lysosome	-437	11767	692	255	124.55	45.48	-1.45342	2.79e-48	6.93e-47	Ap1m1	Mus musculus adaptor-related protein complex AP-1, mu subunit 1 (Ap1m1), mRNA	GO:0005794//Golgi apparatus;GO:0005802//trans-Golgi network;GO:0016020//membrane;GO:0030131//clathrin adaptor complex;GO:0031410//cytoplasmic vesicle	GO:0005515//protein binding	GO:0006810//transport;GO:0006886//intracellular protein transport;GO:0006886//intracellular protein transport;GO:0015031//protein transport;GO:0016192//vesicle-mediated transport;GO:0016192//vesicle-mediated transport	gi|158517945|ref|NM_007456.4|
40	Lysosome	-356	11769	567	211	102.05	37.64	-1.43894	2.62e-39	5.87e-38	Ap1s1	Mus musculus adaptor protein complex AP-1, sigma 1 (Ap1s1), mRNA	GO:0005794//Golgi apparatus;GO:0005802//trans-Golgi network;GO:0005905//coated pit;GO:0016020//membrane;GO:0030117//membrane coat;GO:0030121//AP-1 adaptor complex;GO:0030130//clathrin coat of trans-Golgi network vesicle;GO:0030131//clathrin adaptor complex;GO:0031410//cytoplasmic vesicle	GO:0005515//protein binding;GO:0005515//protein binding;GO:0008565//protein transporter activity;GO:0008565//protein transporter activity	GO:0006810//transport;GO:0006886//intracellular protein transport;GO:0006886//intracellular protein transport;GO:0006897//endocytosis;GO:0015031//protein transport;GO:0016192//vesicle-mediated transport;GO:0016192//vesicle-mediated transport;GO:0016192//vesicle-mediated transport	gi|118131012|ref|NM_007457.2|
41	Lysosome	-184	11782	270	86	48.6	15.34	-1.66366	8.45e-24	1.5e-22	Ap4s1	Mus musculus adaptor-related protein complex AP-4, sigma 1 (Ap4s1), mRNA	GO:0005794//Golgi apparatus;GO:0005802//trans-Golgi network;GO:0005905//coated pit;GO:0016020//membrane	GO:0005515//protein binding;GO:0008565//protein transporter activity	GO:0006810//transport;GO:0006886//intracellular protein transport;GO:0015031//protein transport;GO:0016192//vesicle-mediated transport	gi|183396772|ref|NM_021710.3|
42	Apoptosis	-228	11796	453	225	81.53	40.13	-1.02265	3.54e-19	5.44e-18	Birc3	Mus musculus baculoviral IAP repeat-containing 3 (Birc3), mRNA	GO:0005622//intracellular;GO:0005737//cytoplasm;GO:0043234//protein complex;GO:0045121//membrane raft	GO:0005515//protein binding;GO:0008270//zinc ion binding;GO:0046872//metal ion binding	GO:0006915//apoptosis;GO:0042981//regulation of apoptosis;GO:0051291//protein heterooligomerization	gi|163644308|ref|NM_007464.3|
43	Ribosome	46	11837	34	80	6.12	14.27	1.22138	1.71e-05	7.13e-05	Rplp0	Mus musculus ribosomal protein, large, P0 (Rplp0), mRNA	GO:0005622//intracellular;GO:0005737//cytoplasm;GO:0005840//ribosome;GO:0030529//ribonucleoprotein complex	GO:0003735//structural constituent of ribosome	GO:0006414//translational elongation;GO:0042254//ribosome biogenesis	gi|254939638|ref|NM_007475.5|
44	Fc gamma R-mediated phagocytosis	-2000	11867	3281	1281	590.52	228.49	-1.36985	3.38e-203	1.14e-201	Arpc1b	Mus musculus actin related protein 2/3 complex, subunit 1B (Arpc1b), mRNA	GO:0005737//cytoplasm;GO:0005856//cytoskeleton;GO:0005885//Arp2/3 protein complex	GO:0003779//actin binding	GO:0030833//regulation of actin filament polymerization	gi|160837787|ref|NM_023142.2|
45	Lysosome	-55	11883	81	26	14.58	4.64	-1.65179	4.75e-08	2.71e-07	Arsa	Mus musculus arylsulfatase A (Arsa), mRNA	GO:0000299//integral to membrane of membrane fraction;GO:0001669//acrosomal vesicle;GO:0005615//extracellular space;GO:0005737//cytoplasm;GO:0005764//lysosome;GO:0005764//lysosome;GO:0005768//endosome;GO:0005886//plasma membrane;GO:0031232//extrinsic to external side of plasma membrane	GO:0003824//catalytic activity;GO:0004065//arylsulfatase activity;GO:0004098//cerebroside-sulfatase activity;GO:0008484//sulfuric ester hydrolase activity;GO:0008484//sulfuric ester hydrolase activity;GO:0016787//hydrolase activity;GO:0046872//metal ion binding	GO:0006914//autophagy;GO:0007339//binding of sperm to zona pellucida;GO:0007417//central nervous system development;GO:0007584//response to nutrient;GO:0008152//metabolic process;GO:0009268//response to pH;GO:0043627//response to estrogen stimulus;GO:0045471//response to ethanol;GO:0051597//response to methylmercury	gi|293651533|ref|NM_009713.4|
46	Metabolic pathways (no map in kegg database)	502	11886	183	685	32.94	122.18	1.8911	2e-13	2.11e-12	Asah1	Mus musculus N-acylsphingosine amidohydrolase 1 (Asah1), mRNA	GO:0005764//lysosome	GO:0016787//hydrolase activity;GO:0017040//ceramidase activity;GO:0017040//ceramidase activity	GO:0006629//lipid metabolic process;GO:0008152//metabolic process;GO:0010033//response to organic substance;GO:0030324//lung development	gi|158966701|ref|NM_019734.2|
47	Metabolic pathways (no map in kegg database)	-3789	11946	6316	2527	1136.77	450.75	-1.33454	0	0	Atp5a1	Mus musculus ATP synthase, H+ transporting, mitochondrial F1 complex, alpha subunit 1 (Atp5a1), nuclear gene encoding mitochondrial protein, mRNA	GO:0000275//mitochondrial proton-transporting ATP synthase complex, catalytic core F(1);GO:0005739//mitochondrion;GO:0005739//mitochondrion;GO:0005739//mitochondrion;GO:0005743//mitochondrial inner membrane;GO:0005743//mitochondrial inner membrane;GO:0005743//mitochondrial inner membrane;GO:0016020//membrane;GO:0016469//proton-transporting two-sector ATPase complex;GO:0033178//proton-transporting…	GO:0000166//nucleotide binding;GO:0005524//ATP binding;GO:0005524//ATP binding;GO:0005524//ATP binding;GO:0016820//hydrolase activity, acting on acid anhydrides, catalyzing transmembrane movement of substances;GO:0016887//ATPase activity;GO:0043531//ADP binding;GO:0046933//hydrogen ion transporting ATP synthase activity, rotational mechanism;GO:0046933//hydrogen ion transporting ATP synthase acti…	GO:0006172//ADP biosynthetic process;GO:0006200//ATP catabolic process;GO:0006629//lipid metabolic process;GO:0006754//ATP biosynthetic process;GO:0006810//transport;GO:0006811//ion transport;GO:0009790//embryo development;GO:0015986//ATP synthesis coupled proton transport;GO:0015992//proton transport;GO:0015992//proton transport;GO:0034220//ion transmembrane transport;GO:0046034//ATP metabolic p…	gi|126506325|ref|NM_007505.2|
48	Metabolic pathways (no map in kegg database)	-1427	11983	2360	933	424.76	166.42	-1.35182	8.18e-144	2.64e-142	Atpif1	Mus musculus ATPase inhibitory factor 1 (Atpif1), nuclear gene encoding mitochondrial protein, mRNA	GO:0005739//mitochondrion;GO:0005739//mitochondrion;GO:0005739//mitochondrion	GO:0004857//enzyme inhibitor activity;GO:0042030//ATPase inhibitor activity	GO:0045980//negative regulation of nucleotide metabolic process	gi|227496868|ref|NM_007512.3|
49	Protein processing in endoplasmic reticulum	-327	12028	458	131	82.43	23.37	-1.81851	2.87e-44	6.94e-43	Bax	Mus musculus BCL2-associated X protein (Bax), mRNA	GO:0005622//intracellular;GO:0005625//soluble fraction;GO:0005737//cytoplasm;GO:0005737//cytoplasm;GO:0005737//cytoplasm;GO:0005739//mitochondrion;GO:0005739//mitochondrion;GO:0005739//mitochondrion;GO:0005741//mitochondrial outer membrane;GO:0005741//mitochondrial outer membrane;GO:0005783//endoplasmic reticulum;GO:0005829//cytosol;GO:0005829//cytosol;GO:0016020//membrane;GO:0016021//integral to…	GO:0005515//protein binding;GO:0031072//heat shock protein binding;GO:0042803//protein homodimerization activity;GO:0042803//protein homodimerization activity;GO:0046982//protein heterodimerization activity;GO:0046982//protein heterodimerization activity;GO:0051087//chaperone binding;GO:0051400//BH domain binding;GO:0051434//BH3 domain binding	GO:0001101//response to acid;GO:0001541//ovarian follicle development;GO:0001541//ovarian follicle development;GO:0001764//neuron migration;GO:0001776//leukocyte homeostasis;GO:0001777//T cell homeostatic proliferation;GO:0001782//B cell homeostasis;GO:0001782//B cell homeostasis;GO:0001783//B cell apoptosis;GO:0001822//kidney development;GO:0001836//release of cytochrome c from mitochondria;GO:0…	gi|133778943|ref|NM_007527.3|
50	Metabolic pathways (no map in kegg database)	498	12036	173	671	31.14	119.69	1.94246	2.56e-13	2.61e-12	Bcat2	Mus musculus branched chain aminotransferase 2, mitochondrial (Bcat2), nuclear gene encoding mitochondrial protein, mRNA	GO:0005634//nucleus;GO:0005737//cytoplasm;GO:0005739//mitochondrion;GO:0005739//mitochondrion;GO:0005739//mitochondrion	GO:0003824//catalytic activity;GO:0004084//branched-chain-amino-acid transaminase activity;GO:0004084//branched-chain-amino-acid transaminase activity;GO:0004084//branched-chain-amino-acid transaminase activity;GO:0008483//transaminase activity;GO:0016740//transferase activity	GO:0006549//isoleucine metabolic process;GO:0006550//isoleucine catabolic process;GO:0006550//isoleucine catabolic process;GO:0006551//leucine metabolic process;GO:0006573//valine metabolic process;GO:0008152//metabolic process;GO:0008152//metabolic process;GO:0008652//cellular amino acid biosynthetic process;GO:0009081//branched chain family amino acid metabolic process;GO:0009081//branched chai…	gi|142365745|ref|NM_009737.2|
51	Apoptosis	163	12048	61	224	10.98	39.96	1.86368	2.44e-15	3.28e-14	Bcl2l1	Mus musculus BCL2-like 1 (Bcl2l1), nuclear gene encoding mitochondrial protein, mRNA	GO:0005622//intracellular;GO:0005737//cytoplasm;GO:0005739//mitochondrion;GO:0005739//mitochondrion;GO:0005740//mitochondrial envelope;GO:0005741//mitochondrial outer membrane;GO:0005829//cytosol;GO:0016020//membrane;GO:0016021//integral to membrane;GO:0031966//mitochondrial membrane;GO:0044429//mitochondrial part	GO:0005515//protein binding;GO:0043027//caspase inhibitor activity;GO:0046982//protein heterodimerization activity;GO:0046982//protein heterodimerization activity;GO:0051400//BH domain binding;GO:0070215//MDM2 binding	GO:0001541//ovarian follicle development;GO:0001541//ovarian follicle development;GO:0001541//ovarian follicle development;GO:0001701//in utero embryonic development;GO:0001836//release of cytochrome c from mitochondria;GO:0006915//apoptosis;GO:0006915//apoptosis;GO:0006915//apoptosis;GO:0006916//anti-apoptosis;GO:0006916//anti-apoptosis;GO:0007281//germ cell development;GO:0007281//germ cell dev…	gi|118129881|ref|NM_009743.4|
52	TGF-beta signaling pathway	448	12166	129	577	23.22	102.92	2.14808	0	0	Bmpr1a	Mus musculus bone morphogenetic protein receptor, type 1A (Bmpr1a), mRNA	GO:0016020//membrane;GO:0016021//integral to membrane	GO:0000166//nucleotide binding;GO:0004672//protein kinase activity;GO:0004674//protein serine/threonine kinase activity;GO:0004675//transmembrane receptor protein serine/threonine kinase activity;GO:0004872//receptor activity;GO:0005024//transforming growth factor beta receptor activity;GO:0005515//protein binding;GO:0005524//ATP binding;GO:0016301//kinase activity;GO:0016740//transferase activit…	GO:0001701//in utero embryonic development;GO:0001707//mesoderm formation;GO:0001756//somitogenesis;GO:0001880//Mullerian duct regression;GO:0002053//positive regulation of mesenchymal cell proliferation;GO:0003007//heart morphogenesis;GO:0006468//protein phosphorylation;GO:0007389//pattern specification process;GO:0007398//ectoderm development;GO:0007399//nervous system development;GO:0007492//e…	gi|133891829|ref|NM_009758.4|
53	Cell cycle	-188	12236	273	85	49.14	15.16	-1.69663	1.12e-24	2.02e-23	Bub1b	Mus musculus budding uninhibited by benzimidazoles 1 homolog, beta (S. cerevisiae) (Bub1b), mRNA	GO:0000776//kinetochore;GO:0000776//kinetochore;GO:0000776//kinetochore;GO:0000776//kinetochore;GO:0000940//condensed chromosome outer kinetochore;GO:0005634//nucleus;GO:0005694//chromosome;GO:0005737//cytoplasm	GO:0000166//nucleotide binding;GO:0004672//protein kinase activity;GO:0004674//protein serine/threonine kinase activity;GO:0005524//ATP binding;GO:0016301//kinase activity;GO:0016740//transferase activity	GO:0006468//protein phosphorylation;GO:0006915//apoptosis;GO:0007049//cell cycle;GO:0007067//mitosis;GO:0007091//mitotic metaphase/anaphase transition;GO:0051301//cell division	gi|157951691|ref|NM_009773.3|
54	Cell cycle	671	12237	507	1178	91.25	210.12	1.20332	7.29e-13	6.87e-12	Bub3	Mus musculus budding uninhibited by benzimidazoles 3 homolog (S. cerevisiae) (Bub3), mRNA	GO:0000776//kinetochore;GO:0005634//nucleus;GO:0005694//chromosome	-	GO:0000070//mitotic sister chromatid segregation;GO:0007049//cell cycle;GO:0007059//chromosome segregation;GO:0007059//chromosome segregation;GO:0007067//mitosis;GO:0007126//meiosis;GO:0051301//cell division;GO:0051983//regulation of chromosome segregation	gi|141802159|ref|NM_009774.3|
55	Calcium signaling pathway	-669	12314	1153	484	207.52	86.33	-1.26532	1.83e-64	4.99e-63	Calm2	Mus musculus calmodulin 2 (Calm2), mRNA	-	GO:0005509//calcium ion binding	GO:0007049//cell cycle	gi|227496934|ref|NM_007589.5|
56	Protein processing in endoplasmic reticulum	2630	12317	1592	4222	286.53	753.09	1.39414	3.45e-12	2.96e-11	Calr	Mus musculus calreticulin (Calr), mRNA	GO:0001669//acrosomal vesicle;GO:0005615//extracellular space;GO:0005615//extracellular space;GO:0005625//soluble fraction;GO:0005634//nucleus;GO:0005737//cytoplasm;GO:0005783//endoplasmic reticulum;GO:0005783//endoplasmic reticulum;GO:0005783//endoplasmic reticulum;GO:0005783//endoplasmic reticulum;GO:0005792//microsome;GO:0005792//microsome;GO:0005794//Golgi apparatus;GO:0009897//external side …	GO:0003729//mRNA binding;GO:0005506//iron ion binding;GO:0005509//calcium ion binding;GO:0005509//calcium ion binding;GO:0005509//calcium ion binding;GO:0005529//sugar binding;GO:0042277//peptide binding;GO:0042562//hormone binding;GO:0046872//metal ion binding;GO:0051082//unfolded protein binding	GO:0006457//protein folding;GO:0017148//negative regulation of translation;GO:0030866//cortical actin cytoskeleton organization;GO:0040020//regulation of meiosis	gi|116875821|ref|NM_007591.3|
57	Apoptosis	48	12369	36	84	6.48	14.98	1.20897	1.23e-05	5.22e-05	Casp7	Mus musculus caspase 7 (Casp7), mRNA	GO:0005625//soluble fraction;GO:0005737//cytoplasm;GO:0005792//microsome;GO:0005829//cytosol	GO:0004197//cysteine-type endopeptidase activity;GO:0008233//peptidase activity;GO:0008233//peptidase activity;GO:0008233//peptidase activity;GO:0008234//cysteine-type peptidase activity;GO:0008234//cysteine-type peptidase activity;GO:0016787//hydrolase activity	GO:0001836//release of cytochrome c from mitochondria;GO:0006508//proteolysis;GO:0006508//proteolysis;GO:0006508//proteolysis;GO:0006915//apoptosis;GO:0006917//induction of apoptosis;GO:0006917//induction of apoptosis;GO:0007507//heart development;GO:0008152//metabolic process;GO:0009411//response to UV;GO:0042981//regulation of apoptosis	gi|133891757|ref|NM_007611.2|
58	Leukocyte transendothelial migration	1443	12387	726	2169	130.67	386.89	1.566	0	0	Ctnnb1	Mus musculus catenin (cadherin associated protein), beta 1 (Ctnnb1), transcript variant 2, mRNA	GO:0005624//membrane fraction;GO:0005634//nucleus;GO:0005634//nucleus;GO:0005634//nucleus;GO:0005667//transcription factor complex;GO:0005737//cytoplasm;GO:0005737//cytoplasm;GO:0005829//cytosol;GO:0005829//cytosol;GO:0005856//cytoskeleton;GO:0005886//plasma membrane;GO:0005911//cell-cell junction;GO:0005912//adherens junction;GO:0005913//cell-cell adherens junction;GO:0005913//cell-cell adherens…	GO:0003677//DNA binding;GO:0003682//chromatin binding;GO:0003690//double-stranded DNA binding;GO:0003700//sequence-specific DNA binding transcription factor activity;GO:0003704//specific RNA polymerase II transcription factor activity;GO:0003713//transcription coactivator activity;GO:0005488//binding;GO:0005515//protein binding;GO:0005515//protein binding;GO:0008134//transcription factor binding;…	GO:0000122//negative regulation of transcription from RNA polymerase II promoter;GO:0000578//embryonic axis specification;GO:0000904//cell morphogenesis involved in differentiation;GO:0001501//skeletal system development;GO:0001569//patterning of blood vessels;GO:0001570//vasculogenesis;GO:0001658//branching involved in ureteric bud morphogenesis;GO:0001701//in utero embryonic development;GO:0001…	gi|260166641|ref|NM_001165902.1|
59	Leukocyte transendothelial migration	386	12388	167	553	30.06	98.64	1.71433	6.82e-14	8.06e-13	Ctnnd1	Mus musculus catenin (cadherin associated protein), delta 1 (Ctnnd1), transcript variant 4, mRNA	GO:0005624//membrane fraction;GO:0005634//nucleus;GO:0005634//nucleus;GO:0005737//cytoplasm;GO:0005737//cytoplasm;GO:0005886//plasma membrane;GO:0005886//plasma membrane;GO:0005886//plasma membrane;GO:0005915//zonula adherens;GO:0016020//membrane;GO:0030027//lamellipodium;GO:0030027//lamellipodium;GO:0030426//growth cone;GO:0043197//dendritic spine;GO:0045202//synapse	GO:0005488//binding;GO:0005515//protein binding;GO:0019901//protein kinase binding;GO:0019903//protein phosphatase binding;GO:0019904//protein domain specific binding;GO:0042153//RPTP-like protein binding;GO:0050839//cell adhesion molecule binding	GO:0001738//morphogenesis of a polarized epithelium;GO:0006350//transcription;GO:0007155//cell adhesion;GO:0007155//cell adhesion;GO:0007435//salivary gland morphogenesis;GO:0016055//Wnt receptor signaling pathway;GO:0016337//cell-cell adhesion;GO:0030216//keratinocyte differentiation;GO:0045449//regulation of transcription;GO:0060690//epithelial cell differentiation involved in salivary gland de…	gi|146219848|ref|NM_001085449.1|
60	Metabolic pathways (no map in kegg database)	-112	12408	142	30	25.56	5.35	-2.25628	4.56e-19	6.96e-18	Cbr1	Mus musculus carbonyl reductase 1 (Cbr1), mRNA	GO:0005634//nucleus;GO:0005737//cytoplasm;GO:0005792//microsome;GO:0005886//plasma membrane;GO:0005902//microvillus	GO:0003824//catalytic activity;GO:0004090//carbonyl reductase (NADPH) activity;GO:0004090//carbonyl reductase (NADPH) activity;GO:0004090//carbonyl reductase (NADPH) activity;GO:0005488//binding;GO:0016491//oxidoreductase activity;GO:0047021//15-hydroxyprostaglandin dehydrogenase (NADP+) activity;GO:0050221//prostaglandin-E2 9-reductase activity	GO:0008152//metabolic process;GO:0008152//metabolic process;GO:0042376//phylloquinone catabolic process;GO:0055114//oxidation-reduction process	gi|113680351|ref|NM_007620.2|
61	Phagosome	259	12491	138	397	24.84	70.81	1.51129	1.42e-13	1.56e-12	Cd36	Mus musculus CD36 antigen (Cd36), transcript variant 1, mRNA	GO:0005622//intracellular;GO:0005739//mitochondrion;GO:0005792//microsome;GO:0005794//Golgi apparatus;GO:0005886//plasma membrane;GO:0005886//plasma membrane;GO:0005901//caveola;GO:0009897//external side of plasma membrane;GO:0009986//cell surface;GO:0016020//membrane;GO:0016021//integral to membrane;GO:0042383//sarcolemma;GO:0045121//membrane raft;GO:0045177//apical part of cell	GO:0004872//receptor activity;GO:0004872//receptor activity;GO:0008035//high-density lipoprotein particle binding;GO:0050431//transforming growth factor beta binding;GO:0051636//Gram-negative bacterial cell surface binding;GO:0051637//Gram-positive bacterial cell surface binding;GO:0070053//thrombospondin receptor activity	GO:0001676//long-chain fatty acid metabolic process;GO:0002221//pattern recognition receptor signaling pathway;GO:0006631//fatty acid metabolic process;GO:0006641//triglyceride metabolic process;GO:0006810//transport;GO:0006910//phagocytosis, recognition;GO:0007155//cell adhesion;GO:0009612//response to mechanical stimulus;GO:0015908//fatty acid transport;GO:0015909//long-chain fatty acid transpo…	gi|227116352|ref|NM_001159558.1|
62	Lysosome	-198	12492	350	152	62.99	27.11	-1.2163	1.47e-19	2.29e-18	Scarb2	Mus musculus scavenger receptor class B, member 2 (Scarb2), mRNA	GO:0005764//lysosome;GO:0016020//membrane;GO:0016021//integral to membrane	GO:0004872//receptor activity;GO:0005515//protein binding	GO:0007155//cell adhesion	gi|142377768|ref|NM_007644.3|
63	Lysosome	-1893	12512	2809	916	505.57	163.39	-1.62959	6.18e-225	2.1e-223	Cd63	Mus musculus CD63 antigen (Cd63), transcript variant 2, mRNA	GO:0005737//cytoplasm;GO:0005764//lysosome;GO:0005764//lysosome;GO:0005764//lysosome;GO:0005768//endosome;GO:0005770//late endosome;GO:0005886//plasma membrane;GO:0005886//plasma membrane;GO:0010008//endosome membrane;GO:0016020//membrane;GO:0016021//integral to membrane;GO:0043234//protein complex	GO:0032403//protein complex binding	GO:0010633//negative regulation of epithelial cell migration;GO:0030855//epithelial cell differentiation;GO:0045785//positive regulation of cell adhesion;GO:0045807//positive regulation of endocytosis	gi|110431342|ref|NM_007653.3|
64	Lysosome	23	12514	7	30	1.26	5.35	2.08612	0.000138632	0.000501891	Cd68	Mus musculus CD68 antigen (Cd68), mRNA	GO:0005764//lysosome;GO:0005768//endosome;GO:0005886//plasma membrane;GO:0016020//membrane;GO:0016021//integral to membrane	-	-	gi|6753351|ref|NM_009853.1|
65	Cell cycle	112	12530	25	137	4.5	24.44	2.44125	1.16e-10	8.52e-10	Cdc25a	Mus musculus cell division cycle 25 homolog A (S. pombe) (Cdc25a), mRNA	GO:0005634//nucleus;GO:0005737//cytoplasm	GO:0004721//phosphoprotein phosphatase activity	GO:0000082//G1/S transition of mitotic cell cycle;GO:0051301//cell division	gi|92373435|ref|NM_007658.3|
66	Cell cycle	-741	12534	1189	448	214	79.91	-1.42116	4.76e-79	1.39e-77	Cdk1	Mus musculus cyclin-dependent kinase 1 (Cdk1), mRNA	GO:0005634//nucleus;GO:0005634//nucleus;GO:0005737//cytoplasm	GO:0000166//nucleotide binding;GO:0004672//protein kinase activity;GO:0004674//protein serine/threonine kinase activity;GO:0004693//cyclin-dependent protein kinase activity;GO:0005524//ATP binding;GO:0008353//RNA polymerase II carboxy-terminal domain kinase activity;GO:0016301//kinase activity;GO:0016301//kinase activity;GO:0016740//transferase activity;GO:0030332//cyclin binding;GO:0030544//Hsp7…	GO:0006461//protein complex assembly;GO:0006468//protein phosphorylation;GO:0006468//protein phosphorylation;GO:0007049//cell cycle;GO:0007067//mitosis;GO:0007095//mitotic cell cycle G2/M transition DNA damage checkpoint;GO:0007569//cell aging;GO:0010243//response to organic nitrogen;GO:0010628//positive regulation of gene expression;GO:0030261//chromosome condensation;GO:0031100//organ regenerat…	gi|141803421|ref|NM_007659.3|
67	Cell cycle	-407	12575	537	130	96.65	23.19	-2.05927	1.26e-60	3.4e-59	Cdkn1a	Mus musculus cyclin-dependent kinase inhibitor 1A (P21) (Cdkn1a), transcript variant 2, mRNA	GO:0000307//cyclin-dependent protein kinase holoenzyme complex;GO:0005634//nucleus;GO:0005634//nucleus;GO:0005634//nucleus;GO:0005737//cytoplasm;GO:0005737//cytoplasm;GO:0005829//cytosol	GO:0004860//protein kinase inhibitor activity;GO:0004861//cyclin-dependent protein kinase inhibitor activity;GO:0004861//cyclin-dependent protein kinase inhibitor activity;GO:0005515//protein binding;GO:0016301//kinase activity;GO:0030332//cyclin binding;GO:0032403//protein complex binding;GO:0046872//metal ion binding	GO:0006974//response to DNA damage stimulus;GO:0007049//cell cycle;GO:0007050//cell cycle arrest;GO:0007050//cell cycle arrest;GO:0008285//negative regulation of cell proliferation;GO:0009411//response to UV;GO:0030890//positive regulation of B cell proliferation;GO:0042326//negative regulation of phosphorylation;GO:0043066//negative regulation of apoptosis;GO:0043068//positive regulation of prog…	gi|162287332|ref|NM_001111099.1|
68	Fc gamma R-mediated phagocytosis	-4898	12631	9675	4777	1741.33	852.08	-1.03113	0	0	Cfl1	Mus musculus cofilin 1, non-muscle (Cfl1), mRNA	GO:0005576//extracellular region;GO:0005622//intracellular;GO:0005634//nucleus;GO:0005737//cytoplasm;GO:0005737//cytoplasm;GO:0005737//cytoplasm;GO:0005829//cytosol;GO:0005856//cytoskeleton;GO:0030027//lamellipodium;GO:0030864//cortical actin cytoskeleton;GO:0031252//cell leading edge	GO:0003779//actin binding;GO:0003779//actin binding	GO:0000910//cytokinesis;GO:0001755//neural crest cell migration;GO:0001842//neural fold formation;GO:0006468//protein phosphorylation;GO:0006606//protein import into nucleus;GO:0006928//cellular component movement;GO:0007015//actin filament organization;GO:0030010//establishment of cell polarity;GO:0030030//cell projection organization;GO:0030836//positive regulation of actin filament depolymeriz…	gi|161760659|ref|NM_007687.5|
69	Apoptosis	336	12633	249	585	44.82	104.35	1.21922	0	0	Cflar	Mus musculus CASP8 and FADD-like apoptosis regulator (Cflar), transcript variant 1, mRNA	GO:0005737//cytoplasm	-	GO:0006915//apoptosis;GO:0006916//anti-apoptosis;GO:0042981//regulation of apoptosis;GO:0043066//negative regulation of apoptosis;GO:0043154//negative regulation of caspase activity	gi|131887384|ref|NM_207653.3|
70	Cell cycle	53	12649	45	98	8.1	17.48	1.10971	1.02e-05	4.38e-05	Chek1	Mus musculus checkpoint kinase 1 homolog (S. pombe) (Chek1), mRNA	GO:0005634//nucleus;GO:0005634//nucleus;GO:0005654//nucleoplasm;GO:0005657//replication fork;GO:0005737//cytoplasm;GO:0005856//cytoskeleton	GO:0000166//nucleotide binding;GO:0004672//protein kinase activity;GO:0004672//protein kinase activity;GO:0004672//protein kinase activity;GO:0004674//protein serine/threonine kinase activity;GO:0005515//protein binding;GO:0005524//ATP binding;GO:0016301//kinase activity;GO:0016740//transferase activity	GO:0000077//DNA damage checkpoint;GO:0000077//DNA damage checkpoint;GO:0000086//G2/M transition of mitotic cell cycle;GO:0006281//DNA repair;GO:0006281//DNA repair;GO:0006468//protein phosphorylation;GO:0006468//protein phosphorylation;GO:0006468//protein phosphorylation;GO:0006974//response to DNA damage stimulus;GO:0006974//response to DNA damage stimulus;GO:0006975//DNA damage induced protein …	gi|262399398|ref|NM_007691.5|
71	Phagosome	836	12721	706	1542	127.07	275.05	1.11407	4.46e-14	5.46e-13	Coro1a	Mus musculus coronin, actin binding protein 1A (Coro1a), mRNA	GO:0001772//immunological synapse;GO:0005737//cytoplasm;GO:0005856//cytoskeleton;GO:0005886//plasma membrane;GO:0005886//plasma membrane;GO:0015629//actin cytoskeleton;GO:0016020//membrane;GO:0031252//cell leading edge;GO:0031410//cytoplasmic vesicle	GO:0003779//actin binding;GO:0005515//protein binding;GO:0008092//cytoskeletal protein binding;GO:0042802//identical protein binding;GO:0051015//actin filament binding	GO:0006816//calcium ion transport;GO:0007015//actin filament organization;GO:0008064//regulation of actin polymerization or depolymerization;GO:0008360//regulation of cell shape;GO:0016477//cell migration;GO:0030335//positive regulation of cell migration;GO:0030595//leukocyte chemotaxis;GO:0030833//regulation of actin filament polymerization;GO:0032796//uropod organization;GO:0034097//response to…	gi|31982807|ref|NM_009898.2|
72	Cytokine-cytokine receptor interaction	671	12768	331	1002	59.57	178.73	1.58512	0	0	Ccr1	Mus musculus chemokine (C-C motif) receptor 1 (Ccr1), mRNA	GO:0005886//plasma membrane;GO:0016020//membrane;GO:0016021//integral to membrane	GO:0004871//signal transducer activity;GO:0004872//receptor activity;GO:0004930//G-protein coupled receptor activity;GO:0005515//protein binding;GO:0016493//C-C chemokine receptor activity;GO:0016493//C-C chemokine receptor activity;GO:0016493//C-C chemokine receptor activity;GO:0019957//C-C chemokine binding	GO:0006954//inflammatory response;GO:0007165//signal transduction;GO:0007165//signal transduction;GO:0007186//G-protein coupled receptor protein signaling pathway;GO:0007186//G-protein coupled receptor protein signaling pathway;GO:0030099//myeloid cell differentiation;GO:0030595//leukocyte chemotaxis;GO:0030595//leukocyte chemotaxis;GO:0031620//regulation of fever generation;GO:0032496//response …	gi|157012006|ref|NM_009912.4|
73	Metabolic pathways (no map in kegg database)	-3573	12858	4814	1241	866.44	221.36	-1.96871	0	0	Cox5a	Mus musculus cytochrome c oxidase, subunit Va (Cox5a), nuclear gene encoding mitochondrial protein, mRNA	GO:0005739//mitochondrion;GO:0005739//mitochondrion;GO:0005743//mitochondrial inner membrane;GO:0005743//mitochondrial inner membrane;GO:0016020//membrane	GO:0004129//cytochrome-c oxidase activity;GO:0004129//cytochrome-c oxidase activity;GO:0046872//metal ion binding	-	gi|112181181|ref|NM_007747.2|
74	Metabolic pathways (no map in kegg database)	84	12862	76	160	13.68	28.54	1.06092	5.16e-08	2.93e-07	Cox6a2	Mus musculus cytochrome c oxidase, subunit VI a, polypeptide 2 (Cox6a2), nuclear gene encoding mitochondrial protein, mRNA	GO:0005739//mitochondrion;GO:0005739//mitochondrion;GO:0005743//mitochondrial inner membrane;GO:0005751//mitochondrial respiratory chain complex IV;GO:0016020//membrane	GO:0004129//cytochrome-c oxidase activity	-	gi|83816955|ref|NM_009943.2|
75	Metabolic pathways (no map in kegg database)	-1773	12868	2893	1120	520.69	199.78	-1.38201	7.99e-182	2.65e-180	Cox8a	Mus musculus cytochrome c oxidase, subunit VIIIa (Cox8a), mRNA	GO:0005739//mitochondrion;GO:0005739//mitochondrion;GO:0005743//mitochondrial inner membrane;GO:0016020//membrane;GO:0016021//integral to membrane	GO:0004129//cytochrome-c oxidase activity	-	gi|84000428|ref|NM_007750.2|
76	Protein processing in endoplasmic reticulum	298	12915	258	556	46.44	99.17	1.09454	2.47e-13	2.54e-12	Atf6b	Mus musculus activating transcription factor 6 beta (Atf6b), mRNA	GO:0005622//intracellular;GO:0005634//nucleus;GO:0005783//endoplasmic reticulum;GO:0016020//membrane;GO:0016021//integral to membrane	GO:0003674//molecular_function;GO:0003677//DNA binding;GO:0003700//sequence-specific DNA binding transcription factor activity;GO:0043565//sequence-specific DNA binding;GO:0046983//protein dimerization activity	GO:0006350//transcription;GO:0006355//regulation of transcription, DNA-dependent;GO:0006986//response to unfolded protein;GO:0008150//biological_process;GO:0045449//regulation of transcription	gi|162138918|ref|NM_017406.3|
77	Chemokine signaling pathway	175	12927	147	322	26.46	57.44	1.11824	9.1e-15	1.19e-13	Bcar1	Mus musculus breast cancer anti-estrogen resistance 1 (Bcar1), transcript variant 2, mRNA	GO:0005737//cytoplasm;GO:0005886//plasma membrane;GO:0005925//focal adhesion;GO:0005925//focal adhesion;GO:0030027//lamellipodium;GO:0030054//cell junction	GO:0005515//protein binding;GO:0017124//SH3 domain binding;GO:0019904//protein domain specific binding	GO:0007155//cell adhesion;GO:0007173//epidermal growth factor receptor signaling pathway;GO:0007186//G-protein coupled receptor protein signaling pathway;GO:0008286//insulin receptor signaling pathway;GO:0016477//cell migration;GO:0016477//cell migration;GO:0030036//actin cytoskeleton organization;GO:0048008//platelet-derived growth factor receptor signaling pathway;GO:0048011//nerve growth facto…	gi|311771528|ref|NM_009954.3|
78	Complement and coagulation cascades	-383	12946	554	171	99.71	30.5	-1.70893	6.54e-49	1.64e-47	Cr1l	Mus musculus complement component (3b/4b) receptor 1-like (Cr1l), mRNA	GO:0009897//external side of plasma membrane;GO:0016020//membrane;GO:0016021//integral to membrane	GO:0004872//receptor activity	GO:0001701//in utero embryonic development;GO:0006958//complement activation, classical pathway;GO:0007275//multicellular organismal development;GO:0007565//female pregnancy;GO:0030449//regulation of complement activation;GO:0030449//regulation of complement activation;GO:0045087//innate immune response;GO:0045916//negative regulation of complement activation;GO:0045916//negative regulation of co…	gi|52426749|ref|NM_013499.2|
79	Cytokine-cytokine receptor interaction	83	12977	39	122	7.02	21.76	1.63214	3.61e-11	2.77e-10	Csf1	Mus musculus colony stimulating factor 1 (macrophage) (Csf1), transcript variant 3, mRNA	GO:0005576//extracellular region;GO:0005615//extracellular space;GO:0005886//plasma membrane;GO:0016020//membrane;GO:0016021//integral to membrane;GO:0043235//receptor complex	GO:0005125//cytokine activity;GO:0005125//cytokine activity;GO:0005157//macrophage colony-stimulating factor receptor binding;GO:0005515//protein binding;GO:0008083//growth factor activity;GO:0042803//protein homodimerization activity;GO:0042803//protein homodimerization activity	GO:0001503//ossification;GO:0001954//positive regulation of cell-matrix adhesion;GO:0003006//developmental process involved in reproduction;GO:0008284//positive regulation of cell proliferation;GO:0030278//regulation of ossification;GO:0030316//osteoclast differentiation;GO:0030335//positive regulation of cell migration;GO:0040018//positive regulation of multicellular organism growth;GO:0042476//…	gi|166064047|ref|NM_001113530.1|
80	Lysosome	-17	13025	20	3	3.6	0.54	-2.73697	0.00025524	0.000881815	Ctla2b	Mus musculus cytotoxic T lymphocyte-associated protein 2 beta (Ctla2b), transcript variant 2, mRNA	GO:0005575//cellular_component	GO:0004869//cysteine-type endopeptidase inhibitor activity;GO:0005515//protein binding;GO:0008234//cysteine-type peptidase activity	GO:0010951//negative regulation of endopeptidase activity	gi|224809537|ref|NM_001145801.1|
81	Antigen processing and presentation molecules	8851	13030	3457	12308	622.2	2195.4	1.81903	0	0	Ctsb	Mus musculus cathepsin B (Ctsb), mRNA	GO:0005576//extracellular region;GO:0005615//extracellular space;GO:0005625//soluble fraction;GO:0005737//cytoplasm;GO:0005739//mitochondrion;GO:0005739//mitochondrion;GO:0005764//lysosome;GO:0005764//lysosome;GO:0005764//lysosome;GO:0005901//caveola;GO:0009897//external side of plasma membrane;GO:0009986//cell surface;GO:0016324//apical plasma membrane;GO:0042383//sarcolemma;GO:0048471//perinucl…	GO:0004175//endopeptidase activity;GO:0004197//cysteine-type endopeptidase activity;GO:0004197//cysteine-type endopeptidase activity;GO:0008233//peptidase activity;GO:0008234//cysteine-type peptidase activity;GO:0016787//hydrolase activity;GO:0030984//kininogen binding;GO:0032403//protein complex binding;GO:0042277//peptide binding	GO:0006508//proteolysis;GO:0006508//proteolysis;GO:0050790//regulation of catalytic activity;GO:0060548//negative regulation of cell death	gi|118131153|ref|NM_007798.2|
82	Endocytosis	378	13132	326	704	58.67	125.57	1.0978	3.54e-13	3.52e-12	Dab2	Mus musculus disabled homolog 2 (Drosophila) (Dab2), transcript variant 4, mRNA	GO:0005575//cellular_component;GO:0005634//nucleus;GO:0005737//cytoplasm;GO:0005905//coated pit;GO:0016020//membrane;GO:0031410//cytoplasmic vesicle	GO:0005515//protein binding	GO:0000904//cell morphogenesis involved in differentiation;GO:0001701//in utero embryonic development;GO:0006898//receptor-mediated endocytosis;GO:0006907//pinocytosis;GO:0007588//excretion;GO:0030308//negative regulation of cell growth	gi|156151406|ref|NM_001102400.1|
83	Metabolic pathways (no map in kegg database)	18	13139	0	18	0.01	3.21	8.32643	4.15e-06	1.87e-05	Dgka	Mus musculus diacylglycerol kinase, alpha (Dgka), mRNA	GO:0005829//cytosol;GO:0005886//plasma membrane	GO:0000166//nucleotide binding;GO:0004143//diacylglycerol kinase activity;GO:0004143//diacylglycerol kinase activity;GO:0005509//calcium ion binding;GO:0005524//ATP binding;GO:0005543//phospholipid binding;GO:0016301//kinase activity;GO:0016740//transferase activity;GO:0046872//metal ion binding	GO:0007205//activation of protein kinase C activity by G-protein coupled receptor protein signaling pathway;GO:0016310//phosphorylation	gi|31560473|ref|NM_016811.2|
84	Metabolic pathways (no map in kegg database)	77	13178	66	143	11.88	25.51	1.10253	1.1e-07	6.03e-07	Dck	Mus musculus deoxycytidine kinase (Dck), mRNA	GO:0005634//nucleus;GO:0005829//cytosol	GO:0000166//nucleotide binding;GO:0000287//magnesium ion binding;GO:0004137//deoxycytidine kinase activity;GO:0004137//deoxycytidine kinase activity;GO:0005524//ATP binding;GO:0005524//ATP binding;GO:0008144//drug binding;GO:0016301//kinase activity;GO:0016740//transferase activity;GO:0016773//phosphotransferase activity, alcohol group as acceptor;GO:0032548//pyrimidine deoxyribonucleoside binding	GO:0006139//nucleobase, nucleoside, nucleotide and nucleic acid metabolic process;GO:0017144//drug metabolic process;GO:0046092//deoxycytidine metabolic process	gi|124286803|ref|NM_007832.4|
85	Cell cycle	82	13197	46	128	8.28	22.83	1.46323	3.84e-10	2.69e-09	Gadd45a	Mus musculus growth arrest and DNA-damage-inducible 45 alpha (Gadd45a), mRNA	GO:0005634//nucleus	GO:0005515//protein binding	GO:0006469//negative regulation of protein kinase activity;GO:0006974//response to DNA damage stimulus;GO:0007049//cell cycle;GO:0007050//cell cycle arrest;GO:0007098//centrosome cycle;GO:0051726//regulation of cell cycle	gi|6681148|ref|NM_007836.1|
86	Protein processing in endoplasmic reticulum	1289	13198	853	2142	153.53	382.07	1.31532	5.25e-13	5.02e-12	Ddit3	Mus musculus DNA-damage inducible transcript 3 (Ddit3), mRNA	GO:0005634//nucleus;GO:0005634//nucleus;GO:0005634//nucleus;GO:0005634//nucleus;GO:0005737//cytoplasm	GO:0003677//DNA binding;GO:0003677//DNA binding;GO:0003677//DNA binding;GO:0003677//DNA binding;GO:0003700//sequence-specific DNA binding transcription factor activity;GO:0003700//sequence-specific DNA binding transcription factor activity;GO:0003700//sequence-specific DNA binding transcription factor activity;GO:0005515//protein binding;GO:0043565//sequence-specific DNA binding	GO:0006350//transcription;GO:0006355//regulation of transcription, DNA-dependent;GO:0006355//regulation of transcription, DNA-dependent;GO:0006355//regulation of transcription, DNA-dependent;GO:0006983//ER overload response;GO:0006983//ER overload response;GO:0007049//cell cycle;GO:0007050//cell cycle arrest;GO:0030968//endoplasmic reticulum unfolded protein response;GO:0032792//negative regulati…	gi|160707928|ref|NM_007837.3|
87	Apoptosis	-119	13368	148	29	26.64	5.17	-2.36536	6.94e-21	1.13e-19	Dffb	Mus musculus DNA fragmentation factor, beta subunit (Dffb), mRNA	GO:0005622//intracellular;GO:0005634//nucleus;GO:0005634//nucleus;GO:0005737//cytoplasm	GO:0003677//DNA binding;GO:0004516//nicotinate phosphoribosyltransferase activity;GO:0004518//nuclease activity;GO:0004536//deoxyribonuclease activity;GO:0005515//protein binding;GO:0005515//protein binding;GO:0016787//hydrolase activity	GO:0006309//DNA fragmentation involved in apoptotic nuclear change;GO:0006309//DNA fragmentation involved in apoptotic nuclear change;GO:0006915//apoptosis;GO:0006917//induction of apoptosis;GO:0008152//metabolic process	gi|160948619|ref|NM_007859.4|
88	T cell receptor signaling pathway	73	13383	66	139	11.88	24.79	1.06122	3.86e-07	1.99e-06	Dlg1	Mus musculus discs, large homolog 1 (Drosophila) (Dlg1), mRNA	GO:0001772//immunological synapse;GO:0005783//endoplasmic reticulum;GO:0005886//plasma membrane;GO:0005886//plasma membrane;GO:0005886//plasma membrane;GO:0005913//cell-cell adherens junction;GO:0009925//basal plasma membrane;GO:0014069//postsynaptic density;GO:0014069//postsynaptic density;GO:0016020//membrane;GO:0016323//basolateral plasma membrane;GO:0016323//basolateral plasma membrane;GO:001…	GO:0005515//protein binding;GO:0005515//protein binding;GO:0008022//protein C-terminus binding;GO:0019901//protein kinase binding;GO:0030165//PDZ domain binding;GO:0032947//protein complex scaffold;GO:0035255//ionotropic glutamate receptor binding	GO:0001657//ureteric bud development;GO:0001658//branching involved in ureteric bud morphogenesis;GO:0001771//immunological synapse formation;GO:0002088//lens development in camera-type eye;GO:0002369//T cell cytokine production;GO:0008104//protein localization;GO:0008104//protein localization;GO:0008284//positive regulation of cell proliferation;GO:0030432//peristalsis;GO:0030838//positive regul…	gi|40254641|ref|NM_007862.2|
89	Phagosome	-273	13427	485	212	87.29	37.81	-1.20705	3.36e-26	6.27e-25	Dync1i2	Mus musculus dynein cytoplasmic 1 intermediate chain 2 (Dync1i2), transcript variant 4, mRNA	GO:0005737//cytoplasm;GO:0005868//cytoplasmic dynein complex;GO:0005869//dynactin complex;GO:0005874//microtubule;GO:0030286//dynein complex	GO:0003774//motor activity	GO:0006810//transport	gi|311893379|ref|NM_001198875.1|
90	TGF-beta signaling pathway	95	13559	22	117	3.96	20.87	2.39786	8.04e-10	5.5e-09	E2f5	Mus musculus E2F transcription factor 5 (E2f5), mRNA	GO:0005634//nucleus;GO:0005634//nucleus;GO:0005634//nucleus;GO:0005635//nuclear envelope;GO:0005667//transcription factor complex;GO:0005737//cytoplasm;GO:0016528//sarcoplasm	GO:0003677//DNA binding;GO:0003700//sequence-specific DNA binding transcription factor activity;GO:0003700//sequence-specific DNA binding transcription factor activity;GO:0005515//protein binding;GO:0043565//sequence-specific DNA binding	GO:0000082//G1/S transition of mitotic cell cycle;GO:0006350//transcription;GO:0006355//regulation of transcription, DNA-dependent;GO:0006355//regulation of transcription, DNA-dependent;GO:0009887//organ morphogenesis;GO:0045449//regulation of transcription;GO:0051726//regulation of cell cycle	gi|31982404|ref|NM_007892.2|
91	Basal transcription factors	-35	13972	56	21	10.08	3.75	-1.42653	4.71e-05	0.000182795	Gnb1l	Mus musculus guanine nucleotide binding protein (G protein), beta polypeptide 1-like (Gnb1l), transcript variant 2, mRNA	GO:0005575//cellular_component	GO:0003674//molecular_function	GO:0035176//social behavior	gi|126273561|ref|NM_023120.4|
92	Complement and coagulation cascades	47	14058	31	78	5.58	13.91	1.31779	6.66e-06	2.93e-05	F10	Mus musculus coagulation factor X (F10), mRNA	GO:0005576//extracellular region;GO:0005624//membrane fraction;GO:0005792//microsome	GO:0003824//catalytic activity;GO:0004252//serine-type endopeptidase activity;GO:0004252//serine-type endopeptidase activity;GO:0005509//calcium ion binding;GO:0005515//protein binding;GO:0008233//peptidase activity;GO:0008236//serine-type peptidase activity;GO:0016787//hydrolase activity	GO:0006508//proteolysis;GO:0007596//blood coagulation;GO:0007596//blood coagulation	gi|110625993|ref|NM_007972.3|
93	Metabolic pathways (no map in kegg database)	237	14081	110	347	19.8	61.9	1.64444	0	0	Acsl1	Mus musculus acyl-CoA synthetase long-chain family member 1 (Acsl1), mRNA	GO:0005625//soluble fraction;GO:0005739//mitochondrion;GO:0005739//mitochondrion;GO:0005741//mitochondrial outer membrane;GO:0005741//mitochondrial outer membrane;GO:0005777//peroxisome;GO:0005778//peroxisomal membrane;GO:0005783//endoplasmic reticulum;GO:0005783//endoplasmic reticulum;GO:0005792//microsome;GO:0005886//plasma membrane;GO:0016020//membrane;GO:0016021//integral to membrane	GO:0000166//nucleotide binding;GO:0003824//catalytic activity;GO:0004467//long-chain fatty acid-CoA ligase activity;GO:0004467//long-chain fatty acid-CoA ligase activity;GO:0005524//ATP binding;GO:0016874//ligase activity;GO:0043758//acetate-CoA ligase (ADP-forming) activity	GO:0006629//lipid metabolic process;GO:0006631//fatty acid metabolic process;GO:0006631//fatty acid metabolic process;GO:0006641//triglyceride metabolic process;GO:0008152//metabolic process;GO:0010033//response to organic substance;GO:0015908//fatty acid transport;GO:0042178//xenobiotic catabolic process	gi|75992918|ref|NM_007981.3|
94	Fc gamma R-mediated phagocytosis	1001	14129	601	1602	108.17	285.75	1.40145	0	0	Fcgr1	Mus musculus Fc receptor, IgG, high affinity I (Fcgr1), mRNA	GO:0005886//plasma membrane;GO:0009897//external side of plasma membrane;GO:0016020//membrane;GO:0016021//integral to membrane	GO:0004872//receptor activity;GO:0019770//IgG receptor activity;GO:0019864//IgG binding;GO:0019864//IgG binding;GO:0019864//IgG binding	GO:0001788//antibody-dependent cellular cytotoxicity;GO:0001798//positive regulation of type IIa hypersensitivity;GO:0001805//positive regulation of type III hypersensitivity;GO:0006898//receptor-mediated endocytosis;GO:0006910//phagocytosis, recognition;GO:0006911//phagocytosis, engulfment;GO:0007165//signal transduction;GO:0007166//cell surface receptor linked signaling pathway;GO:0009617//resp…	gi|158508457|ref|NM_010186.5|
95	Fc gamma R-mediated phagocytosis	-242	14248	408	166	73.43	29.61	-1.31029	3.93e-25	7.17e-24	Flii	Mus musculus flightless I homolog (Drosophila) (Flii), mRNA	GO:0005634//nucleus;GO:0005737//cytoplasm;GO:0005856//cytoskeleton	GO:0003779//actin binding;GO:0005515//protein binding	GO:0006350//transcription;GO:0007275//multicellular organismal development;GO:0007275//multicellular organismal development;GO:0030036//actin cytoskeleton organization;GO:0045449//regulation of transcription;GO:0051014//actin filament severing	gi|11528489|ref|NM_022009.1|
96	Natural killer cell mediated cytotoxicity	142	14360	80	222	14.4	39.6	1.45943	0	0	Fyn	Mus musculus Fyn proto-oncogene (Fyn), transcript variant 2, mRNA	GO:0005624//membrane fraction;GO:0005792//microsome;GO:0005829//cytosol;GO:0005886//plasma membrane;GO:0016020//membrane	GO:0000166//nucleotide binding;GO:0001948//glycoprotein binding;GO:0004672//protein kinase activity;GO:0004672//protein kinase activity;GO:0004672//protein kinase activity;GO:0004713//protein tyrosine kinase activity;GO:0004713//protein tyrosine kinase activity;GO:0004713//protein tyrosine kinase activity;GO:0004715//non-membrane spanning protein tyrosine kinase activity;GO:0005102//receptor bind…	GO:0001764//neuron migration;GO:0001764//neuron migration;GO:0006468//protein phosphorylation;GO:0006468//protein phosphorylation;GO:0007166//cell surface receptor linked signaling pathway;GO:0007275//multicellular organismal development;GO:0008360//regulation of cell shape;GO:0018108//peptidyl-tyrosine phosphorylation;GO:0018108//peptidyl-tyrosine phosphorylation;GO:0018108//peptidyl-tyrosine ph…	gi|171543836|ref|NM_008054.2|
97	Protein processing in endoplasmic reticulum	-122	14376	193	71	34.74	12.66	-1.45632	1.28e-14	1.66e-13	Ganab	Mus musculus alpha glucosidase 2 alpha neutral subunit (Ganab), mRNA	GO:0005783//endoplasmic reticulum;GO:0005783//endoplasmic reticulum;GO:0005794//Golgi apparatus;GO:0017177//alpha-glucosidase II complex	GO:0004553//hydrolase activity, hydrolyzing O-glycosyl compounds;GO:0005515//protein binding;GO:0015926//glucosidase activity;GO:0016787//hydrolase activity;GO:0033919//glucan 1,3-alpha-glucosidase activity	GO:0005975//carbohydrate metabolic process;GO:0006491//N-glycan processing;GO:0008152//metabolic process	gi|6679890|ref|NM_008060.1|
98	Lysosome	117	14387	93	210	16.74	37.46	1.16205	1.83e-11	1.45e-10	Gaa	Mus musculus glucosidase, alpha, acid (Gaa), transcript variant 2, mRNA	GO:0005625//soluble fraction;GO:0005764//lysosome;GO:0005764//lysosome;GO:0005764//lysosome;GO:0005764//lysosome	GO:0004553//hydrolase activity, hydrolyzing O-glycosyl compounds;GO:0004558//alpha-glucosidase activity;GO:0004558//alpha-glucosidase activity;GO:0004558//alpha-glucosidase activity;GO:0004558//alpha-glucosidase activity;GO:0005529//sugar binding;GO:0016787//hydrolase activity;GO:0016798//hydrolase activity, acting on glycosyl bonds;GO:0032450//maltose alpha-glucosidase activity	GO:0002026//regulation of the force of heart contraction;GO:0002086//diaphragm contraction;GO:0003007//heart morphogenesis;GO:0005975//carbohydrate metabolic process;GO:0005977//glycogen metabolic process;GO:0005980//glycogen catabolic process;GO:0005980//glycogen catabolic process;GO:0006941//striated muscle contraction;GO:0007040//lysosome organization;GO:0007626//locomotory behavior;GO:0008152…	gi|226693368|ref|NM_001159324.1|
99	Metabolic pathways (no map in kegg database)	248	14583	211	459	37.98	81.87	1.10809	1.67e-13	1.8e-12	Gfpt1	Mus musculus glutamine fructose-6-phosphate transaminase 1 (Gfpt1), mRNA	GO:0005625//soluble fraction;GO:0005737//cytoplasm	GO:0004360//glutamine-fructose-6-phosphate transaminase (isomerizing) activity;GO:0004360//glutamine-fructose-6-phosphate transaminase (isomerizing) activity;GO:0005529//sugar binding;GO:0005529//sugar binding;GO:0008483//transaminase activity;GO:0016597//amino acid binding;GO:0016740//transferase activity	GO:0005975//carbohydrate metabolic process;GO:0006002//fructose 6-phosphate metabolic process;GO:0006042//glucosamine biosynthetic process;GO:0006047//UDP-N-acetylglucosamine metabolic process;GO:0006541//glutamine metabolic process;GO:0008152//metabolic process;GO:0016051//carbohydrate biosynthetic process;GO:0045719//negative regulation of glycogen biosynthetic process;GO:0051289//protein homot…	gi|205277413|ref|NM_013528.3|
100	Metabolic pathways (no map in kegg database)	98	14593	70	168	12.6	29.97	1.2501	1.98e-10	1.42e-09	Ggps1	Mus musculus geranylgeranyl diphosphate synthase 1 (Ggps1), mRNA	GO:0005737//cytoplasm	GO:0004161//dimethylallyltranstransferase activity;GO:0004311//farnesyltranstransferase activity;GO:0004337//geranyltranstransferase activity;GO:0004337//geranyltranstransferase activity;GO:0016740//transferase activity;GO:0046872//metal ion binding	GO:0008152//metabolic process;GO:0008299//isoprenoid biosynthetic process	gi|47271502|ref|NM_010282.2|
101	Metabolic pathways (no map in kegg database)	605	14630	257	862	46.26	153.76	1.73284	4.89e-13	4.72e-12	Gclm	Mus musculus glutamate-cysteine ligase, modifier subunit (Gclm), mRNA	GO:0017109//glutamate-cysteine ligase complex;GO:0017109//glutamate-cysteine ligase complex	GO:0004357//glutamate-cysteine ligase activity;GO:0004357//glutamate-cysteine ligase activity;GO:0016491//oxidoreductase activity;GO:0035226//glutamate-cysteine ligase catalytic subunit binding;GO:0035226//glutamate-cysteine ligase catalytic subunit binding;GO:0046982//protein heterodimerization activity;GO:0046982//protein heterodimerization activity	GO:0006534//cysteine metabolic process;GO:0006749//glutathione metabolic process;GO:0006750//glutathione biosynthetic process;GO:0006750//glutathione biosynthetic process;GO:0006750//glutathione biosynthetic process;GO:0006979//response to oxidative stress;GO:0006979//response to oxidative stress;GO:0035229//positive regulation of glutamate-cysteine ligase activity;GO:0035229//positive regulation…	gi|142373116|ref|NM_008129.3|
102	B cell receptor signaling pathway	23	14727	0	23	0.01	4.1	8.67948	1.33e-07	7.22e-07	Gp49a	Mus musculus glycoprotein 49 A (Gp49a), mRNA	-	-	-	gi|6680052|ref|NM_008147.1|
103	Metabolic pathways (no map in kegg database)	213	14731	87	300	15.66	53.51	1.77272	0	0	Gpaa1	Mus musculus GPI anchor attachment protein 1 (Gpaa1), mRNA	GO:0005783//endoplasmic reticulum;GO:0005887//integral to plasma membrane;GO:0016020//membrane;GO:0016021//integral to membrane;GO:0016021//integral to membrane;GO:0042765//GPI-anchor transamidase complex	GO:0003923//GPI-anchor transamidase activity	GO:0006506//GPI anchor biosynthetic process;GO:0006506//GPI anchor biosynthetic process;GO:0008152//metabolic process	gi|31981728|ref|NM_010331.2|
104	Chemokine signaling pathway	48	14773	31	79	5.58	14.09	1.33633	4.61e-06	2.06e-05	Grk5	Mus musculus G protein-coupled receptor kinase 5 (Grk5), mRNA	-	GO:0000166//nucleotide binding;GO:0004672//protein kinase activity;GO:0004674//protein serine/threonine kinase activity;GO:0004703//G-protein coupled receptor kinase activity;GO:0004871//signal transducer activity;GO:0005524//ATP binding;GO:0016301//kinase activity;GO:0016740//transferase activity	GO:0006468//protein phosphorylation;GO:0007165//signal transduction;GO:0008277//regulation of G-protein coupled receptor protein signaling pathway	gi|159032058|ref|NM_018869.3|
105	Antigen processing and presentation molecules	1654	14827	565	2219	101.69	395.81	1.96063	1.49e-13	1.63e-12	Pdia3	Mus musculus protein disulfide isomerase associated 3 (Pdia3), mRNA	GO:0005783//endoplasmic reticulum;GO:0005783//endoplasmic reticulum	GO:0003756//protein disulfide isomerase activity;GO:0016853//isomerase activity	GO:0043065//positive regulation of apoptosis;GO:0045454//cell redox homeostasis	gi|112293263|ref|NM_007952.2|
106	Metabolic pathways (no map in kegg database)	-41	14854	53	12	9.54	2.14	-2.15638	1.4e-07	7.6e-07	Gss	Mus musculus glutathione synthetase (Gss), mRNA	GO:0005625//soluble fraction	GO:0000166//nucleotide binding;GO:0003824//catalytic activity;GO:0004363//glutathione synthase activity;GO:0004363//glutathione synthase activity;GO:0004363//glutathione synthase activity;GO:0005524//ATP binding;GO:0005524//ATP binding;GO:0016594//glycine binding;GO:0016874//ligase activity;GO:0042277//peptide binding;GO:0042803//protein homodimerization activity;GO:0043295//glutathione binding;G…	GO:0006750//glutathione biosynthetic process;GO:0006750//glutathione biosynthetic process;GO:0006750//glutathione biosynthetic process;GO:0046686//response to cadmium ion	gi|6680116|ref|NM_008180.1|
107	Metabolic pathways (no map in kegg database)	110	15108	55	165	9.9	29.43	1.57179	1.47e-14	1.89e-13	Hsd17b10	Mus musculus hydroxysteroid (17-beta) dehydrogenase 10 (Hsd17b10), nuclear gene encoding mitochondrial protein, mRNA	GO:0005739//mitochondrion;GO:0005739//mitochondrion;GO:0005739//mitochondrion;GO:0005743//mitochondrial inner membrane;GO:0005783//endoplasmic reticulum	GO:0001540//beta-amyloid binding;GO:0003824//catalytic activity;GO:0003857//3-hydroxyacyl-CoA dehydrogenase activity;GO:0004303//estradiol 17-beta-dehydrogenase activity;GO:0005488//binding;GO:0005496//steroid binding;GO:0016491//oxidoreductase activity;GO:0018454//acetoacetyl-CoA reductase activity;GO:0042802//identical protein binding;GO:0047015//3-hydroxy-2-methylbutyryl-CoA dehydrogenase acti…	GO:0008033//tRNA processing;GO:0008152//metabolic process;GO:0051289//protein homotetramerization;GO:0055114//oxidation-reduction process	gi|61888837|ref|NM_016763.2|
108	Natural killer cell mediated cytotoxicity	-280	15170	436	156	78.47	27.83	-1.4955	2.52e-32	5.22e-31	Ptpn6	Mus musculus protein tyrosine phosphatase, non-receptor type 6 (Ptpn6), transcript variant 1, mRNA	GO:0005634//nucleus;GO:0005737//cytoplasm;GO:0005737//cytoplasm;GO:0042105//alpha-beta T cell receptor complex	GO:0001784//phosphotyrosine binding;GO:0004721//phosphoprotein phosphatase activity;GO:0004725//protein tyrosine phosphatase activity;GO:0004725//protein tyrosine phosphatase activity;GO:0005515//protein binding;GO:0005515//protein binding;GO:0016787//hydrolase activity;GO:0016791//phosphatase activity;GO:0017124//SH3 domain binding;GO:0042169//SH2 domain binding	GO:0002924//negative regulation of humoral immune response mediated by circulating immunoglobulin;GO:0006470//protein dephosphorylation;GO:0006470//protein dephosphorylation;GO:0006470//protein dephosphorylation;GO:0016311//dephosphorylation;GO:0019221//cytokine-mediated signaling pathway;GO:0042130//negative regulation of T cell proliferation;GO:0042267//natural killer cell mediated cytotoxicity…	gi|118130770|ref|NM_013545.2|
109	Fc epsilon RI signaling pathway	-89	15461	130	41	23.4	7.31	-1.67857	2.41e-12	2.1e-11	Hras1	Mus musculus Harvey rat sarcoma virus oncogene 1 (Hras1), transcript variant 1, mRNA	GO:0005625//soluble fraction;GO:0005792//microsome;GO:0005886//plasma membrane	-	GO:0006897//endocytosis;GO:0006915//apoptosis;GO:0007264//small GTPase mediated signal transduction;GO:0007265//Ras protein signal transduction;GO:0007265//Ras protein signal transduction;GO:0007569//cell aging;GO:0008283//cell proliferation;GO:0008284//positive regulation of cell proliferation;GO:0043524//negative regulation of neuron apoptosis;GO:0043524//negative regulation of neuron apoptosis…	gi|194440733|ref|NM_008284.2|
110	Protein processing in endoplasmic reticulum	2838	15502	710	3548	127.79	632.86	2.30811	0	0	Dnaja1	Mus musculus DnaJ (Hsp40) homolog, subfamily A, member 1 (Dnaja1), transcript variant 3, mRNA	GO:0016020//membrane	GO:0005524//ATP binding;GO:0031072//heat shock protein binding;GO:0046872//metal ion binding;GO:0050750//low-density lipoprotein particle receptor binding;GO:0051082//unfolded protein binding	GO:0006457//protein folding;GO:0007283//spermatogenesis;GO:0009408//response to heat;GO:0030317//sperm motility;GO:0030521//androgen receptor signaling pathway;GO:0042769//DNA damage response, detection of DNA damage	gi|258547147|ref|NM_001164672.1|
111	TGF-beta signaling pathway	310	15902	93	403	16.74	71.88	2.10229	0	0	Id2	Mus musculus inhibitor of DNA binding 2 (Id2), mRNA	GO:0000785//chromatin;GO:0005634//nucleus;GO:0005634//nucleus;GO:0005634//nucleus;GO:0005737//cytoplasm;GO:0005829//cytosol;GO:0043234//protein complex	GO:0005515//protein binding;GO:0016563//transcription activator activity;GO:0016564//transcription repressor activity;GO:0030528//transcription regulator activity;GO:0030528//transcription regulator activity	GO:0000122//negative regulation of transcription from RNA polymerase II promoter;GO:0000122//negative regulation of transcription from RNA polymerase II promoter;GO:0007275//multicellular organismal development;GO:0007507//heart development;GO:0008284//positive regulation of cell proliferation;GO:0010628//positive regulation of gene expression;GO:0033598//mammary gland epithelial cell proliferati…	gi|162287136|ref|NM_010496.3|
112	Natural killer cell mediated cytotoxicity	17	15977	0	17	0.01	3.03	8.24317	8.27e-06	3.59e-05	Ifnb1	Mus musculus interferon beta 1, fibroblast (Ifnb1), mRNA	GO:0005576//extracellular region;GO:0005615//extracellular space	GO:0005125//cytokine activity;GO:0005125//cytokine activity;GO:0005126//cytokine receptor binding	GO:0006952//defense response;GO:0009615//response to virus;GO:0042742//defense response to bacterium	gi|6754303|ref|NM_010510.1|
113	mTOR signaling pathway	12	16000	0	12	0.01	2.14	7.74147	0.000258794	0.000892117	Igf1	Mus musculus insulin-like growth factor 1 (Igf1), transcript variant 2, mRNA	GO:0005576//extracellular region;GO:0005614//interstitial matrix;GO:0005615//extracellular space;GO:0005615//extracellular space;GO:0005615//extracellular space	GO:0005159//insulin-like growth factor receptor binding;GO:0005159//insulin-like growth factor receptor binding;GO:0005179//hormone activity;GO:0005179//hormone activity;GO:0005496//steroid binding;GO:0005515//protein binding;GO:0008083//growth factor activity	GO:0001649//osteoblast differentiation;GO:0001974//blood vessel remodeling;GO:0001974//blood vessel remodeling;GO:0006417//regulation of translation;GO:0006916//anti-apoptosis;GO:0007399//nervous system development;GO:0007613//memory;GO:0008285//negative regulation of cell proliferation;GO:0008285//negative regulation of cell proliferation;GO:0010001//glial cell differentiation;GO:0010552//positi…	gi|163659890|ref|NM_184052.3|
114	Cytokine-cytokine receptor interaction	257	16155	250	507	45	90.43	1.00688	1.87e-13	1.98e-12	Il10rb	Mus musculus interleukin 10 receptor, beta (Il10rb), mRNA	-	GO:0004920//interleukin-10 receptor activity;GO:0005515//protein binding	GO:0019221//cytokine-mediated signaling pathway	gi|226693323|ref|NM_008349.5|
115	Cytokine-cytokine receptor interaction	56	16164	33	89	5.94	15.88	1.41868	3.56e-07	1.84e-06	Il13ra1	Mus musculus interleukin 13 receptor, alpha 1 (Il13ra1), mRNA	GO:0016020//membrane;GO:0016021//integral to membrane	GO:0004872//receptor activity;GO:0004896//cytokine receptor activity;GO:0016515//interleukin-13 receptor activity	GO:0002639//positive regulation of immunoglobulin production;GO:0030890//positive regulation of B cell proliferation	gi|118129910|ref|NM_133990.4|
116	Cytokine-cytokine receptor interaction	51	16168	21	72	3.78	12.84	1.76419	8.58e-08	4.75e-07	Il15	Mus musculus interleukin 15 (Il15), mRNA	GO:0005576//extracellular region;GO:0005615//extracellular space	GO:0005125//cytokine activity;GO:0005125//cytokine activity;GO:0005126//cytokine receptor binding	GO:0001866//NK T cell proliferation;GO:0006955//immune response;GO:0042102//positive regulation of T cell proliferation;GO:0045062//extrathymic T cell selection;GO:0045580//regulation of T cell differentiation;GO:0048535//lymph node development;GO:0048662//negative regulation of smooth muscle cell proliferation;GO:0050691//regulation of defense response to virus by host;GO:0050778//positive regul…	gi|6680406|ref|NM_008357.1|
117	Apoptosis	49	16180	33	82	5.94	14.63	1.30039	4.86e-06	2.17e-05	Il1rap	Mus musculus interleukin 1 receptor accessory protein (Il1rap), transcript variant 2, mRNA	GO:0005576//extracellular region;GO:0005886//plasma membrane;GO:0016020//membrane;GO:0016021//integral to membrane;GO:0031224//intrinsic to membrane	GO:0004871//signal transducer activity;GO:0004872//receptor activity;GO:0004888//transmembrane receptor activity;GO:0004908//interleukin-1 receptor activity;GO:0004908//interleukin-1 receptor activity;GO:0005515//protein binding	GO:0007165//signal transduction;GO:0019221//cytokine-mediated signaling pathway;GO:0042094//interleukin-2 biosynthetic process;GO:0045087//innate immune response	gi|226693328|ref|NM_134103.2|
118	Cytokine-cytokine receptor interaction	-52	16190	74	22	13.32	3.92	-1.76467	4.77e-08	2.72e-07	Il4ra	Mus musculus interleukin 4 receptor, alpha (Il4ra), mRNA	GO:0005576//extracellular region;GO:0005615//extracellular space;GO:0005886//plasma membrane;GO:0016020//membrane;GO:0016021//integral to membrane	GO:0004872//receptor activity;GO:0004896//cytokine receptor activity;GO:0005515//protein binding	GO:0042127//regulation of cell proliferation;GO:0045626//negative regulation of T-helper 1 cell differentiation;GO:0045630//positive regulation of T-helper 2 cell differentiation	gi|111186475|ref|NM_001008700.3|
119	Cytokine-cytokine receptor interaction	29	16193	5	34	0.9	6.06	2.75132	2.86e-05	0.000114665	Il6	Mus musculus interleukin 6 (Il6), mRNA	GO:0005576//extracellular region;GO:0005615//extracellular space;GO:0005615//extracellular space;GO:0005615//extracellular space;GO:0009897//external side of plasma membrane	GO:0005102//receptor binding;GO:0005125//cytokine activity;GO:0005125//cytokine activity;GO:0005125//cytokine activity;GO:0005138//interleukin-6 receptor binding;GO:0005138//interleukin-6 receptor binding;GO:0005138//interleukin-6 receptor binding;GO:0005515//protein binding;GO:0008083//growth factor activity	GO:0001781//neutrophil apoptosis;GO:0001781//neutrophil apoptosis;GO:0006469//negative regulation of protein kinase activity;GO:0006953//acute-phase response;GO:0006955//immune response;GO:0008285//negative regulation of cell proliferation;GO:0008360//regulation of cell shape;GO:0010628//positive regulation of gene expression;GO:0031018//endocrine pancreas development;GO:0033138//positive regulat…	gi|13624310|ref|NM_031168.1|
120	Cytokine-cytokine receptor interaction	109	16197	57	166	10.26	29.61	1.52905	1.88e-13	1.99e-12	Il7r	Mus musculus interleukin 7 receptor (Il7r), mRNA	GO:0009897//external side of plasma membrane;GO:0016020//membrane;GO:0016021//integral to membrane	GO:0004872//receptor activity;GO:0004896//cytokine receptor activity	GO:0000902//cell morphogenesis;GO:0001915//negative regulation of T cell mediated cytotoxicity;GO:0002377//immunoglobulin production;GO:0008361//regulation of cell size;GO:0008361//regulation of cell size;GO:0016049//cell growth;GO:0030217//T cell differentiation;GO:0033089//positive regulation of T cell differentiation in thymus;GO:0042100//B cell proliferation;GO:0042100//B cell proliferation;G…	gi|168480108|ref|NM_008372.4|
121	Metabolic pathways (no map in kegg database)	66	16330	33	99	5.94	17.66	1.57195	6.73e-09	4.18e-08	Inpp5b	Mus musculus inositol polyphosphate-5-phosphatase B (Inpp5b), nuclear gene encoding mitochondrial protein, mRNA	GO:0005829//cytosol;GO:0016021//integral to membrane	GO:0004445//inositol-polyphosphate 5-phosphatase activity	GO:0007283//spermatogenesis;GO:0016311//dephosphorylation;GO:0030317//sperm motility;GO:0070613//regulation of protein processing	gi|30231212|ref|NM_008385.3|
122	Metabolic pathways (no map in kegg database)	79	16332	28	107	5.04	19.09	1.92132	2.11e-11	1.66e-10	Inppl1	Mus musculus inositol polyphosphate phosphatase-like 1 (Inppl1), transcript variant 2, mRNA	GO:0005737//cytoplasm;GO:0005737//cytoplasm;GO:0005856//cytoskeleton;GO:0005886//plasma membrane;GO:0016020//membrane;GO:0030027//lamellipodium	GO:0003779//actin binding;GO:0004437//inositol or phosphatidylinositol phosphatase activity;GO:0004445//inositol-polyphosphate 5-phosphatase activity;GO:0005515//protein binding;GO:0005515//protein binding;GO:0005547//phosphatidylinositol-3,4,5-trisphosphate binding;GO:0016787//hydrolase activity;GO:0017124//SH3 domain binding	GO:0006006//glucose metabolic process;GO:0007155//cell adhesion;GO:0008156//negative regulation of DNA replication;GO:0008285//negative regulation of cell proliferation;GO:0009791//post-embryonic development;GO:0010629//negative regulation of gene expression;GO:0010642//negative regulation of platelet-derived growth factor receptor signaling pathway;GO:0010977//negative regulation of neuron proje…	gi|170172576|ref|NM_001122739.1|
123	Leukocyte transendothelial migration	1085	16401	273	1358	49.14	242.23	2.30141	1.45e-13	1.59e-12	Itga4	Mus musculus integrin alpha 4 (Itga4), mRNA	GO:0008305//integrin complex;GO:0009897//external side of plasma membrane;GO:0016020//membrane;GO:0016021//integral to membrane	GO:0001968//fibronectin binding;GO:0004872//receptor activity	GO:0001974//blood vessel remodeling;GO:0007155//cell adhesion;GO:0007155//cell adhesion;GO:0007157//heterophilic cell-cell adhesion;GO:0007159//leukocyte cell-cell adhesion;GO:0007229//integrin-mediated signaling pathway;GO:0007507//heart development;GO:0016477//cell migration;GO:0060324//face development;GO:0060710//chorio-allantoic fusion	gi|114326553|ref|NM_010576.3|
124	Phagosome	3242	16402	959	4201	172.6	749.34	2.11819	0	0	Itga5	Mus musculus integrin alpha 5 (fibronectin receptor alpha) (Itga5), mRNA	GO:0005737//cytoplasm;GO:0008305//integrin complex;GO:0008305//integrin complex;GO:0009897//external side of plasma membrane;GO:0016020//membrane;GO:0016021//integral to membrane;GO:0019717//synaptosome	GO:0004872//receptor activity;GO:0005178//integrin binding;GO:0005178//integrin binding;GO:0005515//protein binding;GO:0050839//cell adhesion molecule binding	GO:0007044//cell-substrate junction assembly;GO:0007155//cell adhesion;GO:0007155//cell adhesion;GO:0007157//heterophilic cell-cell adhesion;GO:0007159//leukocyte cell-cell adhesion;GO:0007229//integrin-mediated signaling pathway;GO:0007229//integrin-mediated signaling pathway;GO:0007613//memory;GO:0010811//positive regulation of cell-substrate adhesion;GO:0030335//positive regulation of cell mig…	gi|225903441|ref|NM_010577.3|
125	Phagosome	1143	16409	309	1452	55.61	259	2.21954	4.39e-13	4.29e-12	Itgam	Mus musculus integrin alpha M (Itgam), transcript variant 1, mRNA	GO:0005634//nucleus;GO:0008305//integrin complex;GO:0009897//external side of plasma membrane;GO:0009986//cell surface;GO:0016020//membrane;GO:0016021//integral to membrane;GO:0016021//integral to membrane	GO:0001846//opsonin binding;GO:0001846//opsonin binding;GO:0004872//receptor activity;GO:0008201//heparin binding;GO:0043395//heparan sulfate proteoglycan binding;GO:0046982//protein heterodimerization activity	GO:0007155//cell adhesion;GO:0007155//cell adhesion;GO:0007159//leukocyte cell-cell adhesion;GO:0007229//integrin-mediated signaling pathway;GO:0030593//neutrophil chemotaxis;GO:0045123//cellular extravasation;GO:0050798//activated T cell proliferation	gi|132626288|ref|NM_001082960.1|
126	Metabolic pathways (no map in kegg database)	1046	16430	497	1543	89.45	275.23	1.62148	4.84e-14	5.88e-13	Stt3a	Mus musculus STT3, subunit of the oligosaccharyltransferase complex, homolog A (S. cerevisiae) (Stt3a), mRNA	GO:0005624//membrane fraction;GO:0005783//endoplasmic reticulum;GO:0008250//oligosaccharyltransferase complex;GO:0016020//membrane;GO:0016021//integral to membrane	GO:0004576//oligosaccharyl transferase activity;GO:0004579//dolichyl-diphosphooligosaccharide-protein glycotransferase activity;GO:0016740//transferase activity	GO:0006486//protein glycosylation;GO:0018279//protein N-linked glycosylation via asparagine	gi|148747127|ref|NM_008408.4|
127	Metabolic pathways (no map in kegg database)	17	16434	2	19	0.36	3.39	3.23522	0.00024585	0.00085197	Itpa	Mus musculus inosine triphosphatase (nucleoside triphosphate pyrophosphatase) (Itpa), mRNA	GO:0005737//cytoplasm	GO:0016787//hydrolase activity;GO:0046872//metal ion binding;GO:0047429//nucleoside-triphosphate diphosphatase activity;GO:0047429//nucleoside-triphosphate diphosphatase activity	GO:0008152//metabolic process;GO:0009117//nucleotide metabolic process	gi|31982663|ref|NM_025922.2|
128	Calcium signaling pathway	69	16439	59	128	10.62	22.83	1.10415	4.94e-07	2.51e-06	Itpr2	Mus musculus inositol 1,4,5-triphosphate receptor 2 (Itpr2), transcript variant 2, mRNA	GO:0005737//cytoplasm;GO:0005737//cytoplasm;GO:0005783//endoplasmic reticulum;GO:0005783//endoplasmic reticulum;GO:0005792//microsome;GO:0005938//cell cortex;GO:0016020//membrane;GO:0016021//integral to membrane;GO:0016529//sarcoplasmic reticulum;GO:0030424//axon;GO:0043209//myelin sheath	GO:0004872//receptor activity;GO:0005216//ion channel activity;GO:0005220//inositol 1,4,5-trisphosphate-sensitive calcium-release channel activity;GO:0005262//calcium channel activity;GO:0008095//inositol-1,4,5-trisphosphate receptor activity;GO:0015278//calcium-release channel activity;GO:0035091//phosphatidylinositol binding	GO:0006810//transport;GO:0006811//ion transport;GO:0006816//calcium ion transport;GO:0006816//calcium ion transport;GO:0007165//signal transduction;GO:0055085//transmembrane transport;GO:0070588//calcium ion transmembrane transport	gi|60592757|ref|NM_010586.1|
129	T cell receptor signaling pathway	433	16476	366	799	65.87	142.52	1.11347	0	0	Jun	Mus musculus Jun oncogene (Jun), mRNA	GO:0000790//nuclear chromatin;GO:0005634//nucleus;GO:0005634//nucleus;GO:0005634//nucleus;GO:0005667//transcription factor complex;GO:0005667//transcription factor complex;GO:0005829//cytosol	GO:0003677//DNA binding;GO:0003677//DNA binding;GO:0003690//double-stranded DNA binding;GO:0003700//sequence-specific DNA binding transcription factor activity;GO:0003700//sequence-specific DNA binding transcription factor activity;GO:0003702//RNA polymerase II transcription factor activity;GO:0005515//protein binding;GO:0042803//protein homodimerization activity;GO:0043565//sequence-specific DNA…	GO:0001525//angiogenesis;GO:0001836//release of cytochrome c from mitochondria;GO:0006350//transcription;GO:0006355//regulation of transcription, DNA-dependent;GO:0006355//regulation of transcription, DNA-dependent;GO:0006366//transcription from RNA polymerase II promoter;GO:0007612//learning;GO:0008284//positive regulation of cell proliferation;GO:0008285//negative regulation of cell proliferati…	gi|162287077|ref|NM_010591.2|
130	Fc epsilon RI signaling pathway	-166	16653	307	141	55.25	25.15	-1.13542	1.05e-15	1.44e-14	Kras	Mus musculus v-Ki-ras2 Kirsten rat sarcoma viral oncogene homolog (Kras), mRNA	GO:0005624//membrane fraction;GO:0005624//membrane fraction;GO:0005739//mitochondrion;GO:0045121//membrane raft	GO:0003924//GTPase activity;GO:0003924//GTPase activity;GO:0019002//GMP binding;GO:0019003//GDP binding;GO:0030275//LRR domain binding	GO:0006184//GTP catabolic process;GO:0006184//GTP catabolic process;GO:0007265//Ras protein signal transduction;GO:0007265//Ras protein signal transduction;GO:0008284//positive regulation of cell proliferation;GO:0008542//visual learning;GO:0019221//cytokine-mediated signaling pathway;GO:0030036//actin cytoskeleton organization;GO:0032228//regulation of synaptic transmission, GABAergic;GO:0035022…	gi|266458390|ref|NM_021284.6|
131	Metabolic pathways (no map in kegg database)	60	16790	43	103	7.74	18.37	1.24695	6.86e-07	3.43e-06	Anpep	Mus musculus alanyl (membrane) aminopeptidase (Anpep), mRNA	GO:0005625//soluble fraction;GO:0012506//vesicle membrane;GO:0016020//membrane;GO:0016021//integral to membrane;GO:0031983//vesicle lumen	GO:0004177//aminopeptidase activity;GO:0004177//aminopeptidase activity;GO:0004177//aminopeptidase activity;GO:0008233//peptidase activity;GO:0008237//metallopeptidase activity;GO:0008270//zinc ion binding;GO:0016787//hydrolase activity;GO:0042277//peptide binding;GO:0046872//metal ion binding	GO:0001525//angiogenesis;GO:0006508//proteolysis;GO:0006508//proteolysis;GO:0006725//cellular aromatic compound metabolic process;GO:0007275//multicellular organismal development;GO:0008152//metabolic process;GO:0030154//cell differentiation	gi|225637486|ref|NM_008486.2|
132	Metabolic pathways (no map in kegg database)	150	16819	27	177	4.86	31.57	2.69953	3.23e-11	2.49e-10	Lcn2	Mus musculus lipocalin 2 (Lcn2), mRNA	GO:0005576//extracellular region;GO:0005576//extracellular region;GO:0005615//extracellular space;GO:0005829//cytosol	GO:0002020//protease binding;GO:0005215//transporter activity;GO:0005488//binding;GO:0005506//iron ion binding;GO:0005515//protein binding;GO:0042803//protein homodimerization activity	GO:0006810//transport;GO:0009615//response to virus;GO:0009635//response to herbicide;GO:0010628//positive regulation of gene expression;GO:0015892;GO:0015892;GO:0031346//positive regulation of cell projection organization;GO:0042493//response to drug;GO:0042981//regulation of apoptosis;GO:0045087//innate immune response;GO:0070207//protein homotrimerization;GO:0070301//cellular response to hydro…	gi|34328048|ref|NM_008491.1|
133	Lysosome	260	16889	229	489	41.22	87.22	1.08131	1.1e-13	1.24e-12	Lipa	Mus musculus lysosomal acid lipase A (Lipa), transcript variant 2, mRNA	GO:0005764//lysosome;GO:0005764//lysosome	GO:0004771//sterol esterase activity;GO:0004771//sterol esterase activity;GO:0016298//lipase activity;GO:0016787//hydrolase activity	GO:0000902//cell morphogenesis;GO:0001816//cytokine production;GO:0006629//lipid metabolic process;GO:0006631//fatty acid metabolic process;GO:0006954//inflammatory response;GO:0008283//cell proliferation;GO:0016042//lipid catabolic process;GO:0016125//sterol metabolic process;GO:0030324//lung development;GO:0048771//tissue remodeling;GO:0048873//homeostasis of number of cells within a tissue	gi|162287342|ref|NM_001111100.1|
134	Peroxisome	144	16922	76	220	13.68	39.24	1.52026	0	0	Phyh	Mus musculus phytanoyl-CoA hydroxylase (Phyh), mRNA	GO:0005739//mitochondrion;GO:0005777//peroxisome;GO:0005777//peroxisome;GO:0005777//peroxisome	GO:0003824//catalytic activity;GO:0005515//protein binding;GO:0016491//oxidoreductase activity;GO:0016702//oxidoreductase activity, acting on single donors with incorporation of molecular oxygen, incorporation of two atoms of oxygen;GO:0031418//L-ascorbic acid binding;GO:0046872//metal ion binding;GO:0048244//phytanoyl-CoA dioxygenase activity;GO:0048244//phytanoyl-CoA dioxygenase activity	GO:0001561//fatty acid alpha-oxidation;GO:0055114//oxidation-reduction process	gi|162287377|ref|NM_010726.2|
135	Metabolic pathways (no map in kegg database)	-447	16987	817	370	147.05	66	-1.15577	2.93e-40	6.73e-39	Lss	Mus musculus lanosterol synthase (Lss), mRNA	GO:0005783//endoplasmic reticulum;GO:0005792//microsome;GO:0016020//membrane	GO:0000250//lanosterol synthase activity;GO:0000250//lanosterol synthase activity;GO:0003824//catalytic activity;GO:0016853//isomerase activity;GO:0016866//intramolecular transferase activity	GO:0006694//steroid biosynthetic process;GO:0006695//cholesterol biosynthetic process;GO:0008610//lipid biosynthetic process;GO:0016125//sterol metabolic process	gi|22122468|ref|NM_146006.1|
136	Cytokine-cytokine receptor interaction	-213	16994	250	37	45	6.6	-2.76939	1.15e-40	2.67e-39	Ltb	Mus musculus lymphotoxin B (Ltb), mRNA	GO:0005615//extracellular space;GO:0005886//plasma membrane;GO:0016020//membrane;GO:0016021//integral to membrane	GO:0005125//cytokine activity;GO:0005164//tumor necrosis factor receptor binding	GO:0006955//immune response;GO:0010467//gene expression;GO:0043588//skin development;GO:0045084//positive regulation of interleukin-12 biosynthetic process;GO:0048535//lymph node development	gi|161760676|ref|NM_008518.2|
137	Cytokine-cytokine receptor interaction	-187	17000	325	138	58.49	24.62	-1.24836	5.58e-19	8.49e-18	Ltbr	Mus musculus lymphotoxin B receptor (Ltbr), mRNA	GO:0016020//membrane;GO:0016021//integral to membrane	GO:0004872//receptor activity;GO:0005515//protein binding;GO:0005515//protein binding	GO:0006915//apoptosis;GO:0048535//lymph node development	gi|145301633|ref|NM_010736.3|
138	TGF-beta signaling pathway	70	17125	33	103	5.94	18.37	1.62882	1.29e-09	8.7e-09	Smad1	Mus musculus MAD homolog 1 (Drosophila) (Smad1), mRNA	GO:0005622//intracellular;GO:0005634//nucleus;GO:0005634//nucleus;GO:0005634//nucleus;GO:0005667//transcription factor complex;GO:0005667//transcription factor complex;GO:0005737//cytoplasm;GO:0005737//cytoplasm;GO:0005737//cytoplasm	GO:0003700//sequence-specific DNA binding transcription factor activity;GO:0003700//sequence-specific DNA binding transcription factor activity;GO:0003702//RNA polymerase II transcription factor activity;GO:0005515//protein binding;GO:0005515//protein binding	GO:0000165//MAPKKK cascade;GO:0000165//MAPKKK cascade;GO:0001657//ureteric bud development;GO:0001710//mesodermal cell fate commitment;GO:0002051//osteoblast fate commitment;GO:0006350//transcription;GO:0006355//regulation of transcription, DNA-dependent;GO:0006357//regulation of transcription from RNA polymerase II promoter;GO:0006468//protein phosphorylation;GO:0006954//inflammatory response;GO…	gi|42476186|ref|NM_008539.3|
139	TGF-beta signaling pathway	23	17130	6	29	1.08	5.17	2.25913	9.34e-05	0.000346164	Smad6	Mus musculus MAD homolog 6 (Drosophila) (Smad6), mRNA	GO:0005622//intracellular;GO:0005634//nucleus;GO:0005667//transcription factor complex	GO:0003700//sequence-specific DNA binding transcription factor activity;GO:0005515//protein binding	GO:0001657//ureteric bud development;GO:0006350//transcription;GO:0006355//regulation of transcription, DNA-dependent;GO:0007179//transforming growth factor beta receptor signaling pathway;GO:0045449//regulation of transcription	gi|254675284|ref|NM_008542.3|
140	Complement and coagulation cascades	50	17175	37	87	6.66	15.52	1.22053	7.37e-06	3.23e-05	Masp2	Mus musculus mannan-binding lectin serine peptidase 2 (Masp2), transcript variant 1, mRNA	GO:0005576//extracellular region	GO:0003824//catalytic activity;GO:0004252//serine-type endopeptidase activity;GO:0005509//calcium ion binding;GO:0005529//sugar binding;GO:0008233//peptidase activity;GO:0008236//serine-type peptidase activity;GO:0016787//hydrolase activity;GO:0046872//metal ion binding	GO:0006508//proteolysis;GO:0006958//complement activation, classical pathway;GO:0045087//innate immune response	gi|90962989|ref|NM_001003893.2|
141	Cell cycle	-243	17220	476	233	85.67	41.56	-1.04359	1.06e-20	1.72e-19	Mcm7	Mus musculus minichromosome maintenance deficient 7 (S. cerevisiae) (Mcm7), mRNA	GO:0005634//nucleus;GO:0005634//nucleus;GO:0005634//nucleus;GO:0005829//cytosol	GO:0000166//nucleotide binding;GO:0003677//DNA binding;GO:0003678//DNA helicase activity;GO:0003697//single-stranded DNA binding;GO:0005515//protein binding;GO:0005524//ATP binding;GO:0017111//nucleoside-triphosphatase activity	GO:0006260//DNA replication;GO:0006268//DNA unwinding involved in replication;GO:0006270//DNA-dependent DNA replication initiation;GO:0006350//transcription;GO:0007049//cell cycle;GO:0008283//cell proliferation;GO:0045449//regulation of transcription	gi|118130733|ref|NM_008568.2|
142	Metabolic pathways (no map in kegg database)	35	17252	27	62	4.86	11.06	1.18632	0.000221832	0.000775635	Rdh11	Mus musculus retinol dehydrogenase 11 (Rdh11), mRNA	GO:0005783//endoplasmic reticulum;GO:0016020//membrane;GO:0016021//integral to membrane	GO:0003824//catalytic activity;GO:0005488//binding;GO:0016491//oxidoreductase activity	GO:0008152//metabolic process;GO:0055114//oxidation-reduction process	gi|153791747|ref|NM_021557.5|
143	Metabolic pathways (no map in kegg database)	2145	17768	1227	3372	220.84	601.47	1.44549	1.62e-12	1.44e-11	Mthfd2	Mus musculus methylenetetrahydrofolate dehydrogenase (NAD+ dependent), methenyltetrahydrofolate cyclohydrolase (Mthfd2), nuclear gene encoding mitochondrial protein, mRNA	GO:0005739//mitochondrion;GO:0005739//mitochondrion	GO:0003824//catalytic activity;GO:0004477//methenyltetrahydrofolate cyclohydrolase activity;GO:0004487//methylenetetrahydrofolate dehydrogenase (NAD+) activity;GO:0004488//methylenetetrahydrofolate dehydrogenase (NADP+) activity;GO:0016491//oxidoreductase activity;GO:0016787//hydrolase activity	GO:0006730//one-carbon metabolic process;GO:0009396//folic acid-containing compound biosynthetic process;GO:0055114//oxidation-reduction process	gi|160333364|ref|NM_008638.2|
144	Fc gamma R-mediated phagocytosis	20	17858	0	20	0.01	3.57	8.47978	1.05e-06	5.12e-06	Mx2	Mus musculus myxovirus (influenza virus) resistance 2 (Mx2), non-coding RNA	GO:0005737//cytoplasm;GO:0005737//cytoplasm	GO:0000166//nucleotide binding;GO:0003924//GTPase activity;GO:0003924//GTPase activity;GO:0005525//GTP binding;GO:0005525//GTP binding	GO:0006184//GTP catabolic process;GO:0009615//response to virus;GO:0009615//response to virus;GO:0045087//innate immune response	gi|145580606|ref|NR_003508.1|
145	Cell cycle	43	17873	19	62	3.42	11.06	1.69328	1.41e-06	6.76e-06	Gadd45b	Mus musculus growth arrest and DNA-damage-inducible 45 beta (Gadd45b), mRNA	GO:0005634//nucleus	GO:0005515//protein binding	GO:0000186//activation of MAPKK activity;GO:0006469//negative regulation of protein kinase activity;GO:0006915//apoptosis;GO:0007275//multicellular organismal development;GO:0030154//cell differentiation;GO:0051726//regulation of cell cycle	gi|6678979|ref|NM_008655.1|
146	Toll-like receptor signaling pathway	-90	17874	170	80	30.6	14.27	-1.10055	6.13e-09	3.84e-08	Myd88	Mus musculus myeloid differentiation primary response gene 88 (Myd88), mRNA	GO:0005737//cytoplasm;GO:0005737//cytoplasm;GO:0031224//intrinsic to membrane	GO:0004888//transmembrane receptor activity;GO:0005102//receptor binding;GO:0005121//Toll binding;GO:0005515//protein binding;GO:0005515//protein binding	GO:0002238//response to molecule of fungal origin;GO:0002755//MyD88-dependent toll-like receptor signaling pathway;GO:0002755//MyD88-dependent toll-like receptor signaling pathway;GO:0006954//inflammatory response;GO:0006955//immune response;GO:0007165//signal transduction;GO:0007166//cell surface receptor linked signaling pathway;GO:0007178//transmembrane receptor protein serine/threonine kinase…	gi|31543276|ref|NM_010851.2|
147	Phagosome	355	17970	315	670	56.69	119.51	1.07597	1.93e-13	2.04e-12	Ncf2	Mus musculus neutrophil cytosolic factor 2 (Ncf2), mRNA	GO:0001669//acrosomal vesicle;GO:0005624//membrane fraction;GO:0005737//cytoplasm;GO:0005737//cytoplasm;GO:0005737//cytoplasm;GO:0005829//cytosol	GO:0005488//binding;GO:0005515//protein binding;GO:0016175//superoxide-generating NADPH oxidase activity;GO:0016175//superoxide-generating NADPH oxidase activity;GO:0048365//Rac GTPase binding	GO:0006742//NADP catabolic process;GO:0006801//superoxide metabolic process;GO:0009749//response to glucose stimulus;GO:0014070//response to organic cyclic compound;GO:0032496//response to lipopolysaccharide;GO:0032870//cellular response to hormone stimulus;GO:0042554//superoxide anion generation;GO:0043525//positive regulation of neuron apoptosis;GO:0045777//positive regulation of blood pressure	gi|146134362|ref|NM_010877.4|
148	T cell receptor signaling pathway	133	17973	48	181	8.64	32.29	1.90198	7.26e-14	8.51e-13	Nck1	Mus musculus non-catalytic region of tyrosine kinase adaptor protein 1 (Nck1), mRNA	GO:0012506//vesicle membrane	GO:0005515//protein binding;GO:0016301//kinase activity;GO:0019904//protein domain specific binding	GO:0007015//actin filament organization;GO:0016477//cell migration;GO:0030032//lamellipodium assembly	gi|34328186|ref|NM_010878.2|
149	Metabolic pathways (no map in kegg database)	-713	17993	1026	313	184.66	55.83	-1.72576	2.63e-90	7.89e-89	Ndufs4	Mus musculus NADH dehydrogenase (ubiquinone) Fe-S protein 4 (Ndufs4), nuclear gene encoding mitochondrial protein, mRNA	GO:0005739//mitochondrion;GO:0005739//mitochondrion;GO:0005739//mitochondrion;GO:0005743//mitochondrial inner membrane;GO:0005747//mitochondrial respiratory chain complex I;GO:0016020//membrane;GO:0045271//respiratory chain complex I;GO:0070469//respiratory chain	GO:0008137//NADH dehydrogenase (ubiquinone) activity;GO:0008137//NADH dehydrogenase (ubiquinone) activity;GO:0016651//oxidoreductase activity, acting on NADH or NADPH	GO:0001932//regulation of protein phosphorylation;GO:0006810//transport;GO:0008152//metabolic process;GO:0022900//electron transport chain	gi|281485614|ref|NM_010887.2|
150	Lysosome	129	18010	88	217	15.84	38.71	1.28913	8.15e-14	9.46e-13	Neu1	Mus musculus neuraminidase 1 (Neu1), mRNA	GO:0005764//lysosome;GO:0005764//lysosome;GO:0005886//plasma membrane;GO:0016020//membrane;GO:0031410//cytoplasmic vesicle	GO:0004308//exo-alpha-sialidase activity;GO:0004308//exo-alpha-sialidase activity;GO:0005515//protein binding;GO:0016787//hydrolase activity;GO:0016798//hydrolase activity, acting on glycosyl bonds	GO:0008152//metabolic process;GO:0008152//metabolic process	gi|254939720|ref|NM_010893.3|
151	Metabolic pathways (no map in kegg database)	-2401	18103	3488	1087	627.78	193.89	-1.69502	7.95e-295	2.77e-293	Nme2	Mus musculus non-metastatic cells 2, protein (NM23B) expressed in (Nme2), transcript variant 2, mRNA	GO:0005737//cytoplasm;GO:0005739//mitochondrion;GO:0005882//intermediate filament;GO:0005886//plasma membrane;GO:0016020//membrane;GO:0048471//perinuclear region of cytoplasm	GO:0000166//nucleotide binding;GO:0004550//nucleoside diphosphate kinase activity;GO:0004550//nucleoside diphosphate kinase activity;GO:0005515//protein binding;GO:0005524//ATP binding;GO:0016301//kinase activity;GO:0016740//transferase activity;GO:0046872//metal ion binding	GO:0002762//negative regulation of myeloid leukocyte differentiation;GO:0006165//nucleoside diphosphate phosphorylation;GO:0006183//GTP biosynthetic process;GO:0006228//UTP biosynthetic process;GO:0006241//CTP biosynthetic process;GO:0009117//nucleotide metabolic process;GO:0030819//positive regulation of cAMP biosynthetic process	gi|117606269|ref|NM_001077529.1|
152	Metabolic pathways (no map in kegg database)	226	18194	126	352	22.68	62.79	1.46911	5.33e-14	6.43e-13	Nsdhl	Mus musculus NAD(P) dependent steroid dehydrogenase-like (Nsdhl), mRNA	GO:0016020//membrane;GO:0016021//integral to membrane	GO:0003824//catalytic activity;GO:0003854//3-beta-hydroxy-delta5-steroid dehydrogenase activity;GO:0005488//binding;GO:0016491//oxidoreductase activity;GO:0047012//sterol-4-alpha-carboxylate 3-dehydrogenase (decarboxylating) activity	GO:0001942//hair follicle development;GO:0006694//steroid biosynthetic process;GO:0006695//cholesterol biosynthetic process;GO:0007224//smoothened signaling pathway;GO:0008152//metabolic process;GO:0008203//cholesterol metabolic process;GO:0008610//lipid biosynthetic process;GO:0016126//sterol biosynthetic process;GO:0055114//oxidation-reduction process;GO:0060716//labyrinthine layer blood vessel…	gi|31982436|ref|NM_010941.3|
153	Protein processing in endoplasmic reticulum	195	18415	134	329	24.12	58.68	1.28264	0	0	Hspa4l	Mus musculus heat shock protein 4 like (Hspa4l), mRNA	GO:0005634//nucleus;GO:0005634//nucleus;GO:0005737//cytoplasm;GO:0005737//cytoplasm	GO:0000166//nucleotide binding;GO:0005524//ATP binding;GO:0005524//ATP binding	GO:0006457//protein folding;GO:0006950//response to stress;GO:0006986//response to unfolded protein	gi|40254360|ref|NM_011020.3|
154	Calcium signaling pathway	54	18438	42	96	7.56	17.12	1.17922	4.52e-06	2.03e-05	P2rx4	Mus musculus purinergic receptor P2X, ligand-gated ion channel 4 (P2rx4), mRNA	GO:0005886//plasma membrane;GO:0005887//integral to plasma membrane;GO:0014069//postsynaptic density;GO:0016020//membrane;GO:0016021//integral to membrane;GO:0030424//axon;GO:0030425//dendrite;GO:0043025//neuronal cell body;GO:0043195//terminal button;GO:0043197//dendritic spine;GO:0045177//apical part of cell;GO:0045202//synapse	GO:0001614//purinergic nucleotide receptor activity;GO:0004872//receptor activity;GO:0004931//extracellular ATP-gated cation channel activity;GO:0004931//extracellular ATP-gated cation channel activity;GO:0004931//extracellular ATP-gated cation channel activity;GO:0005102//receptor binding;GO:0005216//ion channel activity;GO:0005507//copper ion binding;GO:0005524//ATP binding;GO:0005524//ATP bind…	GO:0002028//regulation of sodium ion transport;GO:0006809//nitric oxide biosynthetic process;GO:0006809//nitric oxide biosynthetic process;GO:0006810//transport;GO:0006811//ion transport;GO:0006812//cation transport;GO:0006816//calcium ion transport;GO:0019228//regulation of action potential in neuron;GO:0019233//sensory perception of pain;GO:0034220//ion transmembrane transport;GO:0034220//ion t…	gi|117676373|ref|NM_011026.2|
155	Protein processing in endoplasmic reticulum	3133	18453	2768	5901	498.19	1052.57	1.07915	0	0	P4hb	Mus musculus prolyl 4-hydroxylase, beta polypeptide (P4hb), mRNA	GO:0005783//endoplasmic reticulum;GO:0005783//endoplasmic reticulum;GO:0005792//microsome;GO:0005886//plasma membrane;GO:0016020//membrane	GO:0003756//protein disulfide isomerase activity;GO:0003756//protein disulfide isomerase activity;GO:0004656//procollagen-proline 4-dioxygenase activity;GO:0016853//isomerase activity	GO:0018401//peptidyl-proline hydroxylation to 4-hydroxy-L-proline;GO:0045454//cell redox homeostasis	gi|118130201|ref|NM_011032.2|
156	Endocytosis	1267	18571	226	1493	40.68	266.31	2.71072	0	0	Pdcd6ip	Mus musculus programmed cell death 6 interacting protein (Pdcd6ip), transcript variant 3, mRNA	GO:0005737//cytoplasm;GO:0005829//cytosol;GO:0005856//cytoskeleton	GO:0005515//protein binding;GO:0046983//protein dimerization activity	GO:0006810//transport;GO:0006915//apoptosis;GO:0006915//apoptosis;GO:0007049//cell cycle;GO:0008624//induction of apoptosis by extracellular signals;GO:0008630//DNA damage response, signal transduction resulting in induction of apoptosis;GO:0015031//protein transport;GO:0051301//cell division	gi|258547155|ref|NM_011052.2|
157	Metabolic pathways (no map in kegg database)	126	18700	84	210	15.12	37.46	1.30889	8.59e-14	9.93e-13	Piga	Mus musculus phosphatidylinositol glycan anchor biosynthesis, class A (Piga), mRNA	GO:0005783//endoplasmic reticulum;GO:0016020//membrane;GO:0016021//integral to membrane	GO:0016740//transferase activity;GO:0016757//transferase activity, transferring glycosyl groups	GO:0006506//GPI anchor biosynthetic process;GO:0009058//biosynthetic process	gi|126273665|ref|NM_011081.2|
158	Metabolic pathways (no map in kegg database)	-51	18701	83	32	14.94	5.71	-1.38762	1.17e-06	5.67e-06	Pigf	Mus musculus phosphatidylinositol glycan anchor biosynthesis, class F (Pigf), mRNA	GO:0005783//endoplasmic reticulum;GO:0005789//endoplasmic reticulum membrane;GO:0005789//endoplasmic reticulum membrane;GO:0005789//endoplasmic reticulum membrane;GO:0016020//membrane;GO:0016021//integral to membrane	GO:0016780//phosphotransferase activity, for other substituted phosphate groups	GO:0006506//GPI anchor biosynthetic process;GO:0006506//GPI anchor biosynthetic process;GO:0008152//metabolic process	gi|6679314|ref|NM_008838.1|
159	Fc gamma R-mediated phagocytosis	176	18720	36	212	6.48	37.81	2.5447	2.11e-13	2.22e-12	Pip5k1a	Mus musculus phosphatidylinositol-4-phosphate 5-kinase, type 1 alpha (Pip5k1a), mRNA	GO:0005794//Golgi apparatus;GO:0005886//plasma membrane;GO:0016020//membrane	GO:0000166//nucleotide binding;GO:0005515//protein binding;GO:0005524//ATP binding;GO:0016301//kinase activity;GO:0016307//phosphatidylinositol phosphate kinase activity;GO:0016308//1-phosphatidylinositol-4-phosphate 5-kinase activity;GO:0016308//1-phosphatidylinositol-4-phosphate 5-kinase activity;GO:0016740//transferase activity	GO:0046488//phosphatidylinositol metabolic process;GO:0046488//phosphatidylinositol metabolic process;GO:0046854//phosphatidylinositol phosphorylation	gi|31982832|ref|NM_008847.2|
160	Metabolic pathways (no map in kegg database)	73	18739	23	96	4.14	17.12	2.04798	4.3e-10	3e-09	Pitpnm1	Mus musculus phosphatidylinositol transfer protein, membrane-associated 1 (Pitpnm1), transcript variant 1, mRNA	GO:0005622//intracellular;GO:0005737//cytoplasm;GO:0005783//endoplasmic reticulum;GO:0005794//Golgi apparatus;GO:0005811//lipid particle;GO:0016020//membrane	GO:0005543//phospholipid binding;GO:0046872//metal ion binding	GO:0006810//transport;GO:0015031//protein transport	gi|145966873|ref|NM_008851.3|
161	Chemokine signaling pathway	-45	18759	89	44	16.02	7.85	-1.02911	7.05e-05	0.000266421	Prkci	Mus musculus protein kinase C, iota (Prkci), mRNA	GO:0005624//membrane fraction;GO:0005625//soluble fraction;GO:0005634//nucleus;GO:0005737//cytoplasm;GO:0005737//cytoplasm;GO:0005768//endosome;GO:0005923//tight junction;GO:0016020//membrane;GO:0016324//apical plasma membrane;GO:0045177//apical part of cell	GO:0000166//nucleotide binding;GO:0004672//protein kinase activity;GO:0004674//protein serine/threonine kinase activity;GO:0004697//protein kinase C activity;GO:0004697//protein kinase C activity;GO:0005524//ATP binding;GO:0008270//zinc ion binding;GO:0016301//kinase activity;GO:0016740//transferase activity;GO:0046872//metal ion binding	GO:0006468//protein phosphorylation;GO:0006468//protein phosphorylation;GO:0007015//actin filament organization;GO:0032869//cellular response to insulin stimulus;GO:0032869//cellular response to insulin stimulus;GO:0035089//establishment of apical/basal cell polarity;GO:0042462//eye photoreceptor cell development;GO:0043434//response to peptide hormone stimulus;GO:0046326//positive regulation of …	gi|133778988|ref|NM_008857.3|
162	Fc epsilon RI signaling pathway	60	18784	14	74	2.52	13.2	2.38904	1.32e-07	7.17e-07	Pla2g5	Mus musculus phospholipase A2, group V (Pla2g5), transcript variant 2, mRNA	GO:0005576//extracellular region;GO:0005794//Golgi apparatus;GO:0005886//plasma membrane;GO:0009986//cell surface;GO:0016020//membrane;GO:0048471//perinuclear region of cytoplasm	GO:0004623//phospholipase A2 activity;GO:0005509//calcium ion binding;GO:0008201//heparin binding;GO:0016787//hydrolase activity;GO:0046872//metal ion binding;GO:0047498//calcium-dependent phospholipase A2 activity	GO:0006644//phospholipid metabolic process;GO:0006663//platelet activating factor biosynthetic process;GO:0016042//lipid catabolic process;GO:0019370//leukotriene biosynthetic process;GO:0050482//arachidonic acid secretion	gi|171906564|ref|NM_011110.4|
163	Metabolic pathways (no map in kegg database)	-54	18805	87	33	15.66	5.89	-1.41074	4.6e-07	2.35e-06	Pld1	Mus musculus phospholipase D1 (Pld1), transcript variant 1, mRNA	GO:0005737//cytoplasm;GO:0005768//endosome;GO:0005768//endosome;GO:0005783//endoplasmic reticulum;GO:0005792//microsome;GO:0005794//Golgi apparatus;GO:0005794//Golgi apparatus;GO:0016020//membrane;GO:0030027//lamellipodium;GO:0031982//vesicle;GO:0031985//Golgi cisterna	GO:0003824//catalytic activity;GO:0004630//phospholipase D activity;GO:0004630//phospholipase D activity;GO:0005515//protein binding;GO:0016787//hydrolase activity;GO:0035091//phosphatidylinositol binding;GO:0070290//NAPE-specific phospholipase D activity	GO:0006654//phosphatidic acid biosynthetic process;GO:0007154//cell communication;GO:0008152//metabolic process;GO:0008654//phospholipid biosynthetic process;GO:0009395//phospholipid catabolic process;GO:0016042//lipid catabolic process;GO:0030335//positive regulation of cell migration;GO:0043434//response to peptide hormone stimulus;GO:0050830//defense response to Gram-positive bacterium	gi|255708457|ref|NM_001164056.1|
164	Cell cycle	-102	18817	142	40	25.56	7.13	-1.84191	5.42e-15	7.17e-14	Plk1	Mus musculus polo-like kinase 1 (Drosophila) (Plk1), mRNA	GO:0000776//kinetochore;GO:0000922//spindle pole;GO:0005634//nucleus;GO:0005634//nucleus;GO:0005694//chromosome;GO:0005737//cytoplasm;GO:0005737//cytoplasm;GO:0005856//cytoskeleton;GO:0051233//spindle midzone	GO:0000166//nucleotide binding;GO:0004672//protein kinase activity;GO:0004674//protein serine/threonine kinase activity;GO:0005515//protein binding;GO:0005524//ATP binding;GO:0016301//kinase activity;GO:0016740//transferase activity;GO:0042801//polo kinase kinase activity	GO:0000236//mitotic prometaphase;GO:0006468//protein phosphorylation;GO:0007049//cell cycle;GO:0007067//mitosis;GO:0040038//polar body extrusion after meiotic divisions;GO:0051301//cell division	gi|128485537|ref|NM_011121.3|
165	Metabolic pathways (no map in kegg database)	-49	18969	96	47	17.28	8.38	-1.04408	2.97e-05	0.000119006	Pola2	Mus musculus polymerase (DNA directed), alpha 2 (Pola2), transcript variant 1, mRNA	GO:0005634//nucleus;GO:0005634//nucleus;GO:0005658//alpha DNA polymerase:primase complex	GO:0003677//DNA binding;GO:0003887//DNA-directed DNA polymerase activity;GO:0003887//DNA-directed DNA polymerase activity;GO:0005515//protein binding;GO:0046982//protein heterodimerization activity	GO:0000060//protein import into nucleus, translocation;GO:0006260//DNA replication;GO:0006260//DNA replication;GO:0006260//DNA replication	gi|255708461|ref|NM_008893.3|
166	Lysosome	947	19025	739	1686	133.01	300.74	1.17698	7.53e-14	8.79e-13	Ctsa	Mus musculus cathepsin A (Ctsa), transcript variant 1, mRNA	GO:0005739//mitochondrion;GO:0005764//lysosome	GO:0004180//carboxypeptidase activity;GO:0004185//serine-type carboxypeptidase activity;GO:0005515//protein binding;GO:0008233//peptidase activity;GO:0016787//hydrolase activity	GO:0006508//proteolysis	gi|84042524|ref|NM_008906.3|
167	Calcium signaling pathway	153	19055	32	185	5.76	33	2.51833	1.52e-12	1.37e-11	Ppp3ca	Mus musculus protein phosphatase 3, catalytic subunit, alpha isoform (Ppp3ca), mRNA	GO:0005625//soluble fraction;GO:0005626//insoluble fraction;GO:0005634//nucleus;GO:0005634//nucleus;GO:0005739//mitochondrion;GO:0005792//microsome;GO:0005829//cytosol;GO:0005829//cytosol;GO:0005955//calcineurin complex;GO:0005955//calcineurin complex;GO:0016020//membrane;GO:0030018//Z disc	GO:0004721//phosphoprotein phosphatase activity;GO:0004721//phosphoprotein phosphatase activity;GO:0004721//phosphoprotein phosphatase activity;GO:0004722//protein serine/threonine phosphatase activity;GO:0004723//calcium-dependent protein serine/threonine phosphatase activity;GO:0005515//protein binding;GO:0005516//calmodulin binding;GO:0005516//calmodulin binding;GO:0016787//hydrolase activity;…	GO:0000082//G1/S transition of mitotic cell cycle;GO:0006470//protein dephosphorylation;GO:0006606//protein import into nucleus;GO:0006816//calcium ion transport;GO:0006950//response to stress;GO:0016311//dephosphorylation;GO:0046676//negative regulation of insulin secretion;GO:0048741//skeletal muscle fiber development;GO:0050804//regulation of synaptic transmission;GO:0060079//regulation of exc…	gi|158508469|ref|NM_008913.4|
168	Endocytosis	45	19157	10	55	1.8	9.81	2.44626	1.55e-06	7.41e-06	Cyth1	Mus musculus cytohesin 1 (Cyth1), transcript variant 3, mRNA	GO:0005622//intracellular	GO:0005085//guanyl-nucleotide exchange factor activity;GO:0005086//ARF guanyl-nucleotide exchange factor activity;GO:0005515//protein binding	GO:0032012//regulation of ARF protein signal transduction	gi|162951836|ref|NM_001112700.1|
169	Endocytosis	-224	19158	437	213	78.65	37.99	-1.04983	2.65e-19	4.1e-18	Cyth2	Mus musculus cytohesin 2 (Cyth2), transcript variant 1, mRNA	GO:0005622//intracellular;GO:0005737//cytoplasm;GO:0005886//plasma membrane;GO:0016020//membrane	GO:0005085//guanyl-nucleotide exchange factor activity;GO:0005086//ARF guanyl-nucleotide exchange factor activity;GO:0005515//protein binding	GO:0030155//regulation of cell adhesion;GO:0032012//regulation of ARF protein signal transduction	gi|162951838|ref|NM_011181.3|
170	Antigen processing and presentation molecules	254	19186	207	461	37.26	82.23	1.14204	2.11e-14	2.68e-13	Psme1	Mus musculus proteasome (prosome, macropain) 28 subunit, alpha (Psme1), mRNA	GO:0000502//proteasome complex;GO:0008537//proteasome activator complex	GO:0005515//protein binding	GO:0010950//positive regulation of endopeptidase activity;GO:0019884//antigen processing and presentation of exogenous antigen	gi|6755211|ref|NM_011189.1|
171	Microbial metabolism in diverse environments	347	19260	289	636	52.01	113.44	1.12507	0	0	Ptpn22	Mus musculus protein tyrosine phosphatase, non-receptor type 22 (lymphoid) (Ptpn22), mRNA	GO:0005737//cytoplasm	GO:0004721//phosphoprotein phosphatase activity;GO:0004725//protein tyrosine phosphatase activity;GO:0004872//receptor activity;GO:0016787//hydrolase activity;GO:0016791//phosphatase activity	GO:0006470//protein dephosphorylation;GO:0006470//protein dephosphorylation;GO:0016311//dephosphorylation;GO:0030217//T cell differentiation;GO:0050852//T cell receptor signaling pathway	gi|6679554|ref|NM_008979.1|
172	Peroxisome	-92	19298	162	70	29.16	12.49	-1.22322	6.59e-10	4.53e-09	Pex19	Mus musculus peroxisomal biogenesis factor 19 (Pex19), transcript variant 2, mRNA	GO:0005575//cellular_component;GO:0005737//cytoplasm;GO:0005777//peroxisome;GO:0016020//membrane	GO:0005515//protein binding	GO:0007031//peroxisome organization;GO:0008150//biological_process	gi|226958491|ref|NM_001159525.1|
173	Endocytosis	145	19326	80	225	14.4	40.13	1.47861	0	0	Rab11b	Mus musculus RAB11B, member RAS oncogene family (Rab11b), mRNA	GO:0005739//mitochondrion;GO:0005886//plasma membrane;GO:0016020//membrane;GO:0016023//cytoplasmic membrane-bounded vesicle	GO:0000166//nucleotide binding;GO:0005525//GTP binding	GO:0006810//transport;GO:0007049//cell cycle;GO:0007264//small GTPase mediated signal transduction;GO:0015031//protein transport	gi|114431264|ref|NM_008997.3|
174	Endocytosis	123	19344	29	152	5.22	27.11	2.3767	9.16e-12	7.46e-11	Rab5b	Mus musculus RAB5B, member RAS oncogene family (Rab5b), transcript variant 1, mRNA	GO:0005768//endosome;GO:0005886//plasma membrane;GO:0016020//membrane;GO:0030139//endocytic vesicle	GO:0000166//nucleotide binding;GO:0003924//GTPase activity;GO:0005525//GTP binding	GO:0006184//GTP catabolic process;GO:0006810//transport;GO:0007032//endosome organization;GO:0007264//small GTPase mediated signal transduction;GO:0015031//protein transport;GO:0030100//regulation of endocytosis	gi|227430341|ref|NM_177411.4|
175	Phagosome	-394	19345	677	283	121.85	50.48	-1.27132	7.67e-39	1.71e-37	Rab5c	Mus musculus RAB5C, member RAS oncogene family (Rab5c), mRNA	GO:0005768//endosome;GO:0005886//plasma membrane;GO:0016020//membrane;GO:0030139//endocytic vesicle;GO:0031410//cytoplasmic vesicle	GO:0000166//nucleotide binding;GO:0003924//GTPase activity;GO:0005525//GTP binding	GO:0006184//GTP catabolic process;GO:0006810//transport;GO:0007032//endosome organization;GO:0007264//small GTPase mediated signal transduction;GO:0015031//protein transport;GO:0030100//regulation of endocytosis	gi|148747259|ref|NM_024456.4|
176	Phagosome	111	19349	35	146	6.3	26.04	2.04731	3.18e-13	3.19e-12	Rab7	Mus musculus RAB7, member RAS oncogene family (Rab7), mRNA	GO:0005764//lysosome;GO:0005764//lysosome;GO:0005768//endosome;GO:0005770//late endosome;GO:0005770//late endosome;GO:0005794//Golgi apparatus;GO:0031410//cytoplasmic vesicle	GO:0000166//nucleotide binding;GO:0005515//protein binding;GO:0005525//GTP binding	GO:0006810//transport;GO:0006886//intracellular protein transport;GO:0007264//small GTPase mediated signal transduction;GO:0015031//protein transport;GO:0045453//bone resorption	gi|148747525|ref|NM_009005.2|
177	MAPK signaling pathway - fly	47	19414	43	90	7.74	16.05	1.05217	5.13e-05	0.000197881	Rasa3	Mus musculus RAS p21 protein activator 3 (Rasa3), mRNA	GO:0005622//intracellular	GO:0005096//GTPase activator activity;GO:0046872//metal ion binding	GO:0007165//signal transduction;GO:0051056//regulation of small GTPase mediated signal transduction	gi|120444917|ref|NM_009025.2|
178	Apoptosis	243	19766	157	400	28.26	71.35	1.33615	0	0	Ripk1	Mus musculus receptor (TNFRSF)-interacting serine-threonine kinase 1 (Ripk1), mRNA	GO:0005737//cytoplasm;GO:0043234//protein complex;GO:0045121//membrane raft	GO:0000166//nucleotide binding;GO:0004672//protein kinase activity;GO:0004672//protein kinase activity;GO:0004674//protein serine/threonine kinase activity;GO:0005515//protein binding;GO:0005515//protein binding;GO:0005524//ATP binding;GO:0016301//kinase activity;GO:0016740//transferase activity	GO:0006468//protein phosphorylation;GO:0006915//apoptosis;GO:0007165//signal transduction;GO:0016310//phosphorylation;GO:0051291//protein heterooligomerization	gi|34328466|ref|NM_009068.3|
179	Ribosome	3867	19989	3338	7205	600.78	1285.17	1.09705	0	0	Rpl7	Mus musculus ribosomal protein L7 (Rpl7), mRNA	GO:0005622//intracellular;GO:0005840//ribosome;GO:0015934//large ribosomal subunit;GO:0022625//cytosolic large ribosomal subunit;GO:0030529//ribonucleoprotein complex;GO:0030529//ribonucleoprotein complex	GO:0003677//DNA binding;GO:0003723//RNA binding;GO:0003729//mRNA binding;GO:0003735//structural constituent of ribosome;GO:0003735//structural constituent of ribosome;GO:0030528//transcription regulator activity;GO:0042803//protein homodimerization activity	GO:0006412//translation;GO:0006412//translation	gi|255003789|ref|NM_011291.5|
180	Metabolic pathways (no map in kegg database)	-519	20018	897	378	161.44	67.42	-1.25975	3.31e-50	8.43e-49	Polr1d	Mus musculus polymerase (RNA) I polypeptide D (Polr1d), transcript variant 1, mRNA	GO:0005736//DNA-directed RNA polymerase I complex	GO:0005515//protein binding	-	gi|6677790|ref|NM_009087.1|
181	Metabolic pathways (no map in kegg database)	-118	20019	206	88	37.08	15.7	-1.23988	1.9e-12	1.68e-11	Polr1a	Mus musculus polymerase (RNA) I polypeptide A (Polr1a), mRNA	GO:0005634//nucleus;GO:0005634//nucleus;GO:0005736//DNA-directed RNA polymerase I complex;GO:0005736//DNA-directed RNA polymerase I complex	GO:0003677//DNA binding;GO:0003899//DNA-directed RNA polymerase activity;GO:0003899//DNA-directed RNA polymerase activity;GO:0005515//protein binding;GO:0008270//zinc ion binding;GO:0016740//transferase activity;GO:0016779//nucleotidyltransferase activity;GO:0046872//metal ion binding	GO:0006350//transcription;GO:0009303//rRNA transcription	gi|256985187|ref|NM_009088.3|
182	Metabolic pathways (no map in kegg database)	-239	20022	404	165	72.71	29.43	-1.30487	9.46e-25	1.72e-23	Polr2j	Mus musculus polymerase (RNA) II (DNA directed) polypeptide J (Polr2j), mRNA	GO:0005634//nucleus;GO:0005634//nucleus;GO:0005666//DNA-directed RNA polymerase III complex	GO:0003677//DNA binding;GO:0003899//DNA-directed RNA polymerase activity;GO:0005515//protein binding;GO:0046983//protein dimerization activity	GO:0006350//transcription	gi|188219603|ref|NM_011293.2|
183	Ribosome	8926	20103	5895	14821	1061	2643.65	1.31711	1.33e-11	1.07e-10	Rps5	Mus musculus ribosomal protein S5 (Rps5), mRNA	GO:0005622//intracellular;GO:0005840//ribosome;GO:0015935//small ribosomal subunit;GO:0022627//cytosolic small ribosomal subunit;GO:0030529//ribonucleoprotein complex;GO:0030529//ribonucleoprotein complex	GO:0003723//RNA binding;GO:0003735//structural constituent of ribosome	GO:0006412//translation	gi|254675269|ref|NM_009095.2|
184	mTOR signaling pathway	-56	20104	101	45	18.18	8.03	-1.17888	2.26e-06	1.05e-05	Rps6	Mus musculus ribosomal protein S6 (Rps6), mRNA	GO:0005737//cytoplasm;GO:0005840//ribosome;GO:0005844//polysome;GO:0022627//cytosolic small ribosomal subunit;GO:0030529//ribonucleoprotein complex;GO:0048471//perinuclear region of cytoplasm	GO:0003735//structural constituent of ribosome	GO:0000028//ribosomal small subunit assembly;GO:0000082//G1/S transition of mitotic cell cycle;GO:0001890//placenta development;GO:0002309//T cell proliferation involved in immune response;GO:0002309//T cell proliferation involved in immune response;GO:0006364//rRNA processing;GO:0006924//activation-induced cell death of T cells;GO:0007067//mitosis;GO:0007369//gastrulation;GO:0007369//gastrulatio…	gi|142358015|ref|NM_009096.3|
185	Fc gamma R-mediated phagocytosis	-151	20259	178	27	32.04	4.82	-2.73277	5.3e-29	1.04e-27	Scin	Mus musculus scinderin (Scin), transcript variant 1, mRNA	GO:0005737//cytoplasm;GO:0005856//cytoskeleton;GO:0043234//protein complex	GO:0003779//actin binding	GO:0051693//actin filament capping	gi|226246549|ref|NM_001146196.1|
186	Chemokine signaling pathway	1547	20296	862	2409	155.14	429.7	1.46976	0	0	Ccl2	Mus musculus chemokine (C-C motif) ligand 2 (Ccl2), mRNA	GO:0005576//extracellular region;GO:0005615//extracellular space;GO:0005615//extracellular space;GO:0005615//extracellular space;GO:0005737//cytoplasm;GO:0043025//neuronal cell body	GO:0001664//G-protein-coupled receptor binding;GO:0005125//cytokine activity;GO:0005515//protein binding;GO:0008009//chemokine activity;GO:0008009//chemokine activity;GO:0008201//heparin binding;GO:0031727//CCR2 chemokine receptor binding	GO:0001938//positive regulation of endothelial cell proliferation;GO:0006874//cellular calcium ion homeostasis;GO:0006935//chemotaxis;GO:0006954//inflammatory response;GO:0006955//immune response;GO:0007179//transforming growth factor beta receptor signaling pathway;GO:0009408//response to heat;GO:0010574//regulation of vascular endothelial growth factor production;GO:0010759//positive regulation…	gi|141803162|ref|NM_011333.3|
187	Toll-like receptor signaling pathway	12444	20303	5890	18334	1060.1	3270.27	1.62521	9.88e-12	8.02e-11	Ccl4	Mus musculus chemokine (C-C motif) ligand 4 (Ccl4), mRNA	GO:0005576//extracellular region;GO:0005615//extracellular space;GO:0005625//soluble fraction	GO:0005125//cytokine activity;GO:0005515//protein binding;GO:0008009//chemokine activity;GO:0008009//chemokine activity	GO:0006935//chemotaxis;GO:0006935//chemotaxis;GO:0006954//inflammatory response;GO:0006954//inflammatory response;GO:0006955//immune response;GO:0043114//regulation of vascular permeability	gi|126366031|ref|NM_013652.2|
188	Cytokine-cytokine receptor interaction	103	20304	25	128	4.5	22.83	2.34293	1.16e-10	8.53e-10	Ccl5	Mus musculus chemokine (C-C motif) ligand 5 (Ccl5), mRNA	GO:0005576//extracellular region;GO:0005615//extracellular space;GO:0005615//extracellular space;GO:0005625//soluble fraction;GO:0005737//cytoplasm	GO:0005125//cytokine activity;GO:0008009//chemokine activity;GO:0008009//chemokine activity	GO:0006935//chemotaxis;GO:0006954//inflammatory response;GO:0006955//immune response;GO:0031622//positive regulation of fever generation;GO:0034097//response to cytokine stimulus;GO:0034612//response to tumor necrosis factor;GO:0045672//positive regulation of osteoclast differentiation;GO:0048247//lymphocyte chemotaxis	gi|164698427|ref|NM_013653.3|
189	Chemokine signaling pathway	581	20306	150	731	27	130.39	2.2718	0	0	Ccl7	Mus musculus chemokine (C-C motif) ligand 7 (Ccl7), mRNA	GO:0005576//extracellular region;GO:0005615//extracellular space	GO:0005125//cytokine activity;GO:0008009//chemokine activity;GO:0008201//heparin binding	GO:0006935//chemotaxis;GO:0006954//inflammatory response;GO:0006955//immune response	gi|226958664|ref|NM_013654.3|
190	Cytokine-cytokine receptor interaction	24	20309	2	26	0.36	4.64	3.68806	0.000116265	0.00042611	Cxcl15	Mus musculus chemokine (C-X-C motif) ligand 15 (Cxcl15), mRNA	GO:0005576//extracellular region;GO:0005576//extracellular region;GO:0005615//extracellular space	GO:0005125//cytokine activity;GO:0008009//chemokine activity;GO:0008009//chemokine activity	GO:0006935//chemotaxis;GO:0006935//chemotaxis;GO:0006954//inflammatory response;GO:0006954//inflammatory response;GO:0006955//immune response;GO:0030097//hemopoiesis;GO:0030593//neutrophil chemotaxis	gi|113374148|ref|NM_011339.2|
191	Chemokine signaling pathway	29009	20310	24181	53190	4352.16	9487.61	1.12431	0	0	Cxcl2	Mus musculus chemokine (C-X-C motif) ligand 2 (Cxcl2), mRNA	GO:0005576//extracellular region;GO:0005615//extracellular space;GO:0005615//extracellular space	GO:0005125//cytokine activity;GO:0008009//chemokine activity	GO:0006935//chemotaxis;GO:0006954//inflammatory response;GO:0006955//immune response;GO:0030593//neutrophil chemotaxis;GO:0030595//leukocyte chemotaxis	gi|118130527|ref|NM_009140.2|
192	Metabolic pathways (no map in kegg database)	-242	20454	446	204	80.27	36.39	-1.14132	2.68e-22	4.58e-21	St3gal5	Mus musculus ST3 beta-galactoside alpha-2,3-sialyltransferase 5 (St3gal5), transcript variant 1, mRNA	GO:0005794//Golgi apparatus;GO:0016020//membrane;GO:0016021//integral to membrane;GO:0030173//integral to Golgi membrane	GO:0008373//sialyltransferase activity;GO:0016740//transferase activity;GO:0016757//transferase activity, transferring glycosyl groups;GO:0047291//lactosylceramide alpha-2,3-sialyltransferase activity	GO:0006486//protein glycosylation	gi|78126156|ref|NM_001035228.1|
193	Leukocyte transendothelial migration	63	20469	30	93	5.4	16.59	1.61928	9.52e-09	5.83e-08	Sipa1	Mus musculus signal-induced proliferation associated gene 1 (Sipa1), transcript variant 1, mRNA	GO:0005622//intracellular;GO:0005634//nucleus;GO:0030133//transport vesicle;GO:0043234//protein complex	GO:0005096//GTPase activator activity;GO:0005515//protein binding;GO:0008022//protein C-terminus binding	GO:0042631//cellular response to water deprivation;GO:0051056//regulation of small GTPase mediated signal transduction;GO:0051726//regulation of cell cycle	gi|257153349|ref|NM_001164481.1|
194	Peroxisome	2682	20656	1174	3856	211.3	687.8	1.7027	3.75e-12	3.2e-11	Sod2	Mus musculus superoxide dismutase 2, mitochondrial (Sod2), nuclear gene encoding mitochondrial protein, mRNA	GO:0005625//soluble fraction;GO:0005737//cytoplasm;GO:0005739//mitochondrion;GO:0005739//mitochondrion;GO:0005739//mitochondrion;GO:0005743//mitochondrial inner membrane;GO:0042645//mitochondrial nucleoid	GO:0003677//DNA binding;GO:0004784//superoxide dismutase activity;GO:0004784//superoxide dismutase activity;GO:0004784//superoxide dismutase activity;GO:0004784//superoxide dismutase activity;GO:0016491//oxidoreductase activity;GO:0019825//oxygen binding;GO:0030145//manganese ion binding;GO:0042802//identical protein binding;GO:0046872//metal ion binding	GO:0000302//response to reactive oxygen species;GO:0000303//response to superoxide;GO:0001306//age-dependent response to oxidative stress;GO:0001836//release of cytochrome c from mitochondria;GO:0001889//liver development;GO:0003032//detection of oxygen;GO:0003069//vasodilation by acetylcholine involved in regulation of systemic arterial blood pressure;GO:0006749//glutathione metabolic process;GO…	gi|76253932|ref|NM_013671.3|
195	Complement and coagulation cascades	115	20713	69	184	12.42	32.82	1.40191	2.44e-13	2.52e-12	Serpini1	Mus musculus serine (or cysteine) peptidase inhibitor, clade I, member 1 (Serpini1), mRNA	GO:0005576//extracellular region	GO:0004867//serine-type endopeptidase inhibitor activity;GO:0004867//serine-type endopeptidase inhibitor activity;GO:0030414//peptidase inhibitor activity	GO:0030155//regulation of cell adhesion	gi|239985471|ref|NM_009250.2|
196	Toll-like receptor signaling pathway	1463	20750	423	1886	76.13	336.41	2.14368	0	0	Spp1	PREDICTED: Mus musculus hypothetical LOC100503439, transcript variant 3 (LOC100503439), partial miscRNA	GO:0005576//extracellular region;GO:0005576//extracellular region;GO:0005615//extracellular space;GO:0005615//extracellular space;GO:0005737//cytoplasm;GO:0031988//membrane-bounded vesicle;GO:0042995//cell projection;GO:0045177//apical part of cell;GO:0048471//perinuclear region of cytoplasm	GO:0005125//cytokine activity;GO:0005125//cytokine activity;GO:0050840//extracellular matrix binding	GO:0001503//ossification;GO:0001649//osteoblast differentiation;GO:0006916//anti-apoptosis;GO:0007155//cell adhesion;GO:0007155//cell adhesion;GO:0010033//response to organic substance;GO:0010811//positive regulation of cell-substrate adhesion;GO:0031214//biomineral tissue development;GO:0045780//positive regulation of bone resorption;GO:0048545//response to steroid hormone stimulus	gi|309265352|ref|XR_107718.1|
197	Metabolic pathways (no map in kegg database)	-1040	20810	1533	493	275.91	87.94	-1.64961	8.25e-126	2.63e-124	Srm	Mus musculus spermidine synthase (Srm), mRNA	-	GO:0003824//catalytic activity;GO:0004766//spermidine synthase activity;GO:0004766//spermidine synthase activity;GO:0016740//transferase activity	GO:0008295//spermidine biosynthetic process;GO:0008295//spermidine biosynthetic process	gi|145966698|ref|NM_009272.4|
198	Endocytosis	291	20844	163	454	29.34	80.98	1.4647	1.11e-13	1.25e-12	Stam	Mus musculus signal transducing adaptor molecule (SH3 domain and ITAM motif) 1 (Stam), mRNA	GO:0005737//cytoplasm;GO:0005768//endosome;GO:0016020//membrane	GO:0005515//protein binding	GO:0006810//transport;GO:0006886//intracellular protein transport;GO:0015031//protein transport	gi|31560544|ref|NM_011484.2|
199	Chemokine signaling pathway	168	20846	160	328	28.8	58.51	1.02261	2.66e-15	3.57e-14	Stat1	Mus musculus signal transducer and activator of transcription 1 (Stat1), mRNA	GO:0005634//nucleus;GO:0005634//nucleus;GO:0005634//nucleus;GO:0005737//cytoplasm;GO:0005737//cytoplasm;GO:0005737//cytoplasm;GO:0030424//axon;GO:0030425//dendrite	GO:0003677//DNA binding;GO:0003677//DNA binding;GO:0003700//sequence-specific DNA binding transcription factor activity;GO:0003700//sequence-specific DNA binding transcription factor activity;GO:0004871//signal transducer activity;GO:0005509//calcium ion binding;GO:0005515//protein binding;GO:0005515//protein binding;GO:0043565//sequence-specific DNA binding	GO:0006350//transcription;GO:0006350//transcription;GO:0006355//regulation of transcription, DNA-dependent;GO:0006917//induction of apoptosis;GO:0007165//signal transduction;GO:0007259//JAK-STAT cascade;GO:0007584//response to nutrient;GO:0008015//blood circulation;GO:0008284//positive regulation of cell proliferation;GO:0009612//response to mechanical stimulus;GO:0009617//response to bacterium;G…	gi|114326481|ref|NM_009283.3|
200	Endocytosis	-344	20912	545	201	98.09	35.85	-1.45213	2.45e-38	5.43e-37	Stxbp3a	Mus musculus syntaxin binding protein 3A (Stxbp3a), mRNA	GO:0005737//cytoplasm;GO:0005829//cytosol;GO:0005886//plasma membrane;GO:0005886//plasma membrane;GO:0016020//membrane;GO:0016323//basolateral plasma membrane;GO:0016324//apical plasma membrane;GO:0016324//apical plasma membrane	GO:0005515//protein binding;GO:0017075//syntaxin-1 binding;GO:0019905//syntaxin binding;GO:0019905//syntaxin binding;GO:0019905//syntaxin binding	GO:0006810//transport;GO:0006887//exocytosis;GO:0006904//vesicle docking involved in exocytosis;GO:0007420//brain development;GO:0015031//protein transport;GO:0015758//glucose transport;GO:0016192//vesicle-mediated transport;GO:0022615//protein to membrane docking;GO:0030073//insulin secretion;GO:0032868//response to insulin stimulus;GO:0051291//protein heterooligomerization	gi|6755689|ref|NM_011504.1|
201	Leukocyte transendothelial migration	-22	20913	29	7	5.22	1.25	-2.06212	0.000171847	0.000612016	Stxbp4	Mus musculus syntaxin binding protein 4 (Stxbp4), mRNA	GO:0005575//cellular_component;GO:0005737//cytoplasm	GO:0005515//protein binding;GO:0005515//protein binding	GO:0006605//protein targeting;GO:0008286//insulin receptor signaling pathway;GO:0015758//glucose transport	gi|226958335|ref|NM_011505.2|
202	Toll-like receptor signaling pathway	495	20973	216	711	38.88	126.82	1.70568	1.56e-13	1.69e-12	Syngr2	Mus musculus synaptogyrin 2 (Syngr2), mRNA	GO:0008021//synaptic vesicle;GO:0016020//membrane;GO:0016021//integral to membrane;GO:0031410//cytoplasmic vesicle	-	GO:0006605//protein targeting	gi|255759972|ref|NM_009304.2|
203	T cell receptor signaling pathway	93	21682	66	159	11.88	28.36	1.25532	5.28e-10	3.66e-09	Tec	Mus musculus tec protein tyrosine kinase (Tec), transcript variant 3, mRNA	GO:0005737//cytoplasm	GO:0000166//nucleotide binding;GO:0004672//protein kinase activity;GO:0004713//protein tyrosine kinase activity;GO:0004715//non-membrane spanning protein tyrosine kinase activity;GO:0005515//protein binding;GO:0005515//protein binding;GO:0005524//ATP binding;GO:0016301//kinase activity;GO:0016740//transferase activity;GO:0046872//metal ion binding	GO:0006468//protein phosphorylation;GO:0007243//intracellular protein kinase cascade	gi|164698391|ref|NM_001113461.1|
204	TGF-beta signaling pathway	66	21781	23	89	4.14	15.88	1.93951	6.24e-10	4.29e-09	Tfdp1	Mus musculus transcription factor Dp 1 (Tfdp1), mRNA	GO:0005634//nucleus;GO:0005634//nucleus;GO:0005667//transcription factor complex;GO:0005667//transcription factor complex	GO:0003677//DNA binding;GO:0003677//DNA binding;GO:0003700//sequence-specific DNA binding transcription factor activity;GO:0003700//sequence-specific DNA binding transcription factor activity;GO:0005515//protein binding;GO:0016563//transcription activator activity	GO:0000084//S phase of mitotic cell cycle;GO:0006350//transcription;GO:0006355//regulation of transcription, DNA-dependent;GO:0006915//apoptosis;GO:0007049//cell cycle;GO:0008544//epidermis development;GO:0045449//regulation of transcription;GO:0045449//regulation of transcription;GO:0045893//positive regulation of transcription, DNA-dependent	gi|118130413|ref|NM_009361.2|
205	Endocytosis	72	21812	25	97	4.5	17.3	1.94278	1.45e-10	1.06e-09	Tgfbr1	Mus musculus transforming growth factor, beta receptor I (Tgfbr1), mRNA	GO:0016020//membrane;GO:0016021//integral to membrane;GO:0016323//basolateral plasma membrane;GO:0016324//apical plasma membrane;GO:0043234//protein complex	GO:0000166//nucleotide binding;GO:0004672//protein kinase activity;GO:0004674//protein serine/threonine kinase activity;GO:0004674//protein serine/threonine kinase activity;GO:0004675//transmembrane receptor protein serine/threonine kinase activity;GO:0004872//receptor activity;GO:0005024//transforming growth factor beta receptor activity;GO:0005024//transforming growth factor beta receptor activ…	GO:0001501//skeletal system development;GO:0001701//in utero embryonic development;GO:0001822//kidney development;GO:0001824//blastocyst development;GO:0006468//protein phosphorylation;GO:0006468//protein phosphorylation;GO:0006917//induction of apoptosis;GO:0007165//signal transduction;GO:0007179//transforming growth factor beta receptor signaling pathway;GO:0007179//transforming growth factor b…	gi|40254607|ref|NM_009370.2|
206	Toll-like receptor signaling pathway	32	21897	6	38	1.08	6.78	2.65025	1.64e-05	6.83e-05	Tlr1	Mus musculus toll-like receptor 1 (Tlr1), mRNA	GO:0005886//plasma membrane;GO:0016020//membrane;GO:0016020//membrane;GO:0016021//integral to membrane;GO:0031224//intrinsic to membrane;GO:0031410//cytoplasmic vesicle;GO:0045335//phagocytic vesicle	GO:0004872//receptor activity;GO:0004888//transmembrane receptor activity;GO:0004888//transmembrane receptor activity;GO:0005515//protein binding;GO:0042497//triacyl lipopeptide binding;GO:0046982//protein heterodimerization activity	GO:0006952//defense response;GO:0006954//inflammatory response;GO:0006955//immune response;GO:0007165//signal transduction;GO:0007250//activation of NF-kappaB-inducing kinase activity;GO:0042116//macrophage activation;GO:0042495//detection of triacyl bacterial lipopeptide;GO:0042495//detection of triacyl bacterial lipopeptide;GO:0042535//positive regulation of tumor necrosis factor biosynthetic p…	gi|13507602|ref|NM_030682.1|
207	Natural killer cell mediated cytotoxicity	1054	21926	623	1677	112.13	299.13	1.4156	0	0	Tnf	Mus musculus tumor necrosis factor (Tnf), mRNA	GO:0001891//phagocytic cup;GO:0005576//extracellular region;GO:0005615//extracellular space;GO:0005615//extracellular space;GO:0005615//extracellular space;GO:0005622//intracellular;GO:0005886//plasma membrane;GO:0005886//plasma membrane;GO:0005887//integral to plasma membrane;GO:0009897//external side of plasma membrane;GO:0016020//membrane;GO:0016021//integral to membrane;GO:0016021//integral t…	GO:0005125//cytokine activity;GO:0005125//cytokine activity;GO:0005164//tumor necrosis factor receptor binding;GO:0005164//tumor necrosis factor receptor binding;GO:0005164//tumor necrosis factor receptor binding;GO:0005164//tumor necrosis factor receptor binding;GO:0005164//tumor necrosis factor receptor binding;GO:0005515//protein binding	GO:0000122//negative regulation of transcription from RNA polymerase II promoter;GO:0001775//cell activation;GO:0001932//regulation of protein phosphorylation;GO:0002037//negative regulation of L-glutamate transport;GO:0002876//positive regulation of chronic inflammatory response to antigenic stimulus;GO:0002925//positive regulation of humoral immune response mediated by circulating immunoglobuli…	gi|133892368|ref|NM_013693.2|
208	Metabolic pathways (no map in kegg database)	-23	22018	30	7	5.4	1.25	-2.11103	0.000104016	0.000383018	Tpo	Mus musculus thyroid peroxidase (Tpo), mRNA	GO:0005739//mitochondrion;GO:0005886//plasma membrane;GO:0009986//cell surface;GO:0016020//membrane;GO:0016021//integral to membrane	GO:0004447//iodide peroxidase activity;GO:0004601//peroxidase activity;GO:0005509//calcium ion binding;GO:0016491//oxidoreductase activity;GO:0020037//heme binding;GO:0046872//metal ion binding	GO:0006979//response to oxidative stress;GO:0042446//hormone biosynthetic process;GO:0042744//hydrogen peroxide catabolic process;GO:0055114//oxidation-reduction process	gi|24475906|ref|NM_009417.2|
209	Toll-like receptor signaling pathway	-61	22031	109	48	19.62	8.56	-1.19664	6.7e-07	3.35e-06	Traf3	Mus musculus TNF receptor-associated factor 3 (Traf3), transcript variant 1, mRNA	-	GO:0004872//receptor activity;GO:0005515//protein binding;GO:0005515//protein binding;GO:0008270//zinc ion binding;GO:0046872//metal ion binding	GO:0006915//apoptosis;GO:0007165//signal transduction;GO:0042981//regulation of apoptosis	gi|114842404|ref|NM_011632.2|
210	Toll-like receptor signaling pathway	84	22034	37	121	6.66	21.58	1.6961	1.25e-11	1.01e-10	Traf6	Mus musculus TNF receptor-associated factor 6 (Traf6), mRNA	GO:0005624//membrane fraction;GO:0005634//nucleus;GO:0005737//cytoplasm;GO:0005829//cytosol;GO:0005829//cytosol	GO:0004871//signal transducer activity;GO:0005515//protein binding;GO:0005515//protein binding;GO:0008270//zinc ion binding;GO:0016874//ligase activity;GO:0046872//metal ion binding	GO:0001503//ossification;GO:0001503//ossification;GO:0001843//neural tube closure;GO:0006915//apoptosis;GO:0006955//immune response;GO:0007165//signal transduction;GO:0007165//signal transduction;GO:0007165//signal transduction;GO:0007249//I-kappaB kinase/NF-kappaB cascade;GO:0007254//JNK cascade;GO:0008624//induction of apoptosis by extracellular signals;GO:0009887//organ morphogenesis;GO:001922…	gi|38348245|ref|NM_009424.2|
211	Metabolic pathways (no map in kegg database)	60	22117	0	60	0.01	10.7	10.0634	0	0	Tst	Mus musculus thiosulfate sulfurtransferase, mitochondrial (Tst), nuclear gene encoding mitochondrial protein, mRNA	GO:0005739//mitochondrion;GO:0005739//mitochondrion;GO:0005743//mitochondrial inner membrane	GO:0004792//thiosulfate sulfurtransferase activity;GO:0016740//transferase activity	GO:0008272//sulfate transport	gi|145966795|ref|NM_009437.4|
212	Metabolic pathways (no map in kegg database)	-54	22122	71	17	12.78	3.03	-2.0765	2.47e-09	1.62e-08	Tsta3	Mus musculus tissue specific transplantation antigen P35B (Tsta3), mRNA	-	GO:0003824//catalytic activity;GO:0005488//binding;GO:0005488//binding;GO:0016491//oxidoreductase activity;GO:0016853//isomerase activity;GO:0050577//GDP-L-fucose synthase activity;GO:0050662//coenzyme binding	GO:0008152//metabolic process;GO:0019835//cytolysis;GO:0044237//cellular metabolic process;GO:0055114//oxidation-reduction process	gi|13654267|ref|NM_031201.1|
213	Cell cycle	52	22137	35	87	6.3	15.52	1.3007	2.47e-06	1.15e-05	Ttk	Mus musculus Ttk protein kinase (Ttk), transcript variant 2, mRNA	-	GO:0000166//nucleotide binding;GO:0004672//protein kinase activity;GO:0004674//protein serine/threonine kinase activity;GO:0004713//protein tyrosine kinase activity;GO:0005524//ATP binding;GO:0016301//kinase activity;GO:0016740//transferase activity	GO:0006468//protein phosphorylation	gi|159110850|ref|NM_001110265.1|
214	Phagosome	-1284	22146	1860	576	334.77	102.74	-1.70417	2.38e-159	7.76e-158	Tuba1c	Mus musculus tubulin, alpha 1C (Tuba1c), mRNA	GO:0005881//cytoplasmic microtubule	-	-	gi|118130393|ref|NM_009448.4|
215	Phagosome	26	22153	8	34	1.44	6.06	2.07325	5.25e-05	0.000202173	Tubb4	Mus musculus tubulin, beta 4 (Tubb4), mRNA	GO:0005874//microtubule;GO:0005929//cilium;GO:0033269//internode region of axon;GO:0042995//cell projection;GO:0043025//neuronal cell body;GO:0043209//myelin sheath;GO:0043234//protein complex	GO:0000166//nucleotide binding;GO:0003924//GTPase activity;GO:0005198//structural molecule activity;GO:0005525//GTP binding	GO:0007017//microtubule-based process;GO:0007018//microtubule-based movement;GO:0030030//cell projection organization;GO:0051258//protein polymerization	gi|31981938|ref|NM_009451.3|
216	Phagosome	-3301	22154	4367	1066	785.98	190.14	-2.04743	0	0	Tubb5	Mus musculus tubulin, beta 5 (Tubb5), mRNA	GO:0005874//microtubule;GO:0005874//microtubule;GO:0043234//protein complex;GO:0043234//protein complex	GO:0000166//nucleotide binding;GO:0003924//GTPase activity;GO:0005198//structural molecule activity;GO:0005200//structural constituent of cytoskeleton;GO:0005525//GTP binding;GO:0032403//protein complex binding	GO:0007017//microtubule-based process;GO:0007017//microtubule-based process;GO:0007018//microtubule-based movement;GO:0051225//spindle assembly;GO:0051258//protein polymerization	gi|226958566|ref|NM_011655.5|
217	Metabolic pathways (no map in kegg database)	47	22169	26	73	4.68	13.02	1.47615	2.08e-06	9.74e-06	Cmpk2	Mus musculus cytidine monophosphate (UMP-CMP) kinase 2, mitochondrial (Cmpk2), nuclear gene encoding mitochondrial protein, mRNA	GO:0005739//mitochondrion;GO:0005739//mitochondrion	GO:0000166//nucleotide binding;GO:0004127//cytidylate kinase activity;GO:0004127//cytidylate kinase activity;GO:0005524//ATP binding;GO:0016301//kinase activity;GO:0016740//transferase activity;GO:0033862//UMP kinase activity	GO:0006221//pyrimidine nucleotide biosynthetic process;GO:0046939//nucleotide phosphorylation	gi|117606365|ref|NM_020557.4|
218	mTOR signaling pathway	-22	22241	29	7	5.22	1.25	-2.06212	0.000171847	0.000612191	Ulk1	Mus musculus Unc-51 like kinase 1 (C. elegans) (Ulk1), mRNA	GO:0005624//membrane fraction;GO:0005737//cytoplasm;GO:0005737//cytoplasm;GO:0030659//cytoplasmic vesicle membrane;GO:0043005//neuron projection;GO:0043025//neuronal cell body	GO:0000166//nucleotide binding;GO:0004672//protein kinase activity;GO:0004672//protein kinase activity;GO:0004674//protein serine/threonine kinase activity;GO:0005515//protein binding;GO:0005515//protein binding;GO:0005524//ATP binding;GO:0016301//kinase activity;GO:0016740//transferase activity	GO:0006468//protein phosphorylation;GO:0006914//autophagy;GO:0007165//signal transduction;GO:0007265//Ras protein signal transduction;GO:0007409//axonogenesis;GO:0007409//axonogenesis;GO:0021707//cerebellar granule cell differentiation;GO:0021933//radial glia guided migration of cerebellar granule cell;GO:0031102//neuron projection regeneration;GO:0031175//neuron projection development;GO:0031175…	gi|40254401|ref|NM_009469.3|
219	Metabolic pathways (no map in kegg database)	-31	22245	51	20	9.18	3.57	-1.36257	0.000178895	0.000634219	Uck1	Mus musculus uridine-cytidine kinase 1 (Uck1), mRNA	-	GO:0000166//nucleotide binding;GO:0004849//uridine kinase activity;GO:0005524//ATP binding;GO:0016301//kinase activity;GO:0016740//transferase activity;GO:0016773//phosphotransferase activity, alcohol group as acceptor	GO:0008152//metabolic process	gi|227498247|ref|NM_011675.2|
220	Metabolic pathways (no map in kegg database)	-151	22247	302	151	54.35	26.93	-1.01307	4.22e-13	4.13e-12	Umps	Mus musculus uridine monophosphate synthetase (Umps), mRNA	GO:0005575//cellular_component	GO:0003674//molecular_function;GO:0003824//catalytic activity;GO:0004588//orotate phosphoribosyltransferase activity;GO:0004590//orotidine-5'-phosphate decarboxylase activity;GO:0016740//transferase activity;GO:0016757//transferase activity, transferring glycosyl groups;GO:0016829//lyase activity;GO:0016831//carboxy-lyase activity	GO:0006207//'de novo' pyrimidine base biosynthetic process;GO:0006221//pyrimidine nucleotide biosynthetic process;GO:0008150//biological_process;GO:0008152//metabolic process;GO:0009116//nucleoside metabolic process	gi|142374909|ref|NM_009471.2|
221	Metabolic pathways (no map in kegg database)	-2052	22272	3473	1421	625.08	253.47	-1.30223	5.2e-199	1.75e-197	Uqcrq	Mus musculus ubiquinol-cytochrome c reductase, complex III subunit VII (Uqcrq), nuclear gene encoding mitochondrial protein, mRNA	GO:0005739//mitochondrion;GO:0005739//mitochondrion;GO:0005743//mitochondrial inner membrane;GO:0005743//mitochondrial inner membrane;GO:0016020//membrane;GO:0070469//respiratory chain	GO:0003674//molecular_function;GO:0008121//ubiquinol-cytochrome-c reductase activity	GO:0006810//transport;GO:0008150//biological_process;GO:0022900//electron transport chain	gi|157951635|ref|NM_025352.2|
222	Protein processing in endoplasmic reticulum	87	22393	46	133	8.28	23.72	1.5184	5.36e-11	4.04e-10	Wfs1	Mus musculus Wolfram syndrome 1 homolog (human) (Wfs1), mRNA	GO:0005783//endoplasmic reticulum;GO:0016020//membrane;GO:0016021//integral to membrane;GO:0030425//dendrite	GO:0051117//ATPase binding	-	gi|119672922|ref|NM_011716.2|
223	Protein processing in endoplasmic reticulum	600	22433	60	660	10.8	117.73	3.44638	0	0	Xbp1	Mus musculus X-box binding protein 1 (Xbp1), mRNA	GO:0005634//nucleus;GO:0005634//nucleus	GO:0003677//DNA binding;GO:0003700//sequence-specific DNA binding transcription factor activity;GO:0003700//sequence-specific DNA binding transcription factor activity;GO:0043565//sequence-specific DNA binding;GO:0043565//sequence-specific DNA binding;GO:0046983//protein dimerization activity	GO:0002070//epithelial cell maturation;GO:0006350//transcription;GO:0006355//regulation of transcription, DNA-dependent;GO:0006366//transcription from RNA polymerase II promoter;GO:0030968//endoplasmic reticulum unfolded protein response;GO:0031017//exocrine pancreas development;GO:0042493//response to drug;GO:0045449//regulation of transcription;GO:0051602//response to electrical stimulus;GO:006…	gi|13775155|ref|NM_013842.2|
224	Cell cycle	-1885	22627	3486	1601	627.42	285.57	-1.13559	2.83e-161	9.28e-160	Ywhae	Mus musculus tyrosine 3-monooxygenase/tryptophan 5-monooxygenase activation protein, epsilon polypeptide (Ywhae), mRNA	GO:0005737//cytoplasm;GO:0005739//mitochondrion;GO:0005871//kinesin complex;GO:0033267//axon part	GO:0004497//monooxygenase activity;GO:0005515//protein binding;GO:0019899//enzyme binding;GO:0019904//protein domain specific binding;GO:0019904//protein domain specific binding;GO:0032403//protein complex binding	GO:0001764//neuron migration;GO:0001764//neuron migration;GO:0006605//protein targeting;GO:0021766//hippocampus development;GO:0021987//cerebral cortex development;GO:0035308//negative regulation of protein dephosphorylation	gi|226874905|ref|NM_009536.4|
225	Chemokine signaling pathway	-66	24001	133	67	23.94	11.95	-1.00241	1.94e-06	9.12e-06	Tiam2	Mus musculus T-cell lymphoma invasion and metastasis 2 (Tiam2), transcript variant 2, mRNA	GO:0005622//intracellular;GO:0005624//membrane fraction;GO:0005737//cytoplasm;GO:0005737//cytoplasm;GO:0042995//cell projection	GO:0005057//receptor signaling protein activity;GO:0005085//guanyl-nucleotide exchange factor activity;GO:0005085//guanyl-nucleotide exchange factor activity;GO:0005089//Rho guanyl-nucleotide exchange factor activity;GO:0005096//GTPase activator activity;GO:0005515//protein binding;GO:0005515//protein binding	GO:0007165//signal transduction;GO:0035023//regulation of Rho protein signal transduction;GO:0050790//regulation of catalytic activity	gi|176866833|ref|NM_001122998.1|
226	Ribosome	-172	24030	327	155	58.85	27.65	-1.08976	1.15e-15	1.57e-14	Mrps12	Mus musculus mitochondrial ribosomal protein S12 (Mrps12), nuclear gene encoding mitochondrial protein, mRNA	GO:0005622//intracellular;GO:0005739//mitochondrion;GO:0005739//mitochondrion;GO:0005840//ribosome;GO:0015935//small ribosomal subunit;GO:0030529//ribonucleoprotein complex	GO:0003735//structural constituent of ribosome	GO:0006412//translation	gi|156151357|ref|NM_011885.4|
227	Toll-like receptor signaling pathway	784	24088	322	1106	57.95	197.28	1.76736	3.24e-14	4.02e-13	Tlr2	Mus musculus toll-like receptor 2 (Tlr2), mRNA	GO:0005886//plasma membrane;GO:0005886//plasma membrane;GO:0009897//external side of plasma membrane;GO:0016020//membrane;GO:0016021//integral to membrane;GO:0031224//intrinsic to membrane;GO:0031410//cytoplasmic vesicle	GO:0004872//receptor activity;GO:0004888//transmembrane receptor activity;GO:0005515//protein binding;GO:0008034;GO:0042497//triacyl lipopeptide binding;GO:0042497//triacyl lipopeptide binding;GO:0042498//diacyl lipopeptide binding;GO:0046982//protein heterodimerization activity;GO:0046982//protein heterodimerization activity	GO:0002224//toll-like receptor signaling pathway;GO:0002238//response to molecule of fungal origin;GO:0002282//microglial cell activation involved in immune response;GO:0002687//positive regulation of leukocyte migration;GO:0002752//cell surface pattern recognition receptor signaling pathway;GO:0002755//MyD88-dependent toll-like receptor signaling pathway;GO:0006954//inflammatory response;GO:0006…	gi|158749637|ref|NM_011905.3|
228	Peroxisome	-54	26378	96	42	17.28	7.49	-1.20607	2.72e-06	1.26e-05	Decr2	Mus musculus 2-4-dienoyl-Coenzyme A reductase 2, peroxisomal (Decr2), mRNA	GO:0005777//peroxisome;GO:0005777//peroxisome	GO:0003824//catalytic activity;GO:0005488//binding;GO:0008670//2,4-dienoyl-CoA reductase (NADPH) activity;GO:0008670//2,4-dienoyl-CoA reductase (NADPH) activity;GO:0016491//oxidoreductase activity	GO:0008152//metabolic process;GO:0055114//oxidation-reduction process	gi|118129992|ref|NM_011933.2|
229	Metabolic pathways (no map in kegg database)	163	26384	65	228	11.7	40.67	1.79746	0	0	Gnpda1	Mus musculus glucosamine-6-phosphate deaminase 1 (Gnpda1), mRNA	GO:0005737//cytoplasm;GO:0005737//cytoplasm	GO:0004342//glucosamine-6-phosphate deaminase activity;GO:0004342//glucosamine-6-phosphate deaminase activity;GO:0004342//glucosamine-6-phosphate deaminase activity;GO:0016787//hydrolase activity	GO:0005975//carbohydrate metabolic process;GO:0006002//fructose 6-phosphate metabolic process;GO:0006041//glucosamine metabolic process;GO:0006044//N-acetylglucosamine metabolic process;GO:0007340//acrosome reaction;GO:0008152//metabolic process;GO:0046370//fructose biosynthetic process	gi|188219581|ref|NM_011937.2|
230	Chemokine signaling pathway	-183	26385	239	56	43.02	9.99	-2.10645	1.18e-28	2.3e-27	Grk6	Mus musculus G protein-coupled receptor kinase 6 (Grk6), transcript variant 1, mRNA	GO:0016020//membrane	GO:0000166//nucleotide binding;GO:0004672//protein kinase activity;GO:0004674//protein serine/threonine kinase activity;GO:0004703//G-protein coupled receptor kinase activity;GO:0004871//signal transducer activity;GO:0004872//receptor activity;GO:0005524//ATP binding;GO:0016301//kinase activity;GO:0016740//transferase activity	GO:0006468//protein phosphorylation;GO:0006468//protein phosphorylation;GO:0007165//signal transduction	gi|163310712|ref|NM_001038018.3|
231	Toll-like receptor signaling pathway	184	26409	154	338	27.72	60.29	1.12099	9.7e-14	1.1e-12	Map3k7	Mus musculus mitogen-activated protein kinase kinase kinase 7 (Map3k7), transcript variant A, mRNA	-	GO:0000166//nucleotide binding;GO:0000287//magnesium ion binding;GO:0004672//protein kinase activity;GO:0004674//protein serine/threonine kinase activity;GO:0004708//MAP kinase kinase activity;GO:0004709//MAP kinase kinase kinase activity;GO:0004709//MAP kinase kinase kinase activity;GO:0005515//protein binding;GO:0005515//protein binding;GO:0005524//ATP binding;GO:0005524//ATP binding;GO:0016301…	GO:0000165//MAPKKK cascade;GO:0000186//activation of MAPKK activity;GO:0001525//angiogenesis;GO:0001841//neural tube formation;GO:0006468//protein phosphorylation;GO:0006468//protein phosphorylation;GO:0006468//protein phosphorylation;GO:0007165//signal transduction;GO:0007179//transforming growth factor beta receptor signaling pathway;GO:0007252//I-kappaB phosphorylation;GO:0043066//negative reg…	gi|254826793|ref|NM_172688.3|
232	Fc epsilon RI signaling pathway	-128	26417	196	68	35.28	12.13	-1.54027	5.52e-16	7.66e-15	Mapk3	Mus musculus mitogen-activated protein kinase 3 (Mapk3), mRNA	GO:0005625//soluble fraction;GO:0005626//insoluble fraction;GO:0005634//nucleus;GO:0005634//nucleus;GO:0005654//nucleoplasm;GO:0005654//nucleoplasm;GO:0005737//cytoplasm;GO:0005829//cytosol;GO:0043234//protein complex	GO:0000166//nucleotide binding;GO:0001784//phosphotyrosine binding;GO:0004672//protein kinase activity;GO:0004672//protein kinase activity;GO:0004674//protein serine/threonine kinase activity;GO:0004674//protein serine/threonine kinase activity;GO:0004707//MAP kinase activity;GO:0004707//MAP kinase activity;GO:0004707//MAP kinase activity;GO:0004707//MAP kinase activity;GO:0004707//MAP kinase act…	GO:0000165//MAPKKK cascade;GO:0000189//MAPK import into nucleus;GO:0006461//protein complex assembly;GO:0006468//protein phosphorylation;GO:0006468//protein phosphorylation;GO:0006468//protein phosphorylation;GO:0006974//response to DNA damage stimulus;GO:0007049//cell cycle;GO:0007165//signal transduction;GO:0007165//signal transduction;GO:0007165//signal transduction;GO:0009636//response to tox…	gi|93102422|ref|NM_011952.2|
233	Complement and coagulation cascades	-46	26920	70	24	12.6	4.28	-1.55774	1.18e-06	5.73e-06	Cep110	Mus musculus centrosomal protein 110 (Cep110), mRNA	GO:0005737//cytoplasm;GO:0005813//centrosome;GO:0005856//cytoskeleton	GO:0003674//molecular_function;GO:0005515//protein binding	GO:0007049//cell cycle;GO:0008150//biological_process;GO:0051301//cell division	gi|189458792|ref|NM_012018.2|
234	Toll-like receptor signaling pathway	180	27056	133	313	23.94	55.83	1.22162	9.08e-14	1.04e-12	Irf5	Mus musculus interferon regulatory factor 5 (Irf5), mRNA	GO:0005634//nucleus	GO:0003677//DNA binding;GO:0003700//sequence-specific DNA binding transcription factor activity	GO:0006350//transcription;GO:0006355//regulation of transcription, DNA-dependent;GO:0045449//regulation of transcription	gi|146134441|ref|NM_012057.3|
235	Cytokine-cytokine receptor interaction	39	27279	21	60	3.78	10.7	1.50115	1.36e-05	5.72e-05	Tnfrsf12a	Mus musculus tumor necrosis factor receptor superfamily, member 12a (Tnfrsf12a), transcript variant 1, mRNA	GO:0001726//ruffle;GO:0005886//plasma membrane;GO:0009986//cell surface;GO:0016020//membrane;GO:0016021//integral to membrane	GO:0004872//receptor activity;GO:0005515//protein binding	GO:0001525//angiogenesis;GO:0006915//apoptosis;GO:0006931//substrate-dependent cell migration, cell attachment to substrate;GO:0007155//cell adhesion;GO:0007155//cell adhesion;GO:0007275//multicellular organismal development;GO:0008219//cell death;GO:0030154//cell differentiation;GO:0045773//positive regulation of axon extension	gi|239915996|ref|NM_013749.2|
236	Metabolic pathways (no map in kegg database)	50	27392	27	77	4.86	13.73	1.4983	8.19e-07	4.06e-06	Pign	Mus musculus phosphatidylinositol glycan anchor biosynthesis, class N (Pign), mRNA	-	GO:0016780//phosphotransferase activity, for other substituted phosphate groups	GO:0008152//metabolic process	gi|167900469|ref|NM_013784.2|
237	Ribosome	-164	27398	329	165	59.21	29.43	-1.00855	4.72e-14	5.75e-13	Mrpl2	Mus musculus mitochondrial ribosomal protein L2 (Mrpl2), nuclear gene encoding mitochondrial protein, mRNA	GO:0005622//intracellular;GO:0005739//mitochondrion;GO:0005739//mitochondrion;GO:0005762//mitochondrial large ribosomal subunit;GO:0005840//ribosome;GO:0030529//ribonucleoprotein complex	GO:0003735//structural constituent of ribosome;GO:0003735//structural constituent of ribosome	GO:0006412//translation;GO:0006412//translation	gi|118130368|ref|NM_025302.3|
238	ABC transporters	-32	27403	56	24	10.08	4.28	-1.23581	0.00027183	0.000931647	Abca7	Mus musculus ATP-binding cassette, sub-family A (ABC1), member 7 (Abca7), mRNA	GO:0005622//intracellular;GO:0005768//endosome;GO:0005794//Golgi apparatus;GO:0005886//plasma membrane;GO:0005886//plasma membrane;GO:0016020//membrane;GO:0016021//integral to membrane;GO:0016324//apical plasma membrane	GO:0000166//nucleotide binding;GO:0005524//ATP binding;GO:0005548//phospholipid transporter activity;GO:0016887//ATPase activity;GO:0017111//nucleoside-triphosphatase activity	GO:0006810//transport;GO:0006909//phagocytosis;GO:0033700//phospholipid efflux	gi|15451839|ref|NM_013850.1|
239	Metabolic pathways (no map in kegg database)	-89	28071	178	89	32.04	15.88	-1.01266	2.7e-08	1.58e-07	Twistnb	Mus musculus TWIST neighbor (Twistnb), mRNA	GO:0005575//cellular_component;GO:0005634//nucleus	GO:0003674//molecular_function;GO:0003899//DNA-directed RNA polymerase activity	GO:0006350//transcription;GO:0008150//biological_process	gi|85861256|ref|NM_172253.2|
240	Peroxisome	67	28200	21	88	3.78	15.7	2.05431	1.58e-09	1.06e-08	Dhrs4	Mus musculus dehydrogenase/reductase (SDR family) member 4 (Dhrs4), transcript variant 1, mRNA	GO:0005739//mitochondrion;GO:0005777//peroxisome;GO:0005777//peroxisome;GO:0005777//peroxisome	GO:0001758//retinal dehydrogenase activity;GO:0003824//catalytic activity;GO:0004090//carbonyl reductase (NADPH) activity;GO:0005488//binding;GO:0016491//oxidoreductase activity	GO:0008152//metabolic process;GO:0042574//retinal metabolic process;GO:0055114//oxidation-reduction process	gi|256220342|ref|NM_001037938.2|
241	Fc gamma R-mediated phagocytosis	219	30948	196	415	35.28	74.02	1.06906	2.58e-14	3.23e-13	Bin1	Mus musculus bridging integrator 1 (Bin1), transcript variant 2, mRNA	GO:0005634//nucleus;GO:0005634//nucleus;GO:0005737//cytoplasm;GO:0008021//synaptic vesicle	GO:0005515//protein binding;GO:0005515//protein binding;GO:0008022//protein C-terminus binding;GO:0046982//protein heterodimerization activity;GO:0051020//GTPase binding	GO:0006897//endocytosis;GO:0007275//multicellular organismal development;GO:0030100//regulation of endocytosis;GO:0030154//cell differentiation;GO:0042692//muscle cell differentiation;GO:0048488//synaptic vesicle endocytosis	gi|134053946|ref|NM_001083334.1|
242	Fc gamma R-mediated phagocytosis	-168	50784	334	166	60.11	29.61	-1.02152	1.62e-14	2.08e-13	Ppap2c	Mus musculus phosphatidic acid phosphatase type 2C (Ppap2c), mRNA	GO:0016020//membrane;GO:0016021//integral to membrane	GO:0003824//catalytic activity;GO:0008195//phosphatidate phosphatase activity;GO:0008195//phosphatidate phosphatase activity;GO:0016787//hydrolase activity	GO:0016311//dephosphorylation	gi|110431340|ref|NM_015817.2|
243	Metabolic pathways (no map in kegg database)	-44	50798	86	42	15.48	7.49	-1.04737	7.46e-05	0.000280271	Gne	Mus musculus glucosamine (Gne), transcript variant 2, mRNA	GO:0005737//cytoplasm;GO:0005829//cytosol	GO:0000166//nucleotide binding;GO:0003824//catalytic activity;GO:0003824//catalytic activity;GO:0005524//ATP binding;GO:0008761//UDP-N-acetylglucosamine 2-epimerase activity;GO:0008761//UDP-N-acetylglucosamine 2-epimerase activity;GO:0009384//N-acylmannosamine kinase activity;GO:0009384//N-acylmannosamine kinase activity;GO:0016301//kinase activity;GO:0016740//transferase activity;GO:0016773//pho…	GO:0005975//carbohydrate metabolic process;GO:0006047//UDP-N-acetylglucosamine metabolic process;GO:0006054//N-acetylneuraminate metabolic process;GO:0008152//metabolic process;GO:0009103//lipopolysaccharide biosynthetic process	gi|237681188|ref|NM_015828.3|
244	Peroxisome	1288	50849	194	1482	34.92	264.35	2.92032	3.96e-13	3.9e-12	Rnf10	Mus musculus ring finger protein 10 (Rnf10), mRNA	GO:0005634//nucleus;GO:0005634//nucleus;GO:0005737//cytoplasm	GO:0003677//DNA binding;GO:0005515//protein binding;GO:0008270//zinc ion binding;GO:0010843//promoter binding;GO:0046872//metal ion binding	GO:0006350//transcription;GO:0010626//negative regulation of Schwann cell proliferation;GO:0031643//positive regulation of myelination;GO:0045449//regulation of transcription;GO:0045944//positive regulation of transcription from RNA polymerase II promoter	gi|269308264|ref|NM_016698.2|
245	Cell cycle	47	50883	28	75	5.04	13.38	1.40858	3.41e-06	1.55e-05	Chek2	Mus musculus CHK2 checkpoint homolog (S. pombe) (Chek2), mRNA	GO:0005634//nucleus	GO:0000166//nucleotide binding;GO:0004672//protein kinase activity;GO:0004672//protein kinase activity;GO:0004674//protein serine/threonine kinase activity;GO:0004674//protein serine/threonine kinase activity;GO:0005524//ATP binding;GO:0016301//kinase activity;GO:0016301//kinase activity;GO:0016740//transferase activity;GO:0046872//metal ion binding	GO:0000077//DNA damage checkpoint;GO:0006468//protein phosphorylation;GO:0006468//protein phosphorylation;GO:0007049//cell cycle;GO:0010332//response to gamma radiation;GO:0042770//signal transduction in response to DNA damage;GO:0042770//signal transduction in response to DNA damage	gi|142377787|ref|NM_016681.3|
246	Metabolic pathways (no map in kegg database)	-504	52120	784	280	141.11	49.94	-1.49855	6.25e-57	1.66e-55	Hgsnat	Mus musculus heparan-alpha-glucosaminide N-acetyltransferase (Hgsnat), mRNA	GO:0005764//lysosome;GO:0016020//membrane;GO:0016021//integral to membrane	GO:0008415//acyltransferase activity;GO:0015019//heparan-alpha-glucosaminide N-acetyltransferase activity;GO:0016740//transferase activity	-	gi|115292432|ref|NM_029884.1|
247	Protein processing in endoplasmic reticulum	50	52837	35	85	6.3	15.16	1.26685	5.06e-06	2.26e-05	Tmx4	Mus musculus thioredoxin-related transmembrane protein 4 (Tmx4), mRNA	GO:0016020//membrane;GO:0016021//integral to membrane	-	GO:0006810//transport;GO:0022900//electron transport chain;GO:0045454//cell redox homeostasis	gi|112817606|ref|NM_029148.1|
248	Lysosome	109	53599	88	197	15.84	35.14	1.14954	1.11e-10	8.17e-10	Cd164	Mus musculus CD164 antigen (Cd164), mRNA	GO:0005764//lysosome;GO:0005764//lysosome;GO:0005768//endosome;GO:0005768//endosome;GO:0005886//plasma membrane;GO:0005886//plasma membrane;GO:0016020//membrane;GO:0016021//integral to membrane	GO:0005515//protein binding	GO:0007155//cell adhesion;GO:0007155//cell adhesion;GO:0007157//heterophilic cell-cell adhesion;GO:0007517//muscle organ development	gi|118130821|ref|NM_016898.2|
249	Toll-like receptor signaling pathway	168	54123	86	254	15.48	45.31	1.54942	0	0	Irf7	Mus musculus interferon regulatory factor 7 (Irf7), mRNA	GO:0005634//nucleus;GO:0005737//cytoplasm	GO:0003677//DNA binding;GO:0003700//sequence-specific DNA binding transcription factor activity;GO:0005515//protein binding	GO:0006350//transcription;GO:0006355//regulation of transcription, DNA-dependent;GO:0009615//response to virus;GO:0009615//response to virus;GO:0016064//immunoglobulin mediated immune response;GO:0045351//type I interferon biosynthetic process;GO:0045449//regulation of transcription	gi|118130788|ref|NM_016850.2|
250	Ribosome	70	54127	28	98	5.04	17.48	1.79421	2.54e-10	1.81e-09	Rps28	Mus musculus ribosomal protein S28 (Rps28), mRNA	GO:0005575//cellular_component	GO:0003674//molecular_function	GO:0008150//biological_process	gi|255958253|ref|NM_016844.2|
251	Metabolic pathways (no map in kegg database)	-141	54141	272	131	48.96	23.37	-1.06695	7.1e-13	6.69e-12	Spag5	Mus musculus sperm associated antigen 5 (Spag5), mRNA	GO:0000776//kinetochore;GO:0000776//kinetochore;GO:0005694//chromosome;GO:0005737//cytoplasm;GO:0005819//spindle;GO:0005856//cytoskeleton;GO:0005874//microtubule;GO:0005876//spindle microtubule	GO:0008017//microtubule binding	GO:0007049//cell cycle;GO:0007067//mitosis;GO:0051301//cell division	gi|255918237|ref|NM_017407.2|
252	Phagosome	358	54411	192	550	34.56	98.1	1.50515	0	0	Atp6ap1	Mus musculus ATPase, H+ transporting, lysosomal accessory protein 1 (Atp6ap1), mRNA	GO:0005773//vacuole;GO:0016020//membrane;GO:0016021//integral to membrane;GO:0033180//proton-transporting V-type ATPase, V1 domain	GO:0000166//nucleotide binding;GO:0005524//ATP binding;GO:0046933//hydrogen ion transporting ATP synthase activity, rotational mechanism;GO:0046961//proton-transporting ATPase activity, rotational mechanism	GO:0006810//transport;GO:0006811//ion transport;GO:0008219//cell death;GO:0015986//ATP synthesis coupled proton transport;GO:0015992//proton transport	gi|262073039|ref|NM_018794.4|
253	Toll-like receptor signaling pathway	279	54473	215	494	38.7	88.12	1.18714	0	0	Tollip	Mus musculus toll interacting protein (Tollip), mRNA	GO:0005737//cytoplasm	GO:0005515//protein binding	GO:0006954//inflammatory response;GO:0045087//innate immune response	gi|142359098|ref|NM_023764.3|
254	Metabolic pathways (no map in kegg database)	75	54486	55	130	9.9	23.19	1.228	3.48e-08	2.01e-07	Hpgds	Mus musculus hematopoietic prostaglandin D synthase (Hpgds), mRNA	GO:0005575//cellular_component;GO:0005737//cytoplasm	GO:0004364//glutathione transferase activity;GO:0004364//glutathione transferase activity;GO:0004667//prostaglandin-D synthase activity;GO:0004667//prostaglandin-D synthase activity;GO:0016740//transferase activity;GO:0016853//isomerase activity	GO:0001516//prostaglandin biosynthetic process;GO:0006633//fatty acid biosynthetic process;GO:0006693//prostaglandin metabolic process;GO:0008152//metabolic process;GO:0008610//lipid biosynthetic process	gi|254281299|ref|NM_019455.4|
255	ABC transporters	137	56199	113	250	20.34	44.59	1.1324	8.54e-13	7.95e-12	Abcb10	Mus musculus ATP-binding cassette, sub-family B (MDR/TAP), member 10 (Abcb10), nuclear gene encoding mitochondrial protein, mRNA	GO:0005739//mitochondrion;GO:0005739//mitochondrion;GO:0005743//mitochondrial inner membrane;GO:0005743//mitochondrial inner membrane;GO:0016020//membrane;GO:0016021//integral to membrane	GO:0000166//nucleotide binding;GO:0005215//transporter activity;GO:0005524//ATP binding;GO:0016887//ATPase activity;GO:0017111//nucleoside-triphosphatase activity;GO:0042626//ATPase activity, coupled to transmembrane movement of substances;GO:0042803//protein homodimerization activity	GO:0006810//transport;GO:0006810//transport;GO:0055085//transmembrane transport	gi|66932950|ref|NM_019552.2|
256	Peroxisome	-204	56273	323	119	58.13	21.23	-1.45318	2.08e-23	3.66e-22	Pex14	Mus musculus peroxisomal biogenesis factor 14 (Pex14), mRNA	GO:0005777//peroxisome;GO:0005777//peroxisome;GO:0005777//peroxisome;GO:0005778//peroxisomal membrane;GO:0005778//peroxisomal membrane;GO:0016020//membrane;GO:0016021//integral to membrane;GO:0043234//protein complex	GO:0003674//molecular_function	GO:0006810//transport;GO:0007031//peroxisome organization;GO:0015031//protein transport;GO:0055085//transmembrane transport	gi|133891785|ref|NM_019781.2|
257	Toll-like receptor signaling pathway	1987	56334	468	2455	84.23	437.9	2.3782	7.5e-13	7.04e-12	Tmed2	Mus musculus transmembrane emp24 domain trafficking protein 2 (Tmed2), mRNA	GO:0005792//microsome;GO:0016021//integral to membrane;GO:0042589//zymogen granule membrane	-	GO:0008150//biological_process	gi|55742882|ref|NM_019770.2|
258	Metabolic pathways (no map in kegg database)	-486	56348	938	452	168.82	80.62	-1.06628	1.45e-40	3.36e-39	Hsd17b12	Mus musculus hydroxysteroid (17-beta) dehydrogenase 12 (Hsd17b12), mRNA	GO:0005783//endoplasmic reticulum;GO:0016020//membrane;GO:0016021//integral to membrane;GO:0031012//extracellular matrix	GO:0001968//fibronectin binding;GO:0003824//catalytic activity;GO:0004303//estradiol 17-beta-dehydrogenase activity;GO:0005488//binding;GO:0005518//collagen binding;GO:0008201//heparin binding;GO:0016491//oxidoreductase activity	GO:0006694//steroid biosynthetic process;GO:0008152//metabolic process;GO:0008610//lipid biosynthetic process;GO:0010811//positive regulation of cell-substrate adhesion;GO:0030198//extracellular matrix organization;GO:0055114//oxidation-reduction process	gi|146134927|ref|NM_019657.4|
259	Protein processing in endoplasmic reticulum	-108	56424	205	97	36.9	17.3	-1.09285	2.17e-10	1.55e-09	Stub1	Mus musculus STIP1 homology and U-Box containing protein 1 (Stub1), mRNA	GO:0000151//ubiquitin ligase complex;GO:0005737//cytoplasm;GO:0005737//cytoplasm;GO:0031371//ubiquitin conjugating enzyme complex	GO:0004842//ubiquitin-protein ligase activity;GO:0004842//ubiquitin-protein ligase activity;GO:0005488//binding;GO:0005515//protein binding;GO:0016874//ligase activity;GO:0030544//Hsp70 protein binding;GO:0030544//Hsp70 protein binding;GO:0030674//protein binding, bridging;GO:0030911//TPR domain binding;GO:0031072//heat shock protein binding;GO:0034450//ubiquitin-ubiquitin ligase activity;GO:0042…	GO:0000209//protein polyubiquitination;GO:0006457//protein folding;GO:0016567//protein ubiquitination;GO:0016567//protein ubiquitination;GO:0031398//positive regulation of protein ubiquitination;GO:0031943//regulation of glucocorticoid metabolic process;GO:0032436//positive regulation of proteasomal ubiquitin-dependent protein catabolic process;GO:0051604//protein maturation	gi|118130581|ref|NM_019719.3|
260	TGF-beta signaling pathway	-1042	56438	1734	692	312.09	123.43	-1.33827	1.42e-104	4.38e-103	Rbx1	Mus musculus ring-box 1 (Rbx1), mRNA	GO:0000151//ubiquitin ligase complex;GO:0005634//nucleus;GO:0005680//anaphase-promoting complex;GO:0005737//cytoplasm;GO:0005829//cytosol;GO:0019005//SCF ubiquitin ligase complex;GO:0019005//SCF ubiquitin ligase complex;GO:0019005//SCF ubiquitin ligase complex;GO:0030891//VCB complex	GO:0004842//ubiquitin-protein ligase activity;GO:0005515//protein binding;GO:0005515//protein binding;GO:0008190//eukaryotic initiation factor 4E binding;GO:0008270//zinc ion binding;GO:0016874//ligase activity;GO:0046872//metal ion binding	GO:0006281//DNA repair;GO:0006511//ubiquitin-dependent protein catabolic process;GO:0006974//response to DNA damage stimulus;GO:0016567//protein ubiquitination;GO:0016567//protein ubiquitination;GO:0016567//protein ubiquitination;GO:0030163//protein catabolic process;GO:0031146//SCF-dependent proteasomal ubiquitin-dependent protein catabolic process	gi|112181183|ref|NM_019712.3|
261	Phagosome	300	56444	242	542	43.56	96.68	1.15021	2.48e-13	2.55e-12	Actr10	Mus musculus ARP10 actin-related protein 10 homolog (S. cerevisiae) (Actr10), mRNA	GO:0005737//cytoplasm;GO:0005856//cytoskeleton;GO:0005869//dynactin complex	GO:0005515//protein binding;GO:0005515//protein binding	GO:0007018//microtubule-based movement	gi|226246592|ref|NM_019785.2|
262	Protein processing in endoplasmic reticulum	-172	56453	320	148	57.59	26.4	-1.12528	4.27e-16	5.95e-15	Mbtps1	Mus musculus membrane-bound transcription factor peptidase, site 1 (Mbtps1), transcript variant 1, mRNA	GO:0005783//endoplasmic reticulum;GO:0005794//Golgi apparatus;GO:0005794//Golgi apparatus;GO:0005795//Golgi stack;GO:0016020//membrane;GO:0016021//integral to membrane	GO:0004175//endopeptidase activity;GO:0004252//serine-type endopeptidase activity;GO:0004252//serine-type endopeptidase activity;GO:0004252//serine-type endopeptidase activity;GO:0008233//peptidase activity;GO:0008236//serine-type peptidase activity;GO:0016787//hydrolase activity	GO:0006508//proteolysis;GO:0006629//lipid metabolic process;GO:0006629//lipid metabolic process;GO:0008152//metabolic process;GO:0008202//steroid metabolic process;GO:0008203//cholesterol metabolic process;GO:0042990//regulation of transcription factor import into nucleus	gi|268836116|ref|NM_019709.4|
263	Lysosome	58	56464	11	69	1.98	12.31	2.63626	8.42e-07	4.16e-06	Ctsf	Mus musculus cathepsin F (Ctsf), mRNA	GO:0005764//lysosome	GO:0004197//cysteine-type endopeptidase activity;GO:0008233//peptidase activity;GO:0008234//cysteine-type peptidase activity;GO:0008234//cysteine-type peptidase activity;GO:0016787//hydrolase activity	GO:0006508//proteolysis;GO:0008152//metabolic process	gi|9845245|ref|NM_019861.1|
264	Toll-like receptor signaling pathway	-438	56489	693	255	124.73	45.48	-1.4555	1.9e-48	4.72e-47	Ikbke	Mus musculus inhibitor of kappaB kinase epsilon (Ikbke), mRNA	GO:0005634//nucleus;GO:0005737//cytoplasm	GO:0000166//nucleotide binding;GO:0004672//protein kinase activity;GO:0004674//protein serine/threonine kinase activity;GO:0005524//ATP binding;GO:0008384//IkappaB kinase activity;GO:0008384//IkappaB kinase activity;GO:0016301//kinase activity;GO:0016740//transferase activity	GO:0006468//protein phosphorylation;GO:0006974//response to DNA damage stimulus;GO:0016310//phosphorylation	gi|142379783|ref|NM_019777.3|
265	Peroxisome	80	56535	49	129	8.82	23.01	1.38341	1.69e-09	1.13e-08	Pex3	Mus musculus peroxisomal biogenesis factor 3 (Pex3), transcript variant 1, mRNA	GO:0005777//peroxisome;GO:0005777//peroxisome;GO:0005778//peroxisomal membrane;GO:0005779//integral to peroxisomal membrane;GO:0005887//integral to plasma membrane;GO:0016020//membrane;GO:0016021//integral to membrane	-	GO:0007031//peroxisome organization;GO:0007031//peroxisome organization;GO:0016557//peroxisome membrane biogenesis	gi|255958307|ref|NM_019961.3|
266	Metabolic pathways (no map in kegg database)	118	56632	84	202	15.12	36.03	1.25274	2.62e-12	2.28e-11	Sphk2	Mus musculus sphingosine kinase 2 (Sphk2), transcript variant 3, mRNA	GO:0005624//membrane fraction;GO:0005829//cytosol	GO:0000166//nucleotide binding;GO:0004143//diacylglycerol kinase activity;GO:0005515//protein binding;GO:0005524//ATP binding;GO:0008481//sphinganine kinase activity;GO:0008481//sphinganine kinase activity;GO:0016301//kinase activity;GO:0016740//transferase activity;GO:0017050//D-erythro-sphingosine kinase activity;GO:0017050//D-erythro-sphingosine kinase activity	GO:0001568//blood vessel development;GO:0006669//sphinganine-1-phosphate biosynthetic process;GO:0006670//sphingosine metabolic process;GO:0006916//anti-apoptosis;GO:0007205//activation of protein kinase C activity by G-protein coupled receptor protein signaling pathway;GO:0007420//brain development;GO:0008283//cell proliferation;GO:0008284//positive regulation of cell proliferation;GO:0016310//p…	gi|289191398|ref|NM_001172561.1|
267	Metabolic pathways (no map in kegg database)	580	56752	173	753	31.14	134.31	2.10873	2.56e-13	2.61e-12	Aldh9a1	Mus musculus aldehyde dehydrogenase 9, subfamily A1 (Aldh9a1), mRNA	GO:0005737//cytoplasm;GO:0005739//mitochondrion;GO:0005829//cytosol;GO:0005829//cytosol	GO:0004029//aldehyde dehydrogenase (NAD) activity;GO:0004029//aldehyde dehydrogenase (NAD) activity;GO:0016491//oxidoreductase activity;GO:0016620//oxidoreductase activity, acting on the aldehyde or oxo group of donors, NAD or NADP as acceptor;GO:0019145//aminobutyraldehyde dehydrogenase activity;GO:0042803//protein homodimerization activity;GO:0043176//amine binding;GO:0047105//4-trimethylammoni…	GO:0008152//metabolic process;GO:0009437//carnitine metabolic process;GO:0055114//oxidation-reduction process	gi|115334670|ref|NM_019993.3|
268	Natural killer cell mediated cytotoxicity	41	57257	34	75	6.12	13.38	1.12847	9.34e-05	0.000346101	Vav3	Mus musculus vav 3 oncogene (Vav3), transcript variant 1, mRNA	GO:0005622//intracellular;GO:0005737//cytoplasm;GO:0005886//plasma membrane	GO:0005085//guanyl-nucleotide exchange factor activity;GO:0005085//guanyl-nucleotide exchange factor activity;GO:0005089//Rho guanyl-nucleotide exchange factor activity;GO:0005089//Rho guanyl-nucleotide exchange factor activity;GO:0005154//epidermal growth factor receptor binding;GO:0005515//protein binding;GO:0005515//protein binding;GO:0030676//Rac guanyl-nucleotide exchange factor activity;GO:…	GO:0001525//angiogenesis;GO:0006906//vesicle fusion;GO:0007229//integrin-mediated signaling pathway;GO:0007264//small GTPase mediated signal transduction;GO:0016477//cell migration;GO:0030031//cell projection assembly;GO:0030032//lamellipodium assembly;GO:0035023//regulation of Rho protein signal transduction;GO:0043087//regulation of GTPase activity;GO:0043552//positive regulation of phosphatidy…	gi|69724857|ref|NM_020505.2|
269	Cytokine-cytokine receptor interaction	41	57349	8	49	1.44	8.74	2.60156	5.07e-06	2.26e-05	Ppbp	Mus musculus pro-platelet basic protein (Ppbp), mRNA	GO:0005575//cellular_component;GO:0005615//extracellular space	GO:0003674//molecular_function;GO:0005125//cytokine activity	GO:0008150//biological_process	gi|141802684|ref|NM_023785.2|
270	Metabolic pathways (no map in kegg database)	-150	57377	225	75	40.5	13.38	-1.59784	4.8e-19	7.31e-18	Mogs	Mus musculus mannosyl-oligosaccharide glucosidase (Mogs), mRNA	GO:0005575//cellular_component;GO:0005783//endoplasmic reticulum;GO:0016020//membrane;GO:0016021//integral to membrane	GO:0003674//molecular_function;GO:0003824//catalytic activity;GO:0004573//mannosyl-oligosaccharide glucosidase activity;GO:0016787//hydrolase activity;GO:0016798//hydrolase activity, acting on glycosyl bonds	GO:0008150//biological_process;GO:0008152//metabolic process;GO:0009311//oligosaccharide metabolic process	gi|31981105|ref|NM_020619.2|
271	Metabolic pathways (no map in kegg database)	-547	57423	809	262	145.61	46.73	-1.63969	1.1e-66	3.1e-65	Atp5j2	Mus musculus ATP synthase, H+ transporting, mitochondrial F0 complex, subunit F2 (Atp5j2), nuclear gene encoding mitochondrial protein, mRNA	GO:0000276//mitochondrial proton-transporting ATP synthase complex, coupling factor F(o);GO:0005739//mitochondrion;GO:0005739//mitochondrion;GO:0005743//mitochondrial inner membrane;GO:0005743//mitochondrial inner membrane;GO:0016020//membrane;GO:0045263//proton-transporting ATP synthase complex, coupling factor F(o)	GO:0003674//molecular_function	GO:0006754//ATP biosynthetic process;GO:0006810//transport;GO:0006811//ion transport;GO:0015992//proton transport;GO:0046034//ATP metabolic process	gi|142372981|ref|NM_020582.2|
272	Protein processing in endoplasmic reticulum	-50	59007	81	31	14.58	5.53	-1.39864	1.37e-06	6.59e-06	Ngly1	Mus musculus N-glycanase 1 (Ngly1), mRNA	GO:0005634//nucleus;GO:0005737//cytoplasm;GO:0005737//cytoplasm	GO:0000224//peptide-N4-(N-acetyl-beta-glucosaminyl)asparagine amidase activity;GO:0000224//peptide-N4-(N-acetyl-beta-glucosaminyl)asparagine amidase activity;GO:0005515//protein binding;GO:0005515//protein binding;GO:0016787//hydrolase activity;GO:0046872//metal ion binding	GO:0006516//glycoprotein catabolic process;GO:0006516//glycoprotein catabolic process;GO:0008152//metabolic process	gi|142352411|ref|NM_021504.3|
273	Protein processing in endoplasmic reticulum	856	64209	818	1674	147.23	298.59	1.02009	0	0	Herpud1	Mus musculus homocysteine-inducible, endoplasmic reticulum stress-inducible, ubiquitin-like domain member 1 (Herpud1), mRNA	GO:0005783//endoplasmic reticulum;GO:0005789//endoplasmic reticulum membrane;GO:0016020//membrane;GO:0016021//integral to membrane;GO:0016021//integral to membrane	GO:0003674//molecular_function	GO:0006874//cellular calcium ion homeostasis;GO:0006950//response to stress;GO:0006986//response to unfolded protein;GO:0006986//response to unfolded protein;GO:0030968//endoplasmic reticulum unfolded protein response;GO:0043154//negative regulation of caspase activity	gi|11612514|ref|NM_022331.1|
274	Metabolic pathways (no map in kegg database)	58	64436	36	94	6.48	16.77	1.37182	3.35e-07	1.74e-06	Inpp5e	Mus musculus inositol polyphosphate-5-phosphatase E (Inpp5e), mRNA	GO:0000139//Golgi membrane;GO:0005737//cytoplasm;GO:0005794//Golgi apparatus;GO:0005856//cytoskeleton;GO:0005929//cilium;GO:0016020//membrane;GO:0035085//cilium axoneme;GO:0042995//cell projection	GO:0004437//inositol or phosphatidylinositol phosphatase activity;GO:0004437//inositol or phosphatidylinositol phosphatase activity;GO:0004439//phosphatidylinositol-4,5-bisphosphate 5-phosphatase activity;GO:0004439//phosphatidylinositol-4,5-bisphosphate 5-phosphatase activity;GO:0016787//hydrolase activity	GO:0006629//lipid metabolic process;GO:0016311//dephosphorylation;GO:0030384	gi|31981235|ref|NM_033134.2|
275	Metabolic pathways (no map in kegg database)	-856	66043	1639	783	294.99	139.67	-1.07864	7.37e-71	2.1e-69	Atp5d	Mus musculus ATP synthase, H+ transporting, mitochondrial F1 complex, delta subunit (Atp5d), nuclear gene encoding mitochondrial protein, mRNA	GO:0000275//mitochondrial proton-transporting ATP synthase complex, catalytic core F(1);GO:0005739//mitochondrion;GO:0005739//mitochondrion;GO:0005740//mitochondrial envelope;GO:0005743//mitochondrial inner membrane;GO:0005743//mitochondrial inner membrane;GO:0005743//mitochondrial inner membrane;GO:0016020//membrane;GO:0045259//proton-transporting ATP synthase complex;GO:0045261//proton-transpor…	GO:0015078//hydrogen ion transmembrane transporter activity;GO:0016887//ATPase activity;GO:0032403//protein complex binding;GO:0046933//hydrogen ion transporting ATP synthase activity, rotational mechanism;GO:0046961//proton-transporting ATPase activity, rotational mechanism	GO:0006172//ADP biosynthetic process;GO:0006200//ATP catabolic process;GO:0006754//ATP biosynthetic process;GO:0006810//transport;GO:0006811//ion transport;GO:0015986//ATP synthesis coupled proton transport;GO:0015992//proton transport;GO:0015992//proton transport;GO:0034220//ion transmembrane transport;GO:0046034//ATP metabolic process	gi|166851827|ref|NM_025313.2|
276	Metabolic pathways (no map in kegg database)	14	66152	0	14	0.01	2.5	7.96578	6.53e-05	0.000247925	Uqcr10	Mus musculus ubiquinol-cytochrome c reductase, complex III subunit X (Uqcr10), nuclear gene encoding mitochondrial protein, mRNA	GO:0005739//mitochondrion;GO:0005739//mitochondrion;GO:0005740//mitochondrial envelope;GO:0005743//mitochondrial inner membrane;GO:0005743//mitochondrial inner membrane;GO:0016020//membrane;GO:0070469//respiratory chain	GO:0003674//molecular_function;GO:0008121//ubiquinol-cytochrome-c reductase activity	GO:0006122//mitochondrial electron transport, ubiquinol to cytochrome c;GO:0006810//transport;GO:0008150//biological_process;GO:0022900//electron transport chain	gi|114155121|ref|NM_197979.2|
277	Ribosome	-19	66211	23	4	4.14	0.71	-2.54374	0.000164222	0.000587039	Rpl3l	Mus musculus ribosomal protein L3-like (Rpl3l), transcript variant 1, mRNA	GO:0005575//cellular_component;GO:0005840//ribosome;GO:0030529//ribonucleoprotein complex	GO:0003674//molecular_function	GO:0008150//biological_process	gi|255653008|ref|NM_001163945.1|
278	Protein processing in endoplasmic reticulum	95	66212	40	135	7.2	24.08	1.74177	3.92e-13	3.86e-12	Sec61b	Mus musculus Sec61 beta subunit (Sec61b), mRNA	GO:0005575//cellular_component;GO:0005783//endoplasmic reticulum;GO:0016020//membrane;GO:0016021//integral to membrane	GO:0043022//ribosome binding	GO:0006810//transport;GO:0008150//biological_process;GO:0015031//protein transport;GO:0055085//transmembrane transport	gi|142378097|ref|NM_024171.2|
279	Metabolic pathways (no map in kegg database)	-749	66218	1438	689	258.81	122.9	-1.07441	5.28e-62	1.43e-60	Ndufb9	Mus musculus NADH dehydrogenase (ubiquinone) 1 beta subcomplex, 9 (Ndufb9), nuclear gene encoding mitochondrial protein, mRNA	GO:0005739//mitochondrion;GO:0005739//mitochondrion;GO:0005743//mitochondrial inner membrane;GO:0005743//mitochondrial inner membrane;GO:0016020//membrane;GO:0070469//respiratory chain	GO:0003674//molecular_function	GO:0006810//transport;GO:0008150//biological_process;GO:0022900//electron transport chain	gi|142349573|ref|NM_023172.3|
280	Protein processing in endoplasmic reticulum	668	66256	304	972	54.71	173.38	1.66406	0	0	Ssr2	Mus musculus signal sequence receptor, beta (Ssr2), mRNA	GO:0005575//cellular_component;GO:0005783//endoplasmic reticulum;GO:0016020//membrane;GO:0016021//integral to membrane	GO:0003674//molecular_function	GO:0008150//biological_process	gi|141803157|ref|NM_025448.3|
281	Metabolic pathways (no map in kegg database)	-43	66268	64	21	11.52	3.75	-1.61918	1.76e-06	8.32e-06	Pigyl	Mus musculus phosphatidylinositol glycan anchor biosynthesis, class Y-like (Pigyl), mRNA	GO:0005575//cellular_component;GO:0005783//endoplasmic reticulum;GO:0016020//membrane;GO:0016021//integral to membrane	GO:0003674//molecular_function	GO:0006506//GPI anchor biosynthetic process;GO:0008150//biological_process	gi|126722948|ref|NM_001082532.1|
282	Metabolic pathways (no map in kegg database)	226	66350	193	419	34.74	74.74	1.10528	0	0	Pla2g12a	Mus musculus phospholipase A2, group XIIA (Pla2g12a), transcript variant 1, mRNA	GO:0005576//extracellular region;GO:0005622//intracellular;GO:0005737//cytoplasm;GO:0005783//endoplasmic reticulum;GO:0005794//Golgi apparatus	GO:0004623//phospholipase A2 activity;GO:0004623//phospholipase A2 activity;GO:0005509//calcium ion binding;GO:0016787//hydrolase activity;GO:0046872//metal ion binding	GO:0006644//phospholipid metabolic process;GO:0008152//metabolic process;GO:0016042//lipid catabolic process;GO:0016042//lipid catabolic process	gi|170295845|ref|NM_023196.3|
283	Metabolic pathways (no map in kegg database)	-485	66377	784	299	141.11	53.33	-1.4038	8.76e-52	2.26e-50	Ndufc1	Mus musculus NADH dehydrogenase (ubiquinone) 1, subcomplex unknown, 1 (Ndufc1), nuclear gene encoding mitochondrial protein, mRNA	GO:0005739//mitochondrion;GO:0005739//mitochondrion;GO:0005743//mitochondrial inner membrane;GO:0016020//membrane;GO:0016021//integral to membrane;GO:0070469//respiratory chain	GO:0003674//molecular_function	GO:0006810//transport;GO:0008150//biological_process;GO:0022900//electron transport chain	gi|13384945|ref|NM_025523.1|
284	Metabolic pathways (no map in kegg database)	99	66549	57	156	10.26	27.83	1.43961	8.44e-12	6.9e-11	Aggf1	Mus musculus angiogenic factor with G patch and FHA domains 1 (Aggf1), mRNA	GO:0005575//cellular_component;GO:0005576//extracellular region;GO:0005622//intracellular;GO:0005737//cytoplasm	GO:0003674//molecular_function;GO:0003676//nucleic acid binding	GO:0001525//angiogenesis;GO:0007275//multicellular organismal development;GO:0008150//biological_process;GO:0030154//cell differentiation	gi|34328274|ref|NM_025630.2|
285	Antigen processing and presentation molecules	-531	66556	1053	522	189.52	93.11	-1.02534	1.27e-42	3e-41	Drap1	Mus musculus Dr1 associated protein 1 (negative cofactor 2 alpha) (Drap1), mRNA	GO:0005622//intracellular;GO:0005634//nucleus;GO:0005634//nucleus	GO:0003677//DNA binding;GO:0003714//transcription corepressor activity;GO:0005515//protein binding;GO:0008134//transcription factor binding;GO:0043565//sequence-specific DNA binding	GO:0000122//negative regulation of transcription from RNA polymerase II promoter;GO:0006350//transcription;GO:0045449//regulation of transcription	gi|21313423|ref|NM_024176.1|
286	Cell cycle	-614	66592	1087	473	195.64	84.37	-1.2134	4.09e-57	1.09e-55	Stoml2	Mus musculus stomatin (Epb7.2)-like 2 (Stoml2), mRNA	GO:0005737//cytoplasm;GO:0005739//mitochondrion;GO:0005743//mitochondrial inner membrane;GO:0005856//cytoskeleton;GO:0016020//membrane	-	-	gi|31981247|ref|NM_023231.2|
287	Protein processing in endoplasmic reticulum	473	66844	110	583	19.8	103.99	2.39287	0	0	Ormdl2	Mus musculus ORM1-like 2 (S. cerevisiae) (Ormdl2), mRNA	GO:0005575//cellular_component;GO:0005783//endoplasmic reticulum;GO:0016020//membrane;GO:0016021//integral to membrane	GO:0003674//molecular_function	GO:0008150//biological_process	gi|226509521|ref|NM_024180.5|
288	Protein processing in endoplasmic reticulum	330	66861	272	602	48.96	107.38	1.13305	6.55e-13	6.21e-12	Dnajc10	Mus musculus DnaJ (Hsp40) homolog, subfamily C, member 10 (Dnajc10), mRNA	GO:0005576//extracellular region;GO:0005783//endoplasmic reticulum;GO:0005783//endoplasmic reticulum	GO:0031072//heat shock protein binding;GO:0051082//unfolded protein binding	GO:0006457//protein folding;GO:0045454//cell redox homeostasis	gi|119508442|ref|NM_024181.2|
289	Metabolic pathways (no map in kegg database)	-87	66948	161	74	28.98	13.2	-1.13452	6.75e-09	4.19e-08	Acad8	Mus musculus acyl-Coenzyme A dehydrogenase family, member 8 (Acad8), nuclear gene encoding mitochondrial protein, mRNA	GO:0005739//mitochondrion;GO:0005739//mitochondrion	GO:0003674//molecular_function;GO:0003995//acyl-CoA dehydrogenase activity;GO:0016491//oxidoreductase activity;GO:0016627//oxidoreductase activity, acting on the CH-CH group of donors;GO:0050660//flavin adenine dinucleotide binding	GO:0008150//biological_process;GO:0008152//metabolic process;GO:0009083//branched chain family amino acid catabolic process;GO:0055114//oxidation-reduction process	gi|118403321|ref|NM_025862.2|
290	Metabolic pathways (no map in kegg database)	-53	67026	81	28	14.58	4.99	-1.54688	1.97e-07	1.05e-06	Thap4	Mus musculus THAP domain containing 4 (Thap4), mRNA	GO:0005575//cellular_component	GO:0003674//molecular_function;GO:0003676//nucleic acid binding;GO:0003677//DNA binding;GO:0046872//metal ion binding	GO:0008150//biological_process	gi|79750224|ref|NM_025920.3|
291	Metabolic pathways (no map in kegg database)	-187	67065	300	113	53.99	20.16	-1.4212	3.47e-21	5.72e-20	Polr3d	Mus musculus polymerase (RNA) III (DNA directed) polypeptide D (Polr3d), transcript variant 2, mRNA	GO:0005575//cellular_component;GO:0005634//nucleus;GO:0005666//DNA-directed RNA polymerase III complex	GO:0003674//molecular_function;GO:0003677//DNA binding;GO:0003899//DNA-directed RNA polymerase activity	GO:0006350//transcription;GO:0006383//transcription from RNA polymerase III promoter;GO:0008150//biological_process;GO:0009615//response to virus;GO:0045087//innate immune response	gi|256225461|ref|NM_001164082.1|
292	Metabolic pathways (no map in kegg database)	-136	67078	241	105	43.38	18.73	-1.21168	7.39e-14	8.65e-13	Pgp	Mus musculus phosphoglycolate phosphatase (Pgp), mRNA	GO:0005575//cellular_component	GO:0003674//molecular_function;GO:0003824//catalytic activity;GO:0008967//phosphoglycolate phosphatase activity;GO:0016787//hydrolase activity;GO:0016791//phosphatase activity	GO:0005975//carbohydrate metabolic process;GO:0008150//biological_process;GO:0008152//metabolic process	gi|118129884|ref|NM_025954.3|
293	Ribosome	4762	67097	3526	8288	634.62	1478.35	1.22002	0	0	Rps10	Mus musculus ribosomal protein S10 (Rps10), mRNA	GO:0005737//cytoplasm;GO:0005840//ribosome;GO:0022627//cytosolic small ribosomal subunit;GO:0030529//ribonucleoprotein complex	GO:0003735//structural constituent of ribosome	GO:0000028//ribosomal small subunit assembly	gi|146135038|ref|NM_025963.3|
294	Ribosome	14151	67115	5565	19716	1001.6	3516.78	1.81195	1.28e-11	1.03e-10	Rpl14	Mus musculus ribosomal protein L14 (Rpl14), mRNA	GO:0005575//cellular_component	GO:0003674//molecular_function	GO:0008150//biological_process	gi|142373739|ref|NM_025974.2|
295	Endocytosis	-117	67291	217	100	39.06	17.84	-1.13058	1.86e-11	1.47e-10	Ccdc137	Mus musculus coiled-coil domain containing 137 (Ccdc137), mRNA	GO:0005575//cellular_component	GO:0003674//molecular_function	GO:0008150//biological_process	gi|146149245|ref|NM_152807.3|
296	Metabolic pathways (no map in kegg database)	86	67292	52	138	9.36	24.62	1.39525	3.55e-10	2.5e-09	Pigc	Mus musculus phosphatidylinositol glycan anchor biosynthesis, class C (Pigc), transcript variant 1, mRNA	GO:0005575//cellular_component;GO:0005783//endoplasmic reticulum;GO:0016020//membrane;GO:0016021//integral to membrane	GO:0003674//molecular_function;GO:0016740//transferase activity;GO:0016757//transferase activity, transferring glycosyl groups;GO:0017176//phosphatidylinositol N-acetylglucosaminyltransferase activity	GO:0006506//GPI anchor biosynthetic process;GO:0008150//biological_process	gi|84794579|ref|NM_026078.2|
297	Peroxisome	57	67420	55	112	9.9	19.98	1.01306	1.18e-05	5.01e-05	Far1	Mus musculus fatty acyl CoA reductase 1 (Far1), transcript variant 1, mRNA	GO:0005777//peroxisome;GO:0005777//peroxisome;GO:0016020//membrane;GO:0016021//integral to membrane	GO:0003824//catalytic activity;GO:0005488//binding;GO:0016491//oxidoreductase activity;GO:0050062//long-chain-fatty-acyl-CoA reductase activity	GO:0006629//lipid metabolic process;GO:0008152//metabolic process;GO:0008610//lipid biosynthetic process;GO:0010025//wax biosynthetic process;GO:0055114//oxidation-reduction process	gi|74096447|ref|NM_026143.2|
298	Ribosome	104	67427	30	134	5.4	23.9	2.14598	4.93e-12	4.14e-11	Rps20	Mus musculus ribosomal protein S20 (Rps20), mRNA	GO:0005622//intracellular;GO:0005840//ribosome;GO:0015935//small ribosomal subunit;GO:0022627//cytosolic small ribosomal subunit;GO:0030529//ribonucleoprotein complex	GO:0003723//RNA binding;GO:0003735//structural constituent of ribosome	GO:0006412//translation	gi|146135021|ref|NM_026147.5|
299	Protein processing in endoplasmic reticulum	1512	67437	864	2376	155.5	423.81	1.4465	0	0	Ssr3	Mus musculus signal sequence receptor, gamma (Ssr3), mRNA	GO:0005783//endoplasmic reticulum;GO:0005784//Sec61 translocon complex;GO:0016020//membrane;GO:0016021//integral to membrane;GO:0030176//integral to endoplasmic reticulum membrane	GO:0004872//receptor activity	GO:0006613//cotranslational protein targeting to membrane	gi|146134887|ref|NM_026155.3|
300	Endocytosis	37	67454	12	49	2.16	8.74	2.0166	1.9e-06	8.96e-06	Ikbip	Mus musculus IKBKB interacting protein (Ikbip), transcript variant 2, mRNA	GO:0005783//endoplasmic reticulum;GO:0005783//endoplasmic reticulum;GO:0016020//membrane;GO:0016021//integral to membrane	-	GO:0006917//induction of apoptosis;GO:0010165//response to X-ray	gi|121582656|ref|NM_027078.2|
301	Protein processing in endoplasmic reticulum	224	67475	182	406	32.76	72.42	1.14445	0	0	Ero1lb	Mus musculus ERO1-like beta (S. cerevisiae) (Ero1lb), mRNA	GO:0005575//cellular_component;GO:0005783//endoplasmic reticulum;GO:0005789//endoplasmic reticulum membrane;GO:0016020//membrane	GO:0003674//molecular_function;GO:0005515//protein binding;GO:0016491//oxidoreductase activity;GO:0016671//oxidoreductase activity, acting on a sulfur group of donors, disulfide as acceptor;GO:0050660//flavin adenine dinucleotide binding	GO:0006467//protein thiol-disulfide exchange;GO:0006810//transport;GO:0008150//biological_process;GO:0022900//electron transport chain;GO:0055114//oxidation-reduction process	gi|38348229|ref|NM_026184.2|
302	regulation of autophagy	76	67526	73	149	13.14	26.58	1.01638	3.93e-07	2.03e-06	Atg12	Mus musculus autophagy-related 12 (yeast) (Atg12), mRNA	GO:0005624//membrane fraction;GO:0005625//soluble fraction;GO:0005737//cytoplasm;GO:0034045//pre-autophagosomal structure membrane	GO:0005515//protein binding	GO:0000045//autophagic vacuole assembly;GO:0000045//autophagic vacuole assembly;GO:0006914//autophagy;GO:0006914//autophagy	gi|145966751|ref|NM_026217.3|
303	Metabolic pathways (no map in kegg database)	213	67530	130	343	23.4	61.18	1.38655	0	0	Uqcrb	Mus musculus ubiquinol-cytochrome c reductase binding protein (Uqcrb), nuclear gene encoding mitochondrial protein, mRNA	GO:0005739//mitochondrion;GO:0005739//mitochondrion;GO:0005743//mitochondrial inner membrane;GO:0005743//mitochondrial inner membrane;GO:0016020//membrane;GO:0070469//respiratory chain	GO:0003674//molecular_function;GO:0008121//ubiquinol-cytochrome-c reductase activity	GO:0006122//mitochondrial electron transport, ubiquinol to cytochrome c;GO:0006810//transport;GO:0008150//biological_process;GO:0022900//electron transport chain	gi|13385725|ref|NM_026219.1|
304	T cell receptor signaling pathway	800	67581	190	990	34.2	176.59	2.36834	1.63e-13	1.77e-12	Tbc1d23	Mus musculus TBC1 domain family, member 23 (Tbc1d23), mRNA	GO:0005575//cellular_component;GO:0005622//intracellular	GO:0003674//molecular_function;GO:0005097//Rab GTPase activator activity	GO:0008150//biological_process;GO:0032313//regulation of Rab GTPase activity	gi|27754078|ref|NM_026254.2|
305	Ribosome	7969	67671	3508	11477	631.38	2047.18	1.69706	0	0	Rpl38	Mus musculus ribosomal protein L38 (Rpl38), transcript variant 1, mRNA	GO:0005575//cellular_component	GO:0003674//molecular_function	GO:0008150//biological_process	gi|114205443|ref|NM_001048057.1|
306	Metabolic pathways (no map in kegg database)	-293	67710	455	162	81.89	28.9	-1.50262	6.89e-34	1.46e-32	Polr2g	Mus musculus polymerase (RNA) II (DNA directed) polypeptide G (Polr2g), mRNA	GO:0005634//nucleus	GO:0003723//RNA binding;GO:0003899//DNA-directed RNA polymerase activity;GO:0016740//transferase activity;GO:0016779//nucleotidyltransferase activity	GO:0006350//transcription	gi|141802245|ref|NM_026329.2|
307	Metabolic pathways (no map in kegg database)	49	67873	38	87	6.84	15.52	1.18206	1.24e-05	5.26e-05	Mri1	Mus musculus methylthioribose-1-phosphate isomerase homolog (S. cerevisiae) (Mri1), mRNA	GO:0005575//cellular_component	GO:0003674//molecular_function;GO:0016853//isomerase activity;GO:0046523//S-methyl-5-thioribose-1-phosphate isomerase activity	GO:0008150//biological_process;GO:0008652//cellular amino acid biosynthetic process;GO:0009086//methionine biosynthetic process;GO:0044237//cellular metabolic process;GO:0044249//cellular biosynthetic process	gi|268838019|ref|NM_026423.4|
308	Protein processing in endoplasmic reticulum	52	67898	46	98	8.28	17.48	1.078	1.63e-05	6.79e-05	Pef1	Mus musculus penta-EF hand domain containing 1 (Pef1), mRNA	GO:0005575//cellular_component;GO:0005737//cytoplasm;GO:0016020//membrane	GO:0003674//molecular_function;GO:0005509//calcium ion binding	GO:0008150//biological_process	gi|146149299|ref|NM_026441.4|
309	Ribosome	-1223	67941	1953	730	351.51	130.21	-1.43273	3.42e-130	1.09e-128	Rps27l	Mus musculus ribosomal protein S27-like (Rps27l), mRNA	GO:0005575//cellular_component;GO:0005622//intracellular;GO:0005840//ribosome;GO:0030529//ribonucleoprotein complex	GO:0003674//molecular_function;GO:0003735//structural constituent of ribosome;GO:0046872//metal ion binding	GO:0006412//translation;GO:0008150//biological_process	gi|260447088|ref|NM_026467.3|
310	Metabolic pathways (no map in kegg database)	54	68033	49	103	8.82	18.37	1.0585	1.33e-05	5.61e-05	Cox19	Mus musculus COX19 cytochrome c oxidase assembly homolog (S. cerevisiae) (Cox19), mRNA	GO:0005575//cellular_component;GO:0005737//cytoplasm	GO:0003674//molecular_function	GO:0008150//biological_process	gi|37574049|ref|NM_197980.1|
311	Fc gamma R-mediated phagocytosis	-288	68089	469	181	84.41	32.29	-1.38633	4.25e-31	8.67e-30	Arpc4	Mus musculus actin related protein 2/3 complex, subunit 4 (Arpc4), transcript variant 2, mRNA	GO:0005737//cytoplasm;GO:0005856//cytoskeleton;GO:0005885//Arp2/3 protein complex;GO:0042995//cell projection	GO:0003674//molecular_function;GO:0003779//actin binding	GO:0008150//biological_process;GO:0030041//actin filament polymerization	gi|281427241|ref|NM_001170485.1|
312	Ribosome	633	68193	449	1082	80.81	193	1.256	1.28e-12	1.17e-11	Rpl24	Mus musculus ribosomal protein L24 (Rpl24), mRNA	GO:0005622//intracellular;GO:0005840//ribosome;GO:0022625//cytosolic large ribosomal subunit;GO:0030529//ribonucleoprotein complex	GO:0003735//structural constituent of ribosome;GO:0003735//structural constituent of ribosome	GO:0000027//ribosomal large subunit assembly;GO:0006412//translation;GO:0006412//translation;GO:0006412//translation;GO:0010458//exit from mitosis;GO:0021554//optic nerve development;GO:0031290//retinal ganglion cell axon guidance;GO:0031575//mitotic cell cycle G1/S transition checkpoint;GO:0060041//retina development in camera-type eye	gi|255652954|ref|NM_024218.4|
313	Metabolic pathways (no map in kegg database)	-68	68350	128	60	23.04	10.7	-1.10653	4.17e-07	2.14e-06	Mul1	Mus musculus mitochondrial ubiquitin ligase activator of NFKB 1 (Mul1), nuclear gene encoding mitochondrial protein, mRNA	GO:0005739//mitochondrion;GO:0005739//mitochondrion;GO:0005741//mitochondrial outer membrane;GO:0005777//peroxisome;GO:0016020//membrane;GO:0016021//integral to membrane	GO:0003674//molecular_function;GO:0005515//protein binding;GO:0008270//zinc ion binding;GO:0016874//ligase activity;GO:0046872//metal ion binding	GO:0006915//apoptosis;GO:0008150//biological_process	gi|40548428|ref|NM_026689.3|
314	Metabolic pathways (no map in kegg database)	1334	68375	517	1851	93.05	330.17	1.82713	0	0	Ndufa8	Mus musculus NADH dehydrogenase (ubiquinone) 1 alpha subcomplex, 8 (Ndufa8), nuclear gene encoding mitochondrial protein, mRNA	GO:0005739//mitochondrion;GO:0005739//mitochondrion;GO:0005743//mitochondrial inner membrane;GO:0070469//respiratory chain	GO:0003674//molecular_function	GO:0006810//transport;GO:0008150//biological_process;GO:0022900//electron transport chain	gi|133893199|ref|NM_026703.2|
315	Endocytosis	47	68379	36	83	6.48	14.8	1.19153	1.73e-05	7.2e-05	Ciz1	Mus musculus CDKN1A interacting zinc finger protein 1 (Ciz1), mRNA	GO:0005634//nucleus	GO:0003674//molecular_function	GO:0032298//positive regulation of DNA-dependent DNA replication initiation	gi|19882246|ref|NM_028412.1|
316	Metabolic pathways (no map in kegg database)	-93	68401	143	50	25.74	8.92	-1.5289	6.19e-12	5.14e-11	G6pc3	Mus musculus glucose 6 phosphatase, catalytic, 3 (G6pc3), mRNA	GO:0005783//endoplasmic reticulum;GO:0016020//membrane;GO:0016021//integral to membrane	GO:0003824//catalytic activity;GO:0004346//glucose-6-phosphatase activity;GO:0004346//glucose-6-phosphatase activity;GO:0004346//glucose-6-phosphatase activity;GO:0004346//glucose-6-phosphatase activity;GO:0016787//hydrolase activity	GO:0006094//gluconeogenesis;GO:0006094//gluconeogenesis;GO:0006796//phosphate metabolic process;GO:0015760//glucose-6-phosphate transport;GO:0016311//dephosphorylation;GO:0016311//dephosphorylation;GO:0051156//glucose 6-phosphate metabolic process	gi|47271523|ref|NM_175935.3|
317	Ribosome	-390	68537	785	395	141.29	70.46	-1.00378	3.75e-31	7.65e-30	Mrpl13	Mus musculus mitochondrial ribosomal protein L13 (Mrpl13), nuclear gene encoding mitochondrial protein, mRNA	GO:0005622//intracellular;GO:0005739//mitochondrion;GO:0005739//mitochondrion;GO:0005762//mitochondrial large ribosomal subunit;GO:0005840//ribosome;GO:0030529//ribonucleoprotein complex	GO:0003674//molecular_function;GO:0003735//structural constituent of ribosome	GO:0006412//translation;GO:0006412//translation	gi|142349874|ref|NM_026759.3|
318	Metabolic pathways (no map in kegg database)	114	68671	78	192	14.04	34.25	1.28656	3.27e-12	2.82e-11	Pcyt2	Mus musculus phosphate cytidylyltransferase 2, ethanolamine (Pcyt2), mRNA	-	GO:0003824//catalytic activity;GO:0004306//ethanolamine-phosphate cytidylyltransferase activity;GO:0004306//ethanolamine-phosphate cytidylyltransferase activity;GO:0016740//transferase activity;GO:0016779//nucleotidyltransferase activity	GO:0008654//phospholipid biosynthetic process;GO:0009058//biosynthetic process	gi|31980841|ref|NM_024229.2|
319	Basal transcription factors	178	68705	45	223	8.1	39.78	2.29605	0	0	Gtf2f2	Mus musculus general transcription factor IIF, polypeptide 2 (Gtf2f2), mRNA	GO:0005575//cellular_component;GO:0005634//nucleus;GO:0005674//transcription factor TFIIF complex	GO:0000166//nucleotide binding;GO:0003677//DNA binding;GO:0003702//RNA polymerase II transcription factor activity;GO:0003702//RNA polymerase II transcription factor activity;GO:0003824//catalytic activity;GO:0004386//helicase activity;GO:0005515//protein binding;GO:0005524//ATP binding;GO:0008026//ATP-dependent helicase activity;GO:0016251//general RNA polymerase II transcription factor activity…	GO:0006350//transcription;GO:0006366//transcription from RNA polymerase II promoter;GO:0006367//transcription initiation from RNA polymerase II promoter;GO:0045449//regulation of transcription;GO:0045944//positive regulation of transcription from RNA polymerase II promoter	gi|142351202|ref|NM_026816.3|
320	B cell receptor signaling pathway	80	68713	9	89	1.62	15.88	3.29315	2.81e-06	1.29e-05	Ifitm1	Mus musculus interferon induced transmembrane protein 1 (Ifitm1), transcript variant 2, mRNA	GO:0005575//cellular_component;GO:0016021//integral to membrane	GO:0003674//molecular_function	GO:0001756//somitogenesis;GO:0009952//anterior/posterior pattern formation	gi|163310730|ref|NM_001112715.1|
321	Fc epsilon RI signaling pathway	-32	68774	47	15	8.46	2.68	-1.65842	3.23e-05	0.000128568	Ms4a6d	Mus musculus membrane-spanning 4-domains, subfamily A, member 6D (Ms4a6d), mRNA	GO:0005575//cellular_component;GO:0016020//membrane;GO:0016021//integral to membrane	GO:0003674//molecular_function;GO:0004872//receptor activity	GO:0008150//biological_process	gi|119637843|ref|NM_026835.2|
322	Endocytosis	425	68953	415	840	74.69	149.83	1.00434	0	0	Chmp2a	Mus musculus chromatin modifying protein 2A (Chmp2a), mRNA	GO:0005737//cytoplasm;GO:0005768//endosome;GO:0005829//cytosol;GO:0016020//membrane	GO:0005515//protein binding	GO:0006810//transport;GO:0008150//biological_process;GO:0015031//protein transport	gi|254826731|ref|NM_026885.3|
323	Calcium signaling pathway	47	68961	19	66	3.42	11.77	1.78305	2.47e-07	1.3e-06	Phkg2	Mus musculus phosphorylase kinase, gamma 2 (testis) (Phkg2), mRNA	GO:0005625//soluble fraction;GO:0005964//phosphorylase kinase complex;GO:0005964//phosphorylase kinase complex	GO:0000166//nucleotide binding;GO:0004672//protein kinase activity;GO:0004674//protein serine/threonine kinase activity;GO:0004689//phosphorylase kinase activity;GO:0004689//phosphorylase kinase activity;GO:0005516//calmodulin binding;GO:0005516//calmodulin binding;GO:0005524//ATP binding;GO:0005524//ATP binding;GO:0016301//kinase activity;GO:0016740//transferase activity;GO:0019899//enzyme bindi…	GO:0005975//carbohydrate metabolic process;GO:0005977//glycogen metabolic process;GO:0005977//glycogen metabolic process;GO:0005978//glycogen biosynthetic process;GO:0006468//protein phosphorylation;GO:0006468//protein phosphorylation	gi|188035880|ref|NM_026888.3|
324	Metabolic pathways (no map in kegg database)	41	68980	39	80	7.02	14.27	1.02344	0.000192041	0.000677739	Wdr53	Mus musculus WD repeat domain 53 (Wdr53), transcript variant 2, mRNA	GO:0005575//cellular_component	GO:0003674//molecular_function	GO:0008150//biological_process	gi|297747363|ref|NM_001185162.1|
325	Metabolic pathways (no map in kegg database)	172	69051	154	326	27.72	58.15	1.06885	1.01e-13	1.15e-12	Pycr2	Mus musculus pyrroline-5-carboxylate reductase family, member 2 (Pycr2), mRNA	-	GO:0003824//catalytic activity;GO:0004735//pyrroline-5-carboxylate reductase activity;GO:0005488//binding;GO:0016491//oxidoreductase activity	GO:0006561//proline biosynthetic process;GO:0008152//metabolic process;GO:0008652//cellular amino acid biosynthetic process;GO:0055114//oxidation-reduction process	gi|255982556|ref|NM_133705.2|
326	Metabolic pathways (no map in kegg database)	-31	69106	42	11	7.56	1.96	-1.94753	1.21e-05	5.14e-05	Stoml1	Mus musculus stomatin-like 1 (Stoml1), transcript variant 2, non-coding RNA	GO:0005575//cellular_component;GO:0016020//membrane;GO:0016021//integral to membrane	GO:0003674//molecular_function;GO:0032934//sterol binding	GO:0008150//biological_process	gi|255522837|ref|NR_028146.1|
327	Protein processing in endoplasmic reticulum	349	69162	196	545	35.28	97.21	1.46225	2.58e-14	3.23e-13	Sec31a	Mus musculus Sec31 homolog A (S. cerevisiae) (Sec31a), mRNA	GO:0005737//cytoplasm;GO:0005768//endosome;GO:0005783//endoplasmic reticulum;GO:0016020//membrane;GO:0031410//cytoplasmic vesicle	GO:0003674//molecular_function	GO:0006810//transport;GO:0008150//biological_process;GO:0015031//protein transport;GO:0016192//vesicle-mediated transport	gi|244791270|ref|NM_026969.1|
328	TGF-beta signaling pathway	73	69259	66	139	11.88	24.79	1.06122	3.86e-07	1.99e-06	Kctd5	Mus musculus potassium channel tetramerisation domain containing 5 (Kctd5), mRNA	GO:0005575//cellular_component;GO:0005737//cytoplasm;GO:0008076//voltage-gated potassium channel complex;GO:0016020//membrane	GO:0003674//molecular_function;GO:0005249//voltage-gated potassium channel activity;GO:0005515//protein binding	GO:0006813//potassium ion transport;GO:0008150//biological_process	gi|239735500|ref|NM_027008.2|
329	Ribosome	-178	69527	354	176	63.71	31.39	-1.02121	2.76e-15	3.69e-14	Mrps9	Mus musculus mitochondrial ribosomal protein S9 (Mrps9), nuclear gene encoding mitochondrial protein, mRNA	GO:0005622//intracellular;GO:0005739//mitochondrion;GO:0005739//mitochondrion;GO:0005840//ribosome;GO:0030529//ribonucleoprotein complex	GO:0003735//structural constituent of ribosome	GO:0006412//translation	gi|169790908|ref|NM_023514.4|
330	Cell cycle	141	69668	118	259	21.24	46.2	1.12111	2.47e-13	2.54e-12	Ccdc115	Mus musculus coiled-coil domain containing 115 (Ccdc115), mRNA	GO:0005764//lysosome	GO:0003674//molecular_function	GO:0008150//biological_process	gi|237649013|ref|NM_027159.2|
331	Endocytosis	692	69710	389	1081	70.01	192.82	1.46162	0	0	Arap1	Mus musculus ArfGAP with RhoGAP domain, ankyrin repeat and PH domain 1 (Arap1), transcript variant 1, mRNA	GO:0005622//intracellular;GO:0005737//cytoplasm;GO:0005794//Golgi apparatus;GO:0005886//plasma membrane;GO:0005886//plasma membrane;GO:0016020//membrane	GO:0005096//GTPase activator activity;GO:0005515//protein binding;GO:0008060//ARF GTPase activator activity;GO:0008270//zinc ion binding;GO:0046872//metal ion binding	GO:0007165//signal transduction;GO:0032312//regulation of ARF GTPase activity	gi|92091598|ref|NM_027180.3|
332	Endocytosis	-67	69716	126	59	22.68	10.52	-1.10829	4.99e-07	2.53e-06	Trip13	Mus musculus thyroid hormone receptor interactor 13 (Trip13), mRNA	GO:0001673//male germ cell nucleus	GO:0000166//nucleotide binding;GO:0004872//receptor activity;GO:0005515//protein binding;GO:0005524//ATP binding;GO:0017111//nucleoside-triphosphatase activity;GO:0042802//identical protein binding	GO:0000239//pachytene;GO:0001556//oocyte maturation;GO:0006302//double-strand break repair;GO:0007131//reciprocal meiotic recombination;GO:0007141//male meiosis I;GO:0007144//female meiosis I;GO:0007286//spermatid development	gi|142350962|ref|NM_027182.2|
333	Metabolic pathways (no map in kegg database)	276	69772	101	377	18.18	67.25	1.88718	0	0	Bdh2	Mus musculus 3-hydroxybutyrate dehydrogenase, type 2 (Bdh2), transcript variant 2, mRNA	GO:0005575//cellular_component;GO:0005737//cytoplasm	GO:0003674//molecular_function;GO:0003824//catalytic activity;GO:0003858//3-hydroxybutyrate dehydrogenase activity;GO:0005488//binding;GO:0016491//oxidoreductase activity;GO:0016628//oxidoreductase activity, acting on the CH-CH group of donors, NAD or NADP as acceptor	GO:0008150//biological_process;GO:0008152//metabolic process;GO:0019290//siderophore biosynthetic process;GO:0055072//iron ion homeostasis;GO:0055114//oxidation-reduction process	gi|285026424|ref|NM_027208.2|
334	Endocytosis	-85	69780	150	65	27	11.59	-1.22008	3.11e-09	2.02e-08	Smap2	Mus musculus stromal membrane-associated GTPase-activating protein 2 (Smap2), mRNA	GO:0005737//cytoplasm	GO:0005096//GTPase activator activity;GO:0008060//ARF GTPase activator activity;GO:0008270//zinc ion binding;GO:0046872//metal ion binding	GO:0032312//regulation of ARF GTPase activity	gi|229892323|ref|NM_133716.3|
335	Metabolic pathways (no map in kegg database)	56	69870	47	103	8.46	18.37	1.11862	5.24e-06	2.33e-05	Polr3gl	Mus musculus polymerase (RNA) III (DNA directed) polypeptide G like (Polr3gl), mRNA	GO:0005575//cellular_component	GO:0003674//molecular_function	GO:0008150//biological_process	gi|170172535|ref|NM_027241.3|
336	Endocytosis	111	70160	78	189	14.04	33.71	1.26363	9.66e-12	7.85e-11	Vps36	Mus musculus vacuolar protein sorting 36 (yeast) (Vps36), mRNA	GO:0005634//nucleus;GO:0005737//cytoplasm;GO:0005764//lysosome;GO:0005768//endosome;GO:0005770//late endosome;GO:0016020//membrane	GO:0008289//lipid binding;GO:0043130//ubiquitin binding	GO:0006350//transcription;GO:0006810//transport;GO:0015031//protein transport;GO:0016197//endosome transport;GO:0045449//regulation of transcription	gi|30794415|ref|NM_027338.1|
337	Endocytosis	46	70314	11	57	1.98	10.17	2.36075	8.51e-07	4.2e-06	Rabep2	Mus musculus rabaptin, RAB GTPase binding effector protein 2 (Rabep2), mRNA	GO:0005737//cytoplasm;GO:0005768//endosome	GO:0005096//GTPase activator activity;GO:0008083//growth factor activity	GO:0006810//transport;GO:0006897//endocytosis;GO:0015031//protein transport	gi|140970572|ref|NM_030566.2|
338	Metabolic pathways (no map in kegg database)	138	70383	47	185	8.46	33	1.96374	0	0	Cox10	Mus musculus COX10 homolog, cytochrome c oxidase assembly protein, heme A: farnesyltransferase (yeast) (Cox10), nuclear gene encoding mitochondrial protein, mRNA	GO:0005739//mitochondrion;GO:0005739//mitochondrion;GO:0005739//mitochondrion;GO:0016020//membrane;GO:0016021//integral to membrane;GO:0031966//mitochondrial membrane	GO:0004311//farnesyltranstransferase activity;GO:0004659//prenyltransferase activity;GO:0008495//protoheme IX farnesyltransferase activity;GO:0016740//transferase activity	GO:0000266//mitochondrial fission;GO:0006783//heme biosynthetic process;GO:0006784//heme a biosynthetic process;GO:0006784//heme a biosynthetic process;GO:0007005//mitochondrion organization;GO:0009060//aerobic respiration;GO:0017004//cytochrome complex assembly;GO:0018347;GO:0048034//heme O biosynthetic process	gi|285026455|ref|NM_178379.3|
339	Toll-like receptor signaling pathway	128	70430	125	253	22.5	45.13	1.00416	5.67e-11	4.26e-10	Tbce	Mus musculus tubulin-specific chaperone E (Tbce), mRNA	GO:0005737//cytoplasm;GO:0005856//cytoskeleton	GO:0051082//unfolded protein binding	GO:0000226//microtubule cytoskeleton organization;GO:0006457//protein folding;GO:0007021//tubulin complex assembly;GO:0007409//axonogenesis;GO:0008344//adult locomotory behavior;GO:0009791//post-embryonic development;GO:0014889//muscle atrophy;GO:0048589//developmental growth;GO:0048936//peripheral nervous system neuron axonogenesis	gi|118130586|ref|NM_178337.2|
340	Endocytosis	-66	70432	117	51	21.06	9.1	-1.21057	1.99e-07	1.06e-06	Rufy2	Mus musculus RUN and FYVE domain-containing 2 (Rufy2), mRNA	GO:0005634//nucleus	GO:0008270//zinc ion binding;GO:0046872//metal ion binding	-	gi|119637824|ref|NM_027425.3|
341	Peroxisome	-73	70556	114	41	20.52	7.31	-1.48909	1.83e-09	1.21e-08	Slc25a33	Mus musculus solute carrier family 25, member 33 (Slc25a33), mRNA	GO:0005739//mitochondrion;GO:0005739//mitochondrion;GO:0005743//mitochondrial inner membrane;GO:0016020//membrane;GO:0016021//integral to membrane	GO:0005488//binding	GO:0006810//transport;GO:0055085//transmembrane transport	gi|117647274|ref|NM_027460.2|
342	Chemokine signaling pathway	-161	70719	284	123	51.12	21.94	-1.22032	3.13e-16	4.39e-15	Hmha1	Mus musculus histocompatibility (minor) HA-1 (Hmha1), transcript variant 1, mRNA	GO:0005575//cellular_component;GO:0005622//intracellular	GO:0003674//molecular_function;GO:0005096//GTPase activator activity;GO:0046872//metal ion binding	GO:0007165//signal transduction;GO:0008150//biological_process	gi|218156342|ref|NM_001142701.1|
343	Lysosome	119	71665	30	149	5.4	26.58	2.29931	4.93e-12	4.14e-11	Fuca1	Mus musculus fucosidase, alpha-L- 1, tissue (Fuca1), mRNA	GO:0005625//soluble fraction;GO:0005764//lysosome;GO:0005764//lysosome	GO:0003824//catalytic activity;GO:0004560//alpha-L-fucosidase activity;GO:0005529//sugar binding;GO:0015928//fucosidase activity;GO:0016787//hydrolase activity;GO:0016798//hydrolase activity, acting on glycosyl bonds;GO:0043169//cation binding	GO:0005975//carbohydrate metabolic process;GO:0006004//fucose metabolic process;GO:0008152//metabolic process	gi|169808426|ref|NM_024243.4|
344	Metabolic pathways (no map in kegg database)	-1260	71679	2150	890	386.96	158.75	-1.28543	1.63e-121	5.16e-120	Atp5h	Mus musculus ATP synthase, H+ transporting, mitochondrial F0 complex, subunit d (Atp5h), nuclear gene encoding mitochondrial protein, mRNA	GO:0005739//mitochondrion;GO:0005743//mitochondrial inner membrane	GO:0003674//molecular_function	GO:0008150//biological_process	gi|21313678|ref|NM_027862.1|
345	Metabolic pathways (no map in kegg database)	-62	71911	115	53	20.7	9.45	-1.13124	1.06e-06	5.16e-06	Bdh1	Mus musculus 3-hydroxybutyrate dehydrogenase, type 1 (Bdh1), transcript variant 2, mRNA	GO:0005739//mitochondrion;GO:0005739//mitochondrion;GO:0005743//mitochondrial inner membrane;GO:0005743//mitochondrial inner membrane	GO:0003824//catalytic activity;GO:0003858//3-hydroxybutyrate dehydrogenase activity;GO:0003858//3-hydroxybutyrate dehydrogenase activity;GO:0005488//binding;GO:0005543//phospholipid binding;GO:0016491//oxidoreductase activity	GO:0008152//metabolic process;GO:0055114//oxidation-reduction process	gi|170014724|ref|NM_001122683.1|
346	Lysosome	447	71929	337	784	60.65	139.84	1.2052	0	0	Tmem123	Mus musculus transmembrane protein 123 (Tmem123), mRNA	GO:0005575//cellular_component;GO:0016020//membrane;GO:0016021//integral to membrane	GO:0003674//molecular_function;GO:0004872//receptor activity	GO:0008150//biological_process	gi|160333387|ref|NM_133739.2|
347	mTOR signaling pathway	56	71966	30	86	5.4	15.34	1.50627	1.66e-07	8.95e-07	Nkiras2	Mus musculus NFKB inhibitor interacting Ras-like protein 2 (Nkiras2), mRNA	GO:0005737//cytoplasm	GO:0000166//nucleotide binding;GO:0005525//GTP binding	GO:0007264//small GTPase mediated signal transduction	gi|118130408|ref|NM_028024.2|
348	Metabolic pathways (no map in kegg database)	-263	72141	362	99	65.15	17.66	-1.88328	5.61e-37	1.23e-35	Adpgk	Mus musculus ADP-dependent glucokinase (Adpgk), mRNA	GO:0005575//cellular_component;GO:0005576//extracellular region	GO:0003674//molecular_function;GO:0016301//kinase activity;GO:0016740//transferase activity;GO:0016773//phosphotransferase activity, alcohol group as acceptor;GO:0043843//ADP-specific glucokinase activity;GO:0046872//metal ion binding	GO:0005975//carbohydrate metabolic process;GO:0006096//glycolysis;GO:0008150//biological_process	gi|70780371|ref|NM_028121.2|
349	mTOR signaling pathway	-41	72149	60	19	10.8	3.39	-1.67167	2.25e-06	1.05e-05	Strada	Mus musculus STE20-related kinase adaptor alpha (Strada), mRNA	GO:0005634//nucleus;GO:0005737//cytoplasm;GO:0043234//protein complex	GO:0004672//protein kinase activity;GO:0004674//protein serine/threonine kinase activity;GO:0005524//ATP binding	GO:0006468//protein phosphorylation;GO:0007049//cell cycle;GO:0032147//activation of protein kinase activity;GO:0051291//protein heterooligomerization	gi|142387616|ref|NM_028126.2|
350	Metabolic pathways (no map in kegg database)	165	72269	53	218	9.54	38.89	2.02734	9.99e-15	1.3e-13	Cda	Mus musculus cytidine deaminase (Cda), mRNA	GO:0005829//cytosol	GO:0003824//catalytic activity;GO:0004126//cytidine deaminase activity;GO:0004126//cytidine deaminase activity;GO:0008270//zinc ion binding;GO:0016787//hydrolase activity;GO:0042802//identical protein binding;GO:0046872//metal ion binding	GO:0009972//cytidine deamination;GO:0046087//cytidine metabolic process	gi|58037288|ref|NM_028176.1|
351	Endocytosis	-265	72318	523	258	94.13	46.02	-1.03239	3.18e-22	5.4e-21	Cyth4	Mus musculus cytohesin 4 (Cyth4), mRNA	GO:0005575//cellular_component;GO:0005622//intracellular	GO:0003674//molecular_function;GO:0005085//guanyl-nucleotide exchange factor activity;GO:0005086//ARF guanyl-nucleotide exchange factor activity	GO:0008150//biological_process;GO:0032012//regulation of ARF protein signal transduction	gi|89337279|ref|NM_028195.3|
352	Endocytosis	50	72543	22	72	3.96	12.84	1.69707	1.85e-07	9.91e-07	Fam125b	Mus musculus family with sequence similarity 125, member B (Fam125b), mRNA	GO:0005768//endosome;GO:0016020//membrane	-	GO:0006810//transport;GO:0015031//protein transport	gi|133893168|ref|NM_175184.4|
353	Calcium signaling pathway	56	73132	55	111	9.9	19.8	1	1.59e-05	6.63e-05	Slc25a16	Mus musculus solute carrier family 25 (mitochondrial carrier, Graves disease autoantigen), member 16 (Slc25a16), nuclear gene encoding mitochondrial protein, mRNA	GO:0005739//mitochondrion;GO:0005739//mitochondrion;GO:0005743//mitochondrial inner membrane;GO:0016020//membrane;GO:0016021//integral to membrane	GO:0003674//molecular_function;GO:0005488//binding	GO:0006810//transport;GO:0008150//biological_process;GO:0055085//transmembrane transport	gi|31340837|ref|NM_175194.2|
354	Fc epsilon RI signaling pathway	-282	73212	429	147	77.21	26.22	-1.55812	1.05e-33	2.23e-32	3110082I17Rik	Mus musculus RIKEN cDNA 3110082I17 gene (3110082I17Rik), mRNA	GO:0005575//cellular_component	GO:0003674//molecular_function	GO:0008150//biological_process	gi|146134370|ref|NM_028469.3|
355	Endocytosis	-42	74107	68	26	12.24	4.64	-1.39941	9.69e-06	4.17e-05	Cep55	Mus musculus centrosomal protein 55 (Cep55), transcript variant 1, mRNA	GO:0005575//cellular_component;GO:0005737//cytoplasm;GO:0005856//cytoskeleton	GO:0003674//molecular_function	GO:0007049//cell cycle;GO:0007067//mitosis;GO:0008150//biological_process;GO:0051301//cell division	gi|256355031|ref|NM_001164362.1|
356	Protein processing in endoplasmic reticulum	247	74126	47	294	8.46	52.44	2.63194	0	0	Syvn1	Mus musculus synovial apoptosis inhibitor 1, synoviolin (Syvn1), transcript variant 1, mRNA	GO:0000151//ubiquitin ligase complex;GO:0005783//endoplasmic reticulum;GO:0005783//endoplasmic reticulum;GO:0016020//membrane;GO:0016021//integral to membrane	GO:0004842//ubiquitin-protein ligase activity;GO:0005515//protein binding;GO:0008270//zinc ion binding;GO:0016874//ligase activity;GO:0046872//metal ion binding	GO:0001701//in utero embryonic development;GO:0006916//anti-apoptosis;GO:0006986//response to unfolded protein;GO:0007275//multicellular organismal development;GO:0016567//protein ubiquitination	gi|258547101|ref|NM_028769.5|
357	Metabolic pathways (no map in kegg database)	80	74241	34	114	6.12	20.33	1.73201	2.56e-11	1.99e-10	Chpf	Mus musculus chondroitin polymerizing factor (Chpf), transcript variant 2, mRNA	GO:0005575//cellular_component;GO:0005794//Golgi apparatus;GO:0016020//membrane;GO:0016021//integral to membrane;GO:0032580//Golgi cisterna membrane	GO:0003674//molecular_function;GO:0016740//transferase activity;GO:0016758//transferase activity, transferring hexosyl groups;GO:0046872//metal ion binding;GO:0047238//glucuronosyl-N-acetylgalactosaminyl-proteoglycan 4-beta-N-acetylgalactosaminyltransferase activity;GO:0050510//N-acetylgalactosaminyl-proteoglycan 3-beta-glucuronosyltransferase activity	GO:0008150//biological_process	gi|256818767|ref|NM_001001565.2|
358	regulation of autophagy	48	74244	38	86	6.84	15.34	1.16523	1.74e-05	7.21e-05	Atg7	Mus musculus autophagy-related 7 (yeast) (Atg7), mRNA	GO:0005737//cytoplasm	GO:0003824//catalytic activity;GO:0004839//ubiquitin activating enzyme activity;GO:0005515//protein binding	GO:0001889//liver development;GO:0006497//protein lipidation;GO:0006520//cellular amino acid metabolic process;GO:0006810//transport;GO:0006914//autophagy;GO:0006914//autophagy;GO:0006996//organelle organization;GO:0007628//adult walking behavior;GO:0009791//post-embryonic development;GO:0015031//protein transport;GO:0016044//cellular membrane organization;GO:0021680//cerebellar Purkinje cell lay…	gi|146141136|ref|NM_028835.3|
359	Protein processing in endoplasmic reticulum	48	74315	43	91	7.74	16.23	1.06826	3.75e-05	0.000147739	Rnf145	Mus musculus ring finger protein 145 (Rnf145), transcript variant 1, mRNA	GO:0005575//cellular_component;GO:0016020//membrane;GO:0016021//integral to membrane	GO:0003674//molecular_function;GO:0005515//protein binding;GO:0008270//zinc ion binding;GO:0046872//metal ion binding	GO:0008150//biological_process	gi|262118217|ref|NM_028862.3|
360	Metabolic pathways (no map in kegg database)	50	74340	28	78	5.04	13.91	1.46463	1.06e-06	5.19e-06	Ahcyl2	Mus musculus S-adenosylhomocysteine hydrolase-like 2 (Ahcyl2), transcript variant 1, mRNA	GO:0005575//cellular_component	GO:0003674//molecular_function;GO:0004013//adenosylhomocysteinase activity;GO:0016787//hydrolase activity	GO:0006730//one-carbon metabolic process;GO:0008150//biological_process	gi|283837827|ref|NM_021414.5|
361	Protein processing in endoplasmic reticulum	386	74763	159	545	28.62	97.21	1.76408	0	0	Nat15	Mus musculus N-acetyltransferase 15 (GCN5-related, putative) (Nat15), mRNA	GO:0005575//cellular_component	GO:0003674//molecular_function;GO:0008080//N-acetyltransferase activity;GO:0008415//acyltransferase activity;GO:0016740//transferase activity	GO:0008150//biological_process;GO:0008152//metabolic process	gi|134254441|ref|NM_029090.3|
362	Protein processing in endoplasmic reticulum	39	75212	15	54	2.7	9.63	1.83458	2.05e-06	9.64e-06	Rnf121	Mus musculus ring finger protein 121 (Rnf121), mRNA	GO:0005575//cellular_component;GO:0016020//membrane;GO:0016021//integral to membrane	GO:0003674//molecular_function;GO:0005515//protein binding;GO:0008270//zinc ion binding;GO:0046872//metal ion binding	GO:0008150//biological_process	gi|70778931|ref|NM_029211.2|
363	Metabolic pathways (no map in kegg database)	251	75320	98	349	17.64	62.25	1.81922	0	0	Etnk1	Mus musculus ethanolamine kinase 1 (Etnk1), mRNA	GO:0005575//cellular_component;GO:0005737//cytoplasm	GO:0000166//nucleotide binding;GO:0003674//molecular_function;GO:0004305//ethanolamine kinase activity;GO:0005524//ATP binding;GO:0016301//kinase activity;GO:0016740//transferase activity	GO:0008150//biological_process;GO:0008654//phospholipid biosynthetic process	gi|226371695|ref|NM_029250.2|
364	Ribosome	-8533	75617	15710	7177	2827.52	1280.18	-1.14319	0	0	Rps25	Mus musculus ribosomal protein S25 (Rps25), mRNA	GO:0005840//ribosome;GO:0022627//cytosolic small ribosomal subunit;GO:0030529//ribonucleoprotein complex	GO:0003735//structural constituent of ribosome	GO:0000028//ribosomal small subunit assembly	gi|51491883|ref|NM_024266.3|
365	Phagosome	121	75695	42	163	7.56	29.07	1.94307	8.88e-14	1.02e-12	Rilpl1	Mus musculus Rab interacting lysosomal protein-like 1 (Rilpl1), mRNA	GO:0005575//cellular_component;GO:0005737//cytoplasm	GO:0003674//molecular_function	GO:0008150//biological_process	gi|31981150|ref|NM_021430.2|
366	mTOR signaling pathway	1787	75705	1387	3174	249.64	566.15	1.18134	0	0	Eif4b	Mus musculus eukaryotic translation initiation factor 4B (Eif4b), mRNA	-	-	-	gi|167234371|ref|NM_145625.3|
367	Endocytosis	313	75767	244	557	43.92	99.35	1.17764	1.61e-13	1.75e-12	Rab11fip1	Mus musculus RAB11 family interacting protein 1 (class I) (Rab11fip1), transcript variant 2, mRNA	GO:0005575//cellular_component;GO:0005768//endosome;GO:0016020//membrane;GO:0031410//cytoplasmic vesicle;GO:0043231//intracellular membrane-bounded organelle	GO:0003674//molecular_function	GO:0006810//transport;GO:0008150//biological_process;GO:0015031//protein transport	gi|297206825|ref|NM_029423.2|
368	Protein processing in endoplasmic reticulum	76	75841	56	132	10.08	23.55	1.22423	2.96e-08	1.73e-07	Rnf139	Mus musculus ring finger protein 139 (Rnf139), mRNA	GO:0005575//cellular_component;GO:0005783//endoplasmic reticulum;GO:0016020//membrane;GO:0016021//integral to membrane	GO:0003674//molecular_function;GO:0004872//receptor activity;GO:0005515//protein binding;GO:0008270//zinc ion binding;GO:0016874//ligase activity;GO:0046872//metal ion binding	GO:0008150//biological_process	gi|261862330|ref|NM_175226.4|
369	Metabolic pathways (no map in kegg database)	-36	76252	61	25	10.98	4.46	-1.29976	7.63e-05	0.000286119	Atp6v0e2	Mus musculus ATPase, H+ transporting, lysosomal V0 subunit E2 (Atp6v0e2), mRNA	GO:0005575//cellular_component;GO:0016020//membrane;GO:0016021//integral to membrane;GO:0033179//proton-transporting V-type ATPase, V0 domain	GO:0003674//molecular_function;GO:0015078//hydrogen ion transmembrane transporter activity;GO:0016787//hydrolase activity	GO:0006810//transport;GO:0006811//ion transport;GO:0008150//biological_process;GO:0015986//ATP synthesis coupled proton transport;GO:0015991//ATP hydrolysis coupled proton transport;GO:0015992//proton transport	gi|213972610|ref|NM_133764.3|
370	Protein processing in endoplasmic reticulum	700	76299	249	949	44.82	169.28	1.9172	0	0	Erp44	Mus musculus endoplasmic reticulum protein 44 (Erp44), mRNA	GO:0005783//endoplasmic reticulum;GO:0005788//endoplasmic reticulum lumen	GO:0005515//protein binding	GO:0006986//response to unfolded protein;GO:0045454//cell redox homeostasis	gi|88900513|ref|NM_029572.2|
371	Metabolic pathways (no map in kegg database)	-37	76355	59	22	10.62	3.92	-1.43786	2.71e-05	0.000109157	Tgds	Mus musculus TDP-glucose 4,6-dehydratase (Tgds), mRNA	GO:0005575//cellular_component	GO:0003674//molecular_function;GO:0003824//catalytic activity;GO:0005488//binding;GO:0008460//dTDP-glucose 4,6-dehydratase activity;GO:0016829//lyase activity;GO:0050662//coenzyme binding	GO:0008150//biological_process;GO:0008152//metabolic process;GO:0044237//cellular metabolic process	gi|225579051|ref|NM_029578.3|
372	TGF-beta signaling pathway	585	76737	382	967	68.75	172.49	1.32708	3.32e-13	3.31e-12	Creld2	Mus musculus cysteine-rich with EGF-like domains 2 (Creld2), mRNA	GO:0005575//cellular_component;GO:0005576//extracellular region;GO:0005783//endoplasmic reticulum	GO:0003674//molecular_function;GO:0005509//calcium ion binding	GO:0008150//biological_process	gi|142372255|ref|NM_029720.2|
373	Endocytosis	-109	77038	168	59	30.24	10.52	-1.52332	1.06e-13	1.2e-12	Arfgap2	Mus musculus ADP-ribosylation factor GTPase activating protein 2 (Arfgap2), transcript variant 2, mRNA	GO:0005737//cytoplasm;GO:0005794//Golgi apparatus;GO:0016020//membrane	GO:0005096//GTPase activator activity;GO:0008060//ARF GTPase activator activity;GO:0008270//zinc ion binding;GO:0046872//metal ion binding	GO:0006810//transport;GO:0015031//protein transport;GO:0016192//vesicle-mediated transport;GO:0032312//regulation of ARF GTPase activity	gi|260763916|ref|NM_023854.2|
374	Metabolic pathways (no map in kegg database)	-374	78670	732	358	131.75	63.86	-1.04482	4.92e-31	1e-29	Plekhj1	Mus musculus pleckstrin homology domain containing, family J member 1 (Plekhj1), mRNA	GO:0005575//cellular_component	GO:0003674//molecular_function	GO:0008150//biological_process	gi|145966841|ref|NM_023900.2|
375	Fc epsilon RI signaling pathway	-360	80509	638	278	114.83	49.59	-1.21138	3.82e-34	8.13e-33	Med8	Mus musculus mediator of RNA polymerase II transcription, subunit 8 homolog (yeast) (Med8), transcript variant 2, mRNA	GO:0005634//nucleus;GO:0016592//mediator complex;GO:0016592//mediator complex	GO:0016455//RNA polymerase II transcription mediator activity	GO:0006350//transcription;GO:0006357//regulation of transcription from RNA polymerase II promoter;GO:0045449//regulation of transcription	gi|114155156|ref|NM_173719.2|
376	Lysosome	47	83429	10	57	1.8	10.17	2.49825	1.55e-06	7.4e-06	Ctns	Mus musculus cystinosis, nephropathic (Ctns), mRNA	GO:0005764//lysosome;GO:0005764//lysosome;GO:0016020//membrane;GO:0016021//integral to membrane	GO:0015184//L-cystine transmembrane transporter activity;GO:0015184//L-cystine transmembrane transporter activity	GO:0006810//transport;GO:0015811//L-cystine transport;GO:0015811//L-cystine transport	gi|146149070|ref|NM_031251.4|
377	Endocytosis	377	83814	81	458	14.58	81.69	2.48617	0	0	Nedd4l	Mus musculus neural precursor cell expressed, developmentally down-regulated gene 4-like (Nedd4l), transcript variant 2, mRNA	GO:0005622//intracellular;GO:0005737//cytoplasm	GO:0005515//protein binding;GO:0005515//protein binding;GO:0016874//ligase activity;GO:0016881//acid-amino acid ligase activity;GO:0019871//sodium channel inhibitor activity	GO:0006464//protein modification process;GO:0010766//negative regulation of sodium ion transport;GO:0010766//negative regulation of sodium ion transport	gi|167466242|ref|NM_031881.2|
378	Metabolic pathways (no map in kegg database)	268	84095	98	366	17.64	65.28	1.88779	0	0	Pi4k2a	Mus musculus phosphatidylinositol 4-kinase type 2 alpha (Pi4k2a), mRNA	GO:0005737//cytoplasm;GO:0005792//microsome;GO:0005886//plasma membrane;GO:0016020//membrane;GO:0030672//synaptic vesicle membrane;GO:0031901//early endosome membrane;GO:0043204//perikaryon;GO:0043234//protein complex;GO:0045121//membrane raft;GO:0070382//exocytic vesicle	GO:0000166//nucleotide binding;GO:0004430//1-phosphatidylinositol 4-kinase activity;GO:0004430//1-phosphatidylinositol 4-kinase activity;GO:0005524//ATP binding;GO:0016301//kinase activity;GO:0016740//transferase activity;GO:0016773//phosphotransferase activity, alcohol group as acceptor;GO:0032403//protein complex binding	GO:0002561//basophil degranulation	gi|86262158|ref|NM_145501.2|
379	Lysosome	-94	94178	185	91	33.3	16.23	-1.03686	7.61e-09	4.7e-08	Mcoln1	Mus musculus mucolipin 1 (Mcoln1), mRNA	GO:0005764//lysosome;GO:0005768//endosome;GO:0005770//late endosome;GO:0005886//plasma membrane;GO:0016020//membrane;GO:0016020//membrane;GO:0016021//integral to membrane	GO:0005216//ion channel activity;GO:0005261//cation channel activity	GO:0006810//transport;GO:0006811//ion transport;GO:0006812//cation transport;GO:0006816//calcium ion transport;GO:0016197//endosome transport;GO:0034220//ion transmembrane transport	gi|16716462|ref|NM_053177.1|
380	Metabolic pathways (no map in kegg database)	108	94192	45	153	8.1	27.29	1.75238	0	0	C1galt1	Mus musculus core 1 synthase, glycoprotein-N-acetylgalactosamine 3-beta-galactosyltransferase, 1 (C1galt1), mRNA	GO:0016020//membrane;GO:0016021//integral to membrane	GO:0008378//galactosyltransferase activity;GO:0016263//glycoprotein-N-acetylgalactosamine 3-beta-galactosyltransferase activity;GO:0016740//transferase activity;GO:0016757//transferase activity, transferring glycosyl groups;GO:0046872//metal ion binding	GO:0001525//angiogenesis;GO:0001525//angiogenesis;GO:0007275//multicellular organismal development;GO:0016267//O-glycan processing, core 1;GO:0030154//cell differentiation	gi|282396085|ref|NM_052993.3|
381	Cell cycle	25	94279	4	29	0.72	5.17	2.8441	5.2e-05	0.000200524	Sfxn2	Mus musculus sideroflexin 2 (Sfxn2), mRNA	GO:0005739//mitochondrion;GO:0005739//mitochondrion;GO:0005739//mitochondrion;GO:0005743//mitochondrial inner membrane;GO:0016020//membrane;GO:0016021//integral to membrane	GO:0003674//molecular_function;GO:0008324//cation transmembrane transporter activity	GO:0006810//transport;GO:0006811//ion transport;GO:0006812//cation transport;GO:0006826//iron ion transport;GO:0008150//biological_process;GO:0055085//transmembrane transport	gi|86439983|ref|NM_053196.3|
382	Metabolic pathways (no map in kegg database)	-68	96979	126	58	22.68	10.35	-1.13179	3.11e-07	1.62e-06	Ptges2	Mus musculus prostaglandin E synthase 2 (Ptges2), mRNA	GO:0005634//nucleus;GO:0005634//nucleus;GO:0005737//cytoplasm;GO:0005739//mitochondrion;GO:0005794//Golgi apparatus;GO:0005829//cytosol;GO:0016020//membrane;GO:0016021//integral to membrane	GO:0003677//DNA binding;GO:0009055//electron carrier activity;GO:0015035//protein disulfide oxidoreductase activity;GO:0016563//transcription activator activity;GO:0016853//isomerase activity;GO:0050220//prostaglandin-E synthase activity	GO:0001516//prostaglandin biosynthetic process;GO:0006633//fatty acid biosynthetic process;GO:0008610//lipid biosynthetic process;GO:0045449//regulation of transcription;GO:0045454//cell redox homeostasis;GO:0045941//positive regulation of transcription;GO:0046903//secretion	gi|260763899|ref|NM_133783.2|
383	Endocytosis	42	97064	25	67	4.5	11.95	1.40901	1.14e-05	4.88e-05	Wwtr1	Mus musculus WW domain containing transcription regulator 1 (Wwtr1), transcript variant 2, mRNA	GO:0005634//nucleus;GO:0005634//nucleus;GO:0005634//nucleus;GO:0005634//nucleus;GO:0005667//transcription factor complex;GO:0005737//cytoplasm;GO:0005737//cytoplasm	GO:0003713//transcription coactivator activity;GO:0003714//transcription corepressor activity;GO:0005515//protein binding;GO:0005515//protein binding;GO:0030528//transcription regulator activity;GO:0042802//identical protein binding;GO:0042803//protein homodimerization activity	GO:0000122//negative regulation of transcription from RNA polymerase II promoter;GO:0001649//osteoblast differentiation;GO:0001649//osteoblast differentiation;GO:0006350//transcription;GO:0032835//glomerulus development;GO:0045449//regulation of transcription;GO:0045599//negative regulation of fat cell differentiation;GO:0045944//positive regulation of transcription from RNA polymerase II promote…	gi|270265872|ref|NM_133784.3|
384	Metabolic pathways (no map in kegg database)	97	97387	34	131	6.12	23.37	1.93305	5.13e-13	4.93e-12	Strn4	Mus musculus striatin, calmodulin binding protein 4 (Strn4), transcript variant 2, mRNA	GO:0005737//cytoplasm;GO:0016020//membrane;GO:0043197//dendritic spine;GO:0043234//protein complex	GO:0005516//calmodulin binding;GO:0032403//protein complex binding	GO:0008150//biological_process	gi|240120159|ref|NM_001039878.2|
385	Chemokine signaling pathway	53	99512	30	83	5.4	14.8	1.45457	5.44e-07	2.75e-06	Wdr47	Mus musculus WD repeat domain 47 (Wdr47), mRNA	GO:0005575//cellular_component	GO:0003674//molecular_function	GO:0008150//biological_process	gi|170172545|ref|NM_181400.3|
386	Basal transcription factors	292	99730	89	381	16.02	67.96	2.08481	0	0	Taf13	Mus musculus TAF13 RNA polymerase II, TATA box binding protein (TBP)-associated factor (Taf13), mRNA	GO:0005634//nucleus;GO:0005634//nucleus	GO:0003677//DNA binding;GO:0003677//DNA binding;GO:0003702//RNA polymerase II transcription factor activity;GO:0005515//protein binding	GO:0006350//transcription;GO:0006366//transcription from RNA polymerase II promoter;GO:0008150//biological_process;GO:0045449//regulation of transcription	gi|141802143|ref|NM_025444.2|
387	Metabolic pathways (no map in kegg database)	759	102247	251	1010	45.18	180.16	1.99552	6.04e-14	7.23e-13	Agpat6	Mus musculus 1-acylglycerol-3-phosphate O-acyltransferase 6 (lysophosphatidic acid acyltransferase, zeta) (Agpat6), mRNA	GO:0005783//endoplasmic reticulum;GO:0005783//endoplasmic reticulum;GO:0016020//membrane;GO:0016021//integral to membrane	GO:0004366//glycerol-3-phosphate O-acyltransferase activity;GO:0008415//acyltransferase activity;GO:0016740//transferase activity	GO:0002071//glandular epithelial cell maturation;GO:0006631//fatty acid metabolic process;GO:0006641//triglyceride metabolic process;GO:0007595//lactation;GO:0008152//metabolic process;GO:0008654//phospholipid biosynthetic process;GO:0030879//mammary gland development;GO:0040014//regulation of multicellular organism growth;GO:0046339//diacylglycerol metabolic process	gi|227908857|ref|NM_018743.4|
388	Cell cycle	73	102774	39	112	7.02	19.98	1.50901	2.13e-09	1.4e-08	Bbs4	Mus musculus Bardet-Biedl syndrome 4 (human) (Bbs4), mRNA	GO:0005737//cytoplasm;GO:0005813//centrosome;GO:0005856//cytoskeleton;GO:0005886//plasma membrane;GO:0005929//cilium;GO:0016020//membrane;GO:0031514//motile cilium;GO:0042995//cell projection	GO:0003674//molecular_function;GO:0005488//binding	GO:0000226//microtubule cytoskeleton organization;GO:0001843//neural tube closure;GO:0001895//retina homeostasis;GO:0007286//spermatid development;GO:0007608//sensory perception of smell;GO:0016358//dendrite development;GO:0019216//regulation of lipid metabolic process;GO:0021756//striatum development;GO:0021766//hippocampus development;GO:0021987//cerebral cortex development;GO:0030534//adult be…	gi|283837833|ref|NM_175325.3|
389	Metabolic pathways (no map in kegg database)	47	103466	24	71	4.32	12.66	1.55117	1.21e-06	5.86e-06	Nt5dc3	Mus musculus 5'-nucleotidase domain containing 3 (Nt5dc3), mRNA	GO:0005739//mitochondrion;GO:0005829//cytosol	GO:0003674//molecular_function;GO:0016787//hydrolase activity;GO:0046872//metal ion binding	GO:0008150//biological_process	gi|111494222|ref|NM_175331.3|
390	Metabolic pathways (no map in kegg database)	865	103534	441	1306	79.37	232.95	1.55335	1.12e-13	1.25e-12	Mgat4b	Mus musculus mannoside acetylglucosaminyltransferase 4, isoenzyme B (Mgat4b), mRNA	GO:0005575//cellular_component;GO:0005794//Golgi apparatus;GO:0016020//membrane;GO:0016021//integral to membrane	GO:0003674//molecular_function;GO:0008454//alpha-1,3-mannosylglycoprotein 4-beta-N-acetylglucosaminyltransferase activity;GO:0016740//transferase activity;GO:0016757//transferase activity, transferring glycosyl groups;GO:0016758//transferase activity, transferring hexosyl groups;GO:0046872//metal ion binding	GO:0005975//carbohydrate metabolic process;GO:0008150//biological_process	gi|253683469|ref|NM_145926.3|
391	Metabolic pathways (no map in kegg database)	348	104015	110	458	19.8	81.69	2.04466	0	0	Synj1	Mus musculus synaptojanin 1 (Synj1), transcript variant 2, mRNA	GO:0005737//cytoplasm;GO:0005737//cytoplasm;GO:0019717//synaptosome;GO:0030117//membrane coat;GO:0030118//clathrin coat;GO:0043234//protein complex	GO:0003676//nucleic acid binding;GO:0003723//RNA binding;GO:0004437//inositol or phosphatidylinositol phosphatase activity;GO:0004437//inositol or phosphatidylinositol phosphatase activity;GO:0004439//phosphatidylinositol-4,5-bisphosphate 5-phosphatase activity;GO:0004439//phosphatidylinositol-4,5-bisphosphate 5-phosphatase activity;GO:0005515//protein binding;GO:0016787//hydrolase activity;GO:00…	GO:0006836//neurotransmitter transport;GO:0006897//endocytosis;GO:0007612//learning;GO:0014015//positive regulation of gliogenesis;GO:0016082//synaptic vesicle priming;GO:0016191//synaptic vesicle uncoating;GO:0016311//dephosphorylation;GO:0016311//dephosphorylation;GO:0030384;GO:0030384;GO:0032526//response to retinoic acid;GO:0034097//response to cytokine stimulus;GO:0046856//phosphatidylinosit…	gi|256773217|ref|NM_001045515.1|
392	Metabolic pathways (no map in kegg database)	-154	104418	263	109	47.34	19.44	-1.28403	2.88e-16	4.05e-15	Dgkz	Mus musculus diacylglycerol kinase zeta (Dgkz), transcript variant 1, mRNA	GO:0005634//nucleus;GO:0005634//nucleus;GO:0005737//cytoplasm;GO:0005886//plasma membrane;GO:0016020//membrane	GO:0000166//nucleotide binding;GO:0004143//diacylglycerol kinase activity;GO:0004143//diacylglycerol kinase activity;GO:0004857//enzyme inhibitor activity;GO:0005515//protein binding;GO:0005524//ATP binding;GO:0016301//kinase activity;GO:0016740//transferase activity;GO:0046872//metal ion binding	GO:0007205//activation of protein kinase C activity by G-protein coupled receptor protein signaling pathway;GO:0046580//negative regulation of Ras protein signal transduction;GO:0050790//regulation of catalytic activity	gi|262205332|ref|NM_001166597.1|
393	Apoptosis	-33	107173	48	15	8.64	2.68	-1.6888	2.08e-05	8.57e-05	Gpr137	Mus musculus G protein-coupled receptor 137 (Gpr137), transcript variant 4, mRNA	GO:0005575//cellular_component;GO:0016020//membrane;GO:0016021//integral to membrane	GO:0003674//molecular_function	GO:0008150//biological_process	gi|293629317|ref|NM_001177362.1|
394	Leukocyte transendothelial migration	-422	107321	690	268	124.19	47.8	-1.37747	1.57e-44	3.79e-43	Lpxn	Mus musculus leupaxin (Lpxn), mRNA	GO:0005737//cytoplasm	GO:0008270//zinc ion binding;GO:0046872//metal ion binding	-	gi|146149294|ref|NM_134152.3|
395	Endocytosis	-204	107338	312	108	56.15	19.26	-1.54368	1.26e-24	2.28e-23	Gbf1	Mus musculus golgi-specific brefeldin A-resistance factor 1 (Gbf1), mRNA	GO:0005739//mitochondrion;GO:0005777//peroxisome;GO:0005788//endoplasmic reticulum lumen;GO:0005795//Golgi stack;GO:0005801//cis-Golgi network	GO:0005515//protein binding	GO:0008150//biological_process	gi|52138535|ref|NM_178930.3|
396	Cell cycle	-101	107995	164	63	29.52	11.24	-1.39305	6.37e-12	5.28e-11	Cdc20	Mus musculus cell division cycle 20 homolog (S. cerevisiae) (Cdc20), mRNA	GO:0005813//centrosome;GO:0043234//protein complex;GO:0048471//perinuclear region of cytoplasm	GO:0005515//protein binding	GO:0007049//cell cycle;GO:0007067//mitosis;GO:0008284//positive regulation of cell proliferation;GO:0050773//regulation of dendrite development;GO:0051301//cell division	gi|165377263|ref|NM_023223.2|
397	Metabolic pathways (no map in kegg database)	68	108148	8	76	1.44	13.56	3.23522	5.05e-06	2.26e-05	Galnt2	Mus musculus UDP-N-acetyl-alpha-D-galactosamine:polypeptide N-acetylgalactosaminyltransferase 2 (Galnt2), mRNA	GO:0005796//Golgi lumen	GO:0004653//polypeptide N-acetylgalactosaminyltransferase activity	GO:0006493//protein O-linked glycosylation	gi|46877108|ref|NM_139272.2|
398	Protein processing in endoplasmic reticulum	107	108687	56	163	10.08	29.07	1.52804	2.64e-13	2.67e-12	Edem2	Mus musculus ER degradation enhancer, mannosidase alpha-like 2 (Edem2), mRNA	GO:0005575//cellular_component	GO:0003674//molecular_function	GO:0008150//biological_process	gi|254540028|ref|NM_145537.2|
399	Metabolic pathways (no map in kegg database)	-2235	110006	3358	1123	604.38	200.31	-1.59322	6.24e-260	2.15e-258	Gusb	Mus musculus glucuronidase, beta (Gusb), mRNA	GO:0005625//soluble fraction;GO:0005764//lysosome;GO:0005764//lysosome;GO:0005764//lysosome;GO:0005783//endoplasmic reticulum;GO:0005792//microsome	GO:0003824//catalytic activity;GO:0004553//hydrolase activity, hydrolyzing O-glycosyl compounds;GO:0004566//beta-glucuronidase activity;GO:0004566//beta-glucuronidase activity;GO:0004566//beta-glucuronidase activity;GO:0005529//sugar binding;GO:0016787//hydrolase activity;GO:0016798//hydrolase activity, acting on glycosyl bonds;GO:0043169//cation binding	GO:0005975//carbohydrate metabolic process;GO:0005975//carbohydrate metabolic process;GO:0008152//metabolic process	gi|6754097|ref|NM_010368.1|
400	Fc epsilon RI signaling pathway	201	110157	98	299	17.64	53.33	1.5961	0	0	Raf1	Mus musculus v-raf-leukemia viral oncogene 1 (Raf1), mRNA	GO:0005626//insoluble fraction;GO:0005829//cytosol;GO:0005886//plasma membrane	GO:0000166//nucleotide binding;GO:0004672//protein kinase activity;GO:0004672//protein kinase activity;GO:0004674//protein serine/threonine kinase activity;GO:0004709//MAP kinase kinase kinase activity;GO:0005057//receptor signaling protein activity;GO:0005515//protein binding;GO:0005524//ATP binding;GO:0005524//ATP binding;GO:0016301//kinase activity;GO:0016740//transferase activity;GO:0031434//…	GO:0000165//MAPKKK cascade;GO:0001666//response to hypoxia;GO:0006468//protein phosphorylation;GO:0006468//protein phosphorylation;GO:0006915//apoptosis;GO:0006915//apoptosis;GO:0007010//cytoskeleton organization;GO:0007165//signal transduction;GO:0007243//intracellular protein kinase cascade;GO:0016310//phosphorylation;GO:0048011//nerve growth factor receptor signaling pathway	gi|142380030|ref|NM_029780.3|
401	Metabolic pathways (no map in kegg database)	30	110323	9	39	1.62	6.96	2.10309	1.35e-05	5.69e-05	Cox6b1	Mus musculus cytochrome c oxidase, subunit VIb polypeptide 1 (Cox6b1), nuclear gene encoding mitochondrial protein, mRNA	GO:0005739//mitochondrion;GO:0005739//mitochondrion;GO:0005743//mitochondrial inner membrane	GO:0004129//cytochrome-c oxidase activity	-	gi|142375877|ref|NM_025628.2|
402	Calcium signaling pathway	-61	110351	82	21	14.76	3.75	-1.97673	5.03e-10	3.49e-09	Rap1gap	Mus musculus Rap1 GTPase-activating protein (Rap1gap), mRNA	GO:0005575//cellular_component	GO:0003674//molecular_function	GO:0008150//biological_process	gi|124487210|ref|NM_001081155.1|
403	Endocytosis	-174	110355	315	141	56.69	25.15	-1.17254	7.65e-17	1.1e-15	Adrbk1	Mus musculus adrenergic receptor kinase, beta 1 (Adrbk1), mRNA	GO:0005624//membrane fraction;GO:0005901//caveola;GO:0016020//membrane;GO:0030424//axon;GO:0043197//dendritic spine;GO:0043198//dendritic shaft;GO:0045202//synapse	GO:0000166//nucleotide binding;GO:0004672//protein kinase activity;GO:0004672//protein kinase activity;GO:0004674//protein serine/threonine kinase activity;GO:0004674//protein serine/threonine kinase activity;GO:0004703//G-protein coupled receptor kinase activity;GO:0004703//G-protein coupled receptor kinase activity;GO:0004703//G-protein coupled receptor kinase activity;GO:0004871//signal transd…	GO:0002026//regulation of the force of heart contraction;GO:0002029//desensitization of G-protein coupled receptor protein signaling pathway;GO:0002029//desensitization of G-protein coupled receptor protein signaling pathway;GO:0002029//desensitization of G-protein coupled receptor protein signaling pathway;GO:0006468//protein phosphorylation;GO:0006468//protein phosphorylation;GO:0006468//protei…	gi|33859768|ref|NM_130863.1|
404	Protein processing in endoplasmic reticulum	-770	110379	1090	320	196.18	57.08	-1.78112	4.54e-100	1.39e-98	Sec13	Mus musculus SEC13 homolog (S. cerevisiae) (Sec13), mRNA	-	-	GO:0006810//transport;GO:0006888//ER to Golgi vesicle-mediated transport;GO:0006888//ER to Golgi vesicle-mediated transport;GO:0015031//protein transport	gi|142385772|ref|NM_024206.4|
405	Peroxisome	-121	110959	222	101	39.96	18.02	-1.14896	5.87e-12	4.9e-11	Nudt19	Mus musculus nudix (nucleoside diphosphate linked moiety X)-type motif 19 (Nudt19), nuclear gene encoding mitochondrial protein, mRNA	GO:0005739//mitochondrion;GO:0005739//mitochondrion;GO:0005777//peroxisome	GO:0016787//hydrolase activity;GO:0046872//metal ion binding	-	gi|94158949|ref|NM_033080.2|
406	Metabolic pathways (no map in kegg database)	70	114663	65	135	11.7	24.08	1.04133	8.46e-07	4.18e-06	Impa2	Mus musculus inositol (myo)-1(or 4)-monophosphatase 2 (Impa2), mRNA	GO:0005737//cytoplasm	GO:0004437//inositol or phosphatidylinositol phosphatase activity;GO:0008934//inositol-1(or 4)-monophosphatase activity;GO:0008934//inositol-1(or 4)-monophosphatase activity;GO:0008934//inositol-1(or 4)-monophosphatase activity;GO:0016787//hydrolase activity;GO:0042803//protein homodimerization activity;GO:0046872//metal ion binding	GO:0006020//inositol metabolic process;GO:0016311//dephosphorylation;GO:0046855//inositol phosphate dephosphorylation	gi|118131116|ref|NM_053261.2|
407	Metabolic pathways (no map in kegg database)	-64	114664	106	42	19.08	7.49	-1.34902	7.43e-08	4.14e-07	Hsd17b11	Mus musculus hydroxysteroid (17-beta) dehydrogenase 11 (Hsd17b11), mRNA	GO:0005576//extracellular region;GO:0005737//cytoplasm	GO:0003824//catalytic activity;GO:0004303//estradiol 17-beta-dehydrogenase activity;GO:0005488//binding;GO:0016491//oxidoreductase activity	GO:0006694//steroid biosynthetic process;GO:0008152//metabolic process;GO:0008610//lipid biosynthetic process;GO:0055114//oxidation-reduction process	gi|118131125|ref|NM_053262.3|
408	Protein processing in endoplasmic reticulum	155	140740	79	234	14.22	41.74	1.55351	0	0	Sec63	Mus musculus SEC63-like (S. cerevisiae) (Sec63), mRNA	GO:0005575//cellular_component;GO:0005783//endoplasmic reticulum;GO:0016020//membrane;GO:0016021//integral to membrane	GO:0003674//molecular_function;GO:0031072//heat shock protein binding;GO:0051082//unfolded protein binding	GO:0006457//protein folding;GO:0006810//transport;GO:0008150//biological_process;GO:0015031//protein transport	gi|158937299|ref|NM_153055.3|
409	Endocytosis	109	170625	71	180	12.78	32.11	1.32913	4.72e-12	3.98e-11	Snx18	Mus musculus sorting nexin 18 (Snx18), mRNA	GO:0005575//cellular_component;GO:0016020//membrane	GO:0003674//molecular_function;GO:0005515//protein binding;GO:0035091//phosphatidylinositol binding	GO:0006810//transport;GO:0007154//cell communication;GO:0008150//biological_process;GO:0015031//protein transport	gi|240120156|ref|NM_130796.4|
410	Fc epsilon RI signaling pathway	107	170719	50	157	9	28	1.63743	5.2e-14	6.27e-13	Oxr1	Mus musculus oxidation resistance 1 (Oxr1), transcript variant 2, mRNA	GO:0005634//nucleus;GO:0005730//nucleolus;GO:0005730//nucleolus;GO:0005739//mitochondrion;GO:0005739//mitochondrion	GO:0003674//molecular_function	GO:0008150//biological_process;GO:0016998//cell wall macromolecule catabolic process	gi|194328701|ref|NM_001130163.1|
411	Toll-like receptor signaling pathway	93	170743	32	125	5.76	22.3	1.9529	1.55e-12	1.39e-11	Tlr7	Mus musculus toll-like receptor 7 (Tlr7), mRNA	GO:0005764//lysosome;GO:0005764//lysosome;GO:0005768//endosome;GO:0005768//endosome;GO:0005783//endoplasmic reticulum;GO:0005783//endoplasmic reticulum;GO:0016020//membrane;GO:0016021//integral to membrane;GO:0031224//intrinsic to membrane;GO:0031410//cytoplasmic vesicle;GO:0032009//early phagosome	GO:0003727//single-stranded RNA binding;GO:0004872//receptor activity;GO:0004888//transmembrane receptor activity;GO:0005515//protein binding;GO:0005515//protein binding;GO:0008144//drug binding;GO:0035197//siRNA binding	GO:0002224//toll-like receptor signaling pathway;GO:0002282//microglial cell activation involved in immune response;GO:0006954//inflammatory response;GO:0007165//signal transduction;GO:0032755//positive regulation of interleukin-6 production;GO:0034154//toll-like receptor 7 signaling pathway;GO:0042221//response to chemical stimulus;GO:0045087//innate immune response;GO:0045356//positive regulati…	gi|141803199|ref|NM_133211.3|
412	Metabolic pathways (no map in kegg database)	-76	208624	110	34	19.8	6.06	-1.70811	6.96e-11	5.18e-10	Alg3	Mus musculus asparagine-linked glycosylation 3 homolog (yeast, alpha-1,3-mannosyltransferase) (Alg3), mRNA	GO:0005575//cellular_component;GO:0005783//endoplasmic reticulum;GO:0016020//membrane;GO:0016021//integral to membrane	GO:0003674//molecular_function;GO:0004584//dolichyl-phosphate-mannose-glycolipid alpha-mannosyltransferase activity;GO:0016740//transferase activity;GO:0016757//transferase activity, transferring glycosyl groups;GO:0016758//transferase activity, transferring hexosyl groups	GO:0008150//biological_process	gi|255003747|ref|NM_145939.2|
413	Basal transcription factors	-139	209357	249	110	44.82	19.62	-1.19182	6.16e-14	7.34e-13	Gtf2h3	Mus musculus general transcription factor IIH, polypeptide 3 (Gtf2h3), mRNA	GO:0000439//core TFIIH complex;GO:0005575//cellular_component;GO:0005634//nucleus	GO:0003674//molecular_function;GO:0016251//general RNA polymerase II transcription factor activity;GO:0046872//metal ion binding	GO:0006281//DNA repair;GO:0006350//transcription;GO:0006355//regulation of transcription, DNA-dependent;GO:0006974//response to DNA damage stimulus;GO:0008150//biological_process;GO:0045449//regulation of transcription	gi|258679478|ref|NM_181410.3|
414	Metabolic pathways (no map in kegg database)	25	210992	9	34	1.62	6.06	1.90332	0.000122265	0.000446789	Lpcat1	Mus musculus lysophosphatidylcholine acyltransferase 1 (Lpcat1), mRNA	GO:0005783//endoplasmic reticulum;GO:0005783//endoplasmic reticulum;GO:0005794//Golgi apparatus;GO:0005794//Golgi apparatus;GO:0016020//membrane;GO:0016021//integral to membrane	GO:0005509//calcium ion binding;GO:0008415//acyltransferase activity;GO:0016740//transferase activity;GO:0047184//1-acylglycerophosphocholine O-acyltransferase activity;GO:0047184//1-acylglycerophosphocholine O-acyltransferase activity;GO:0047192//1-alkylglycerophosphocholine O-acetyltransferase activity	GO:0008152//metabolic process;GO:0008654//phospholipid biosynthetic process;GO:0008654//phospholipid biosynthetic process	gi|148747362|ref|NM_145376.5|
415	Metabolic pathways (no map in kegg database)	-26	211429	32	6	5.76	1.07	-2.42846	1.26e-05	5.35e-05	Pla2g4b	Mus musculus phospholipase A2, group IVB (cytosolic) (Pla2g4b), mRNA	-	-	-	gi|167900426|ref|NM_145378.3|
416	Protein processing in endoplasmic reticulum	174	213539	161	335	28.98	59.75	1.04388	0	0	Bag2	Mus musculus BCL2-associated athanogene 2 (Bag2), mRNA	GO:0005575//cellular_component	GO:0003674//molecular_function;GO:0005515//protein binding	GO:0006915//apoptosis;GO:0019538//protein metabolic process	gi|92110031|ref|NM_145392.2|
417	Endocytosis	-48	215445	86	38	15.48	6.78	-1.19105	1.1e-05	4.72e-05	Rab11fip3	Mus musculus RAB11 family interacting protein 3 (class II) (Rab11fip3), transcript variant 3, mRNA	GO:0005737//cytoplasm;GO:0005768//endosome;GO:0005856//cytoskeleton;GO:0016020//membrane;GO:0016020//membrane;GO:0043231//intracellular membrane-bounded organelle	GO:0005509//calcium ion binding;GO:0005515//protein binding	GO:0006810//transport;GO:0007049//cell cycle;GO:0008150//biological_process;GO:0015031//protein transport;GO:0051301//cell division	gi|242247147|ref|NM_153140.2|
418	Leukocyte transendothelial migration	-83	216445	141	58	25.38	10.35	-1.29406	1.75e-09	1.17e-08	Arhgap9	Mus musculus Rho GTPase activating protein 9 (Arhgap9), mRNA	GO:0005575//cellular_component	GO:0005096//GTPase activator activity;GO:0005096//GTPase activator activity	GO:0050790//regulation of catalytic activity	gi|90093350|ref|NM_146011.2|
419	Metabolic pathways (no map in kegg database)	-110	217664	171	61	30.78	10.88	-1.50031	1.2e-13	1.33e-12	Mgat2	Mus musculus mannoside acetylglucosaminyltransferase 2 (Mgat2), mRNA	GO:0005575//cellular_component;GO:0005794//Golgi apparatus;GO:0005795//Golgi stack;GO:0016020//membrane;GO:0016021//integral to membrane	GO:0005529//sugar binding;GO:0008455//alpha-1,6-mannosylglycoprotein 2-beta-N-acetylglucosaminyltransferase activity;GO:0008455//alpha-1,6-mannosylglycoprotein 2-beta-N-acetylglucosaminyltransferase activity;GO:0008455//alpha-1,6-mannosylglycoprotein 2-beta-N-acetylglucosaminyltransferase activity;GO:0016740//transferase activity;GO:0016757//transferase activity, transferring glycosyl groups	GO:0006487//protein N-linked glycosylation;GO:0009312//oligosaccharide biosynthetic process;GO:0018279//protein N-linked glycosylation via asparagine	gi|148539886|ref|NM_146035.2|
420	Protein processing in endoplasmic reticulum	549	217980	188	737	33.84	131.46	1.95782	7.24e-14	8.5e-13	Larp4b	Mus musculus La ribonucleoprotein domain family, member 4B (Larp4b), mRNA	GO:0005575//cellular_component	GO:0003674//molecular_function;GO:0003676//nucleic acid binding;GO:0003723//RNA binding	GO:0008150//biological_process	gi|71061463|ref|NM_172585.2|
421	Cell cycle	-68	218294	125	57	22.5	10.17	-1.14561	2.67e-07	1.4e-06	Cdc14b	Mus musculus CDC14 cell division cycle 14 homolog B (S. cerevisiae) (Cdc14b), transcript variant 2, mRNA	GO:0005634//nucleus	GO:0004721//phosphoprotein phosphatase activity;GO:0004725//protein tyrosine phosphatase activity;GO:0008138//protein tyrosine/serine/threonine phosphatase activity;GO:0016787//hydrolase activity;GO:0016791//phosphatase activity	GO:0006281//DNA repair;GO:0006470//protein dephosphorylation;GO:0006974//response to DNA damage stimulus;GO:0016311//dephosphorylation	gi|172072672|ref|NM_001122989.1|
422	Protein processing in endoplasmic reticulum	90	218793	81	171	14.58	30.5	1.06482	1.62e-08	9.74e-08	Ube2e2	Mus musculus ubiquitin-conjugating enzyme E2E 2 (UBC4/5 homolog, yeast) (Ube2e2), mRNA	GO:0005575//cellular_component	GO:0000166//nucleotide binding;GO:0003674//molecular_function;GO:0004842//ubiquitin-protein ligase activity;GO:0005524//ATP binding;GO:0016874//ligase activity;GO:0019787//small conjugating protein ligase activity	GO:0008150//biological_process;GO:0043687//post-translational protein modification;GO:0051246//regulation of protein metabolic process	gi|21450232|ref|NM_144839.1|
423	Protein processing in endoplasmic reticulum	113	218811	78	191	14.04	34.07	1.27896	4.72e-12	3.98e-11	Sec24c	Mus musculus Sec24 related gene family, member C (S. cerevisiae) (Sec24c), transcript variant 1, mRNA	-	GO:0005515//protein binding	GO:0006810//transport;GO:0015031//protein transport	gi|269954697|ref|NM_172596.2|
424	Metabolic pathways (no map in kegg database)	-191	224020	365	174	65.69	31.04	-1.08155	4.06e-17	5.88e-16	Pi4ka	Mus musculus phosphatidylinositol 4-kinase, catalytic, alpha polypeptide (Pi4ka), mRNA	GO:0030660//Golgi-associated vesicle membrane	GO:0004430//1-phosphatidylinositol 4-kinase activity;GO:0016301//kinase activity;GO:0016740//transferase activity	-	gi|241982770|ref|NM_001001983.2|
425	regulation of autophagy	61	225326	43	104	7.74	18.55	1.26101	4.83e-07	2.46e-06	Pik3c3	Mus musculus phosphoinositide-3-kinase, class 3 (Pik3c3), mRNA	GO:0005942//phosphatidylinositol 3-kinase complex	GO:0000166//nucleotide binding;GO:0004428//inositol or phosphatidylinositol kinase activity;GO:0004672//protein kinase activity;GO:0005488//binding;GO:0005524//ATP binding;GO:0016301//kinase activity;GO:0016303//1-phosphatidylinositol-3-kinase activity;GO:0016303//1-phosphatidylinositol-3-kinase activity;GO:0016740//transferase activity;GO:0016773//phosphotransferase activity, alcohol group as ac…	GO:0000045//autophagic vacuole assembly;GO:0006468//protein phosphorylation;GO:0007032//endosome organization;GO:0046854//phosphatidylinositol phosphorylation;GO:0048015//phosphatidylinositol-mediated signaling;GO:0048015//phosphatidylinositol-mediated signaling;GO:0050708//regulation of protein secretion;GO:0051605//protein maturation by peptide bond cleavage	gi|146198582|ref|NM_181414.5|
426	Leukocyte transendothelial migration	-36	225341	53	17	9.54	3.03	-1.65467	1.06e-05	4.53e-05	Lims2	Mus musculus LIM and senescent cell antigen like domains 2 (Lims2), mRNA	GO:0005886//plasma membrane;GO:0005925//focal adhesion;GO:0016020//membrane;GO:0030054//cell junction	GO:0003674//molecular_function;GO:0008270//zinc ion binding;GO:0046872//metal ion binding	GO:0008150//biological_process	gi|146149188|ref|NM_144862.3|
427	Basal transcription factors	38	225898	24	62	4.32	11.06	1.35625	4.16e-05	0.000162934	Eml3	Mus musculus echinoderm microtubule associated protein like 3 (Eml3), mRNA	GO:0005575//cellular_component;GO:0005737//cytoplasm;GO:0005874//microtubule	GO:0003674//molecular_function	GO:0008150//biological_process	gi|21450110|ref|NM_144872.1|
428	Cell cycle	37	226026	30	67	5.4	11.95	1.14598	0.000186213	0.000658665	Smc5	Mus musculus structural maintenance of chromosomes 5 (Smc5), mRNA	GO:0005575//cellular_component;GO:0005634//nucleus;GO:0005694//chromosome	GO:0000166//nucleotide binding;GO:0003674//molecular_function;GO:0005524//ATP binding	GO:0006281//DNA repair;GO:0006310//DNA recombination;GO:0006974//response to DNA damage stimulus;GO:0008150//biological_process	gi|24497432|ref|NM_153808.1|
429	Apoptosis	896	226144	302	1198	54.35	213.69	1.97517	3.18e-13	3.19e-12	Erlin1	Mus musculus ER lipid raft associated 1 (Erlin1), transcript variant 2, mRNA	GO:0005783//endoplasmic reticulum;GO:0016020//membrane;GO:0016021//integral to membrane	-	-	gi|256355014|ref|NM_001164359.1|
430	Metabolic pathways (no map in kegg database)	157	226351	41	198	7.38	35.32	2.25879	1.3e-13	1.44e-12	Tmem185b	Mus musculus transmembrane protein 185B (Tmem185b), mRNA	GO:0005575//cellular_component;GO:0016020//membrane;GO:0016021//integral to membrane	GO:0003674//molecular_function	GO:0008150//biological_process	gi|22122616|ref|NM_146103.1|
431	Metabolic pathways (no map in kegg database)	100	227619	79	179	14.22	31.93	1.16699	4.91e-10	3.41e-09	Man1b1	Mus musculus mannosidase, alpha, class 1B, member 1 (Man1b1), mRNA	GO:0005575//cellular_component;GO:0005783//endoplasmic reticulum;GO:0016020//membrane;GO:0016021//integral to membrane	GO:0004571//mannosyl-oligosaccharide 1,2-alpha-mannosidase activity;GO:0004571//mannosyl-oligosaccharide 1,2-alpha-mannosidase activity;GO:0005509//calcium ion binding;GO:0016787//hydrolase activity;GO:0016798//hydrolase activity, acting on glycosyl bonds	GO:0008152//metabolic process;GO:0030433//ER-associated protein catabolic process	gi|294997254|ref|NM_001029983.2|
433	Basal transcription factors	246	228980	127	373	22.86	66.53	1.54118	2.51e-14	3.16e-13	Taf4a	Mus musculus TAF4A RNA polymerase II, TATA box binding protein (TBP)-associated factor (Taf4a), mRNA	GO:0005634//nucleus;GO:0005669//transcription factor TFIID complex	GO:0003677//DNA binding;GO:0005515//protein binding;GO:0016251//general RNA polymerase II transcription factor activity	GO:0001541//ovarian follicle development;GO:0006357//regulation of transcription from RNA polymerase II promoter;GO:0006366//transcription from RNA polymerase II promoter;GO:0045449//regulation of transcription	gi|124487353|ref|NM_001081092.1|
434	Metabolic pathways (no map in kegg database)	-118	229487	195	77	35.1	13.73	-1.35414	2.27e-13	2.36e-12	Pet112l	Mus musculus PET112-like (yeast) (Pet112l), nuclear gene encoding mitochondrial protein, mRNA	GO:0005739//mitochondrion;GO:0005739//mitochondrion	GO:0000166//nucleotide binding;GO:0003674//molecular_function;GO:0005524//ATP binding;GO:0016874//ligase activity;GO:0016884//carbon-nitrogen ligase activity, with glutamine as amido-N-donor	GO:0006412//translation;GO:0008150//biological_process	gi|146149293|ref|NM_144896.4|
435	Metabolic pathways (no map in kegg database)	8038	229663	1713	9751	308.31	1739.31	2.49606	5.51e-12	4.6e-11	Csde1	Mus musculus cold shock domain containing E1, RNA binding (Csde1), transcript variant 2, mRNA	GO:0005737//cytoplasm;GO:0005743//mitochondrial inner membrane	GO:0003676//nucleic acid binding;GO:0003677//DNA binding;GO:0003723//RNA binding	GO:0006355//regulation of transcription, DNA-dependent	gi|240255573|ref|NM_001161854.1|
436	Basal transcription factors	237	229906	228	465	41.04	82.94	1.01504	8.93e-14	1.03e-12	Gtf2b	Mus musculus general transcription factor IIB (Gtf2b), mRNA	GO:0005634//nucleus;GO:0005634//nucleus	GO:0003677//DNA binding;GO:0003743//translation initiation factor activity;GO:0005515//protein binding;GO:0005515//protein binding;GO:0008270//zinc ion binding;GO:0030528//transcription regulator activity;GO:0046872//metal ion binding	GO:0006350//transcription;GO:0006352//transcription initiation, DNA-dependent;GO:0006355//regulation of transcription, DNA-dependent;GO:0006413//translational initiation;GO:0008150//biological_process;GO:0045449//regulation of transcription	gi|21704075|ref|NM_145546.1|
437	Metabolic pathways (no map in kegg database)	-107	230027	185	78	33.3	13.91	-1.2594	1.47e-11	1.17e-10	Coq3	Mus musculus coenzyme Q3 homolog, methyltransferase (yeast) (Coq3), mRNA	GO:0005739//mitochondrion;GO:0005739//mitochondrion	GO:0004395//hexaprenyldihydroxybenzoate methyltransferase activity;GO:0004395//hexaprenyldihydroxybenzoate methyltransferase activity;GO:0008168//methyltransferase activity;GO:0008425//2-polyprenyl-6-methoxy-1,4-benzoquinone methyltransferase activity;GO:0016740//transferase activity	GO:0006744//ubiquinone biosynthetic process;GO:0006744//ubiquinone biosynthetic process;GO:0008152//metabolic process	gi|27369991|ref|NM_172687.1|
438	Metabolic pathways (no map in kegg database)	51	230801	15	66	2.7	11.77	2.12408	7.69e-08	4.28e-07	Pigv	Mus musculus phosphatidylinositol glycan anchor biosynthesis, class V (Pigv), transcript variant 3, mRNA	GO:0005575//cellular_component;GO:0005783//endoplasmic reticulum;GO:0005789//endoplasmic reticulum membrane;GO:0016020//membrane;GO:0016021//integral to membrane	GO:0003674//molecular_function;GO:0016740//transferase activity;GO:0016757//transferase activity, transferring glycosyl groups;GO:0016758//transferase activity, transferring hexosyl groups	GO:0006506//GPI anchor biosynthetic process;GO:0008150//biological_process	gi|225543178|ref|NM_001145956.1|
439	Endocytosis	-46	231801	85	39	15.3	6.96	-1.13637	2.55e-05	0.000103424	Agfg2	Mus musculus ArfGAP with FG repeats 2 (Agfg2), transcript variant 2, mRNA	GO:0005575//cellular_component	GO:0003674//molecular_function;GO:0008060//ARF GTPase activator activity;GO:0008270//zinc ion binding;GO:0046872//metal ion binding	GO:0008150//biological_process;GO:0032312//regulation of ARF GTPase activity	gi|31341133|ref|NM_178162.2|
440	Endocytosis	1033	232910	365	1398	65.69	249.36	1.92448	5.38e-13	5.13e-12	Ap2s1	Mus musculus adaptor-related protein complex 2, sigma 1 subunit (Ap2s1), mRNA	GO:0005886//plasma membrane;GO:0005905//coated pit;GO:0016020//membrane;GO:0030117//membrane coat;GO:0030122//AP-2 adaptor complex	GO:0003674//molecular_function;GO:0005515//protein binding;GO:0008565//protein transporter activity	GO:0006810//transport;GO:0006886//intracellular protein transport;GO:0008150//biological_process;GO:0015031//protein transport;GO:0016192//vesicle-mediated transport	gi|161086983|ref|NM_198613.2|
441	Metabolic pathways (no map in kegg database)	13	234730	0	13	0.01	2.32	7.85798	0.000129978	0.000473035	Fuk	Mus musculus fucokinase (Fuk), transcript variant 1, mRNA	GO:0005575//cellular_component	GO:0000166//nucleotide binding;GO:0003674//molecular_function;GO:0005524//ATP binding;GO:0016301//kinase activity;GO:0016740//transferase activity;GO:0050201//fucokinase activity	GO:0008150//biological_process	gi|31981685|ref|NM_172283.2|
442	Endocytosis	282	234852	153	435	27.54	77.59	1.49434	0	0	Chmp1a	Mus musculus chromatin modifying protein 1A (Chmp1a), mRNA	GO:0005575//cellular_component;GO:0005634//nucleus;GO:0005737//cytoplasm;GO:0005768//endosome;GO:0016020//membrane	GO:0005515//protein binding	GO:0006350//transcription;GO:0006810//transport;GO:0007049//cell cycle;GO:0008150//biological_process;GO:0015031//protein transport;GO:0045449//regulation of transcription;GO:0051301//cell division	gi|226874928|ref|NM_145606.3|
443	Phagosome	77	235661	23	100	4.14	17.84	2.10741	4.23e-10	2.96e-09	Dync1li1	Mus musculus dynein cytoplasmic 1 light intermediate chain 1 (Dync1li1), mRNA	GO:0000776//kinetochore;GO:0005694//chromosome;GO:0005737//cytoplasm;GO:0005868//cytoplasmic dynein complex;GO:0005874//microtubule;GO:0030286//dynein complex	GO:0000166//nucleotide binding;GO:0003774//motor activity;GO:0003777//microtubule motor activity;GO:0005524//ATP binding	GO:0006810//transport;GO:0007018//microtubule-based movement;GO:0007049//cell cycle;GO:0007067//mitosis;GO:0008152//metabolic process;GO:0046605//regulation of centrosome cycle;GO:0051301//cell division	gi|118130200|ref|NM_146229.2|
444	Cell cycle	-44	237222	82	38	14.76	6.78	-1.12234	4.27e-05	0.000166961	Ofd1	Mus musculus oral-facial-digital syndrome 1 gene homolog (human) (Ofd1), mRNA	GO:0005634//nucleus;GO:0005737//cytoplasm;GO:0005813//centrosome;GO:0005814//centriole;GO:0005856//cytoskeleton;GO:0005929//cilium;GO:0005929//cilium;GO:0005932//microtubule basal body;GO:0005932//microtubule basal body;GO:0042995//cell projection	GO:0003674//molecular_function;GO:0043014//alpha-tubulin binding;GO:0043015//gamma-tubulin binding	GO:0007067//mitosis;GO:0007099//centriole replication;GO:0030030//cell projection organization;GO:0035083//cilium axoneme assembly;GO:0060271//cilium morphogenesis;GO:0060271//cilium morphogenesis;GO:0060287//cilium movement involved in determination of left/right asymmetry	gi|225007604|ref|NM_177429.3|
445	Metabolic pathways (no map in kegg database)	-214	237823	396	182	71.27	32.46	-1.13463	8.57e-20	1.34e-18	Pfas	Mus musculus phosphoribosylformylglycinamidine synthase (FGAR amidotransferase) (Pfas), mRNA	GO:0005575//cellular_component;GO:0005737//cytoplasm	GO:0000166//nucleotide binding;GO:0003674//molecular_function;GO:0003824//catalytic activity;GO:0004642//phosphoribosylformylglycinamidine synthase activity;GO:0005524//ATP binding;GO:0016740//transferase activity;GO:0016874//ligase activity	GO:0006164//purine nucleotide biosynthetic process;GO:0006189//'de novo' IMP biosynthetic process;GO:0006541//glutamine metabolic process;GO:0008150//biological_process	gi|226958457|ref|NM_001159519.1|
446	B cell receptor signaling pathway	52	240168	48	100	8.64	17.84	1.04601	2.15e-05	8.84e-05	Rasgrp3	Mus musculus RAS, guanyl releasing protein 3 (Rasgrp3), transcript variant 2, mRNA	GO:0005737//cytoplasm;GO:0032045//guanyl-nucleotide exchange factor complex;GO:0048471//perinuclear region of cytoplasm	GO:0005088//Ras guanyl-nucleotide exchange factor activity;GO:0017016//Ras GTPase binding;GO:0017016//Ras GTPase binding;GO:0019900//kinase binding;GO:0046872//metal ion binding	GO:0007265//Ras protein signal transduction;GO:0043087//regulation of GTPase activity	gi|262072978|ref|NM_207246.4|
447	Phagosome	479	242341	272	751	48.96	133.96	1.45213	6.55e-13	6.21e-12	Atp6v0d2	Mus musculus ATPase, H+ transporting, lysosomal V0 subunit D2 (Atp6v0d2), mRNA	GO:0005768//endosome;GO:0005769//early endosome;GO:0016324//apical plasma membrane;GO:0033177//proton-transporting two-sector ATPase complex, proton-transporting domain;GO:0033179//proton-transporting V-type ATPase, V0 domain	GO:0015078//hydrogen ion transmembrane transporter activity	GO:0006810//transport;GO:0006811//ion transport;GO:0015986//ATP synthesis coupled proton transport;GO:0015992//proton transport	gi|225543206|ref|NM_175406.3|
448	Cell cycle	-331	245000	470	139	84.59	24.79	-1.77073	8.63e-44	2.07e-42	Atr	Mus musculus ataxia telangiectasia and Rad3 related (Atr), mRNA	GO:0001741//XY body;GO:0005634//nucleus;GO:0005634//nucleus;GO:0005694//chromosome	GO:0000166//nucleotide binding;GO:0003677//DNA binding;GO:0004672//protein kinase activity;GO:0004672//protein kinase activity;GO:0004674//protein serine/threonine kinase activity;GO:0005488//binding;GO:0005515//protein binding;GO:0005524//ATP binding;GO:0016301//kinase activity;GO:0016740//transferase activity;GO:0016773//phosphotransferase activity, alcohol group as acceptor;GO:0032405//MutLalp…	GO:0000077//DNA damage checkpoint;GO:0006281//DNA repair;GO:0006281//DNA repair;GO:0006468//protein phosphorylation;GO:0006974//response to DNA damage stimulus;GO:0006974//response to DNA damage stimulus;GO:0016310//phosphorylation;GO:0043393//regulation of protein binding	gi|189339265|ref|NM_019864.1|
449	Metabolic pathways (no map in kegg database)	-144	245841	272	128	48.96	22.83	-1.10067	1.84e-13	1.97e-12	Polr2h	Mus musculus polymerase (RNA) II (DNA directed) polypeptide H (Polr2h), mRNA	GO:0005575//cellular_component;GO:0005634//nucleus	GO:0003674//molecular_function;GO:0003899//DNA-directed RNA polymerase activity	GO:0006350//transcription;GO:0008150//biological_process	gi|133892587|ref|NM_145632.2|
450	Complement and coagulation cascades	-905	246707	1422	517	255.94	92.22	-1.47265	3.03e-99	9.21e-98	Emilin2	Mus musculus elastin microfibril interfacer 2 (Emilin2), mRNA	GO:0005576//extracellular region;GO:0005578//proteinaceous extracellular matrix	-	GO:0007155//cell adhesion	gi|148747228|ref|NM_145158.3|
451	Metabolic pathways (no map in kegg database)	83	257635	10	93	1.8	16.59	3.20425	1.54e-06	7.39e-06	Sdsl	Mus musculus serine dehydratase-like (Sdsl), mRNA	GO:0005575//cellular_component;GO:0005739//mitochondrion	GO:0003674//molecular_function;GO:0003824//catalytic activity;GO:0003941//L-serine ammonia-lyase activity;GO:0004794//L-threonine ammonia-lyase activity;GO:0016829//lyase activity;GO:0030170//pyridoxal phosphate binding	GO:0008150//biological_process;GO:0008152//metabolic process	gi|20589948|ref|NM_133902.2|
452	Ribosome	-52	267019	75	23	13.5	4.1	-1.71926	6.69e-08	3.75e-07	Rps15a	Mus musculus ribosomal protein S15A (Rps15a), mRNA	GO:0005622//intracellular;GO:0005739//mitochondrion;GO:0005840//ribosome;GO:0022627//cytosolic small ribosomal subunit;GO:0030529//ribonucleoprotein complex	GO:0003674//molecular_function;GO:0003735//structural constituent of ribosome	GO:0006412//translation;GO:0008150//biological_process	gi|46358374|ref|NM_170669.2|
453	Ribosome	165	269261	44	209	7.92	37.28	2.23483	4.97e-14	6.02e-13	Rpl12	Mus musculus ribosomal protein L12 (Rpl12), mRNA	GO:0005634//nucleus;GO:0005730//nucleolus;GO:0005737//cytoplasm	GO:0005515//protein binding	GO:0008150//biological_process	gi|160333552|ref|NM_009076.3|
454	Ribosome	32	270106	8	40	1.44	7.13	2.30783	7.34e-06	3.21e-05	Rpl13	Mus musculus ribosomal protein L13 (Rpl13), mRNA	GO:0005575//cellular_component	GO:0003674//molecular_function	GO:0008150//biological_process	gi|254675234|ref|NM_016738.5|
455	mTOR signaling pathway	-53	320119	97	44	17.46	7.85	-1.15329	5.31e-06	2.36e-05	Rps6kc1	Mus musculus ribosomal protein S6 kinase polypeptide 1 (Rps6kc1), mRNA	GO:0005575//cellular_component;GO:0005737//cytoplasm;GO:0016020//membrane	GO:0000166//nucleotide binding;GO:0003674//molecular_function;GO:0004672//protein kinase activity;GO:0004674//protein serine/threonine kinase activity;GO:0005515//protein binding;GO:0005524//ATP binding;GO:0016301//kinase activity;GO:0016740//transferase activity;GO:0035091//phosphatidylinositol binding	GO:0006468//protein phosphorylation;GO:0007154//cell communication;GO:0008150//biological_process	gi|294862299|ref|NM_178775.4|
456	Leukocyte transendothelial migration	263	320184	209	472	37.62	84.19	1.16215	3.33e-14	4.12e-13	Lrrc58	Mus musculus leucine rich repeat containing 58 (Lrrc58), mRNA	GO:0005575//cellular_component	GO:0003674//molecular_function;GO:0005515//protein binding	GO:0008150//biological_process	gi|110347494|ref|NM_177093.3|
457	Metabolic pathways (no map in kegg database)	-46	320685	88	42	15.84	7.49	-1.08053	3.95e-05	0.000155061	Dctd	Mus musculus dCMP deaminase (Dctd), transcript variant 1, mRNA	GO:0005575//cellular_component	GO:0003674//molecular_function;GO:0003824//catalytic activity;GO:0004132//dCMP deaminase activity;GO:0008270//zinc ion binding;GO:0016787//hydrolase activity;GO:0016810//hydrolase activity, acting on carbon-nitrogen (but not peptide) bonds;GO:0046872//metal ion binding	GO:0008150//biological_process;GO:0009165//nucleotide biosynthetic process	gi|238859569|ref|NM_178788.4|
458	Metabolic pathways (no map in kegg database)	226	320951	168	394	30.24	70.28	1.21666	4.2e-14	5.16e-13	Pisd	Mus musculus phosphatidylserine decarboxylase (Pisd), mRNA	GO:0005739//mitochondrion;GO:0005739//mitochondrion	GO:0004609//phosphatidylserine decarboxylase activity;GO:0016829//lyase activity;GO:0016831//carboxy-lyase activity	GO:0008654//phospholipid biosynthetic process	gi|126722756|ref|NM_177298.3|
459	Chemokine signaling pathway	63	330122	21	84	3.78	14.98	1.98658	1.88e-09	1.24e-08	Cxcl3	Mus musculus chemokine (C-X-C motif) ligand 3 (Cxcl3), mRNA	GO:0005575//cellular_component;GO:0005576//extracellular region;GO:0005615//extracellular space	GO:0005125//cytokine activity;GO:0005515//protein binding;GO:0008009//chemokine activity;GO:0008009//chemokine activity;GO:0008009//chemokine activity	GO:0006935//chemotaxis;GO:0006954//inflammatory response;GO:0006954//inflammatory response;GO:0006955//immune response;GO:0030593//neutrophil chemotaxis;GO:0030593//neutrophil chemotaxis	gi|142368523|ref|NM_203320.2|
460	Phagosome	225	338366	124	349	22.32	62.25	1.47974	6.28e-14	7.49e-13	Mia3	Mus musculus melanoma inhibitory activity 3 (Mia3), mRNA	GO:0005575//cellular_component;GO:0005783//endoplasmic reticulum;GO:0016020//membrane;GO:0016021//integral to membrane	GO:0003674//molecular_function	GO:0006810//transport;GO:0006887//exocytosis;GO:0008150//biological_process;GO:0015031//protein transport;GO:0016192//vesicle-mediated transport	gi|124001581|ref|NM_177389.3|
461	Metabolic pathways (no map in kegg database)	-3575	338371	5875	2300	1057.4	410.26	-1.36591	0	0	A730011L01Rik	Mus musculus RIKEN cDNA A730011L01 gene (A730011L01Rik), transcript variant 2, mRNA	GO:0005575//cellular_component	GO:0003674//molecular_function;GO:0004518//nuclease activity;GO:0004519//endonuclease activity;GO:0016787//hydrolase activity	GO:0006281//DNA repair;GO:0006974//response to DNA damage stimulus;GO:0008150//biological_process	gi|257467542|ref|NM_177394.3|
462	Endocytosis	140	347722	44	184	7.92	32.82	2.051	4.97e-14	6.02e-13	Agap1	Mus musculus ArfGAP with GTPase domain, ankyrin repeat and PH domain 1 (Agap1), transcript variant 1, mRNA	GO:0005622//intracellular;GO:0005737//cytoplasm;GO:0005829//cytosol	GO:0000166//nucleotide binding;GO:0003924//GTPase activity;GO:0005096//GTPase activator activity;GO:0005525//GTP binding;GO:0008060//ARF GTPase activator activity;GO:0008270//zinc ion binding;GO:0046872//metal ion binding	GO:0006184//GTP catabolic process;GO:0006810//transport;GO:0007264//small GTPase mediated signal transduction;GO:0015031//protein transport;GO:0032312//regulation of ARF GTPase activity	gi|80978935|ref|NM_178119.3|
463	Ribosome	322	381438	285	607	51.3	108.27	1.0776	4.87e-13	4.72e-12	Gm5148	Mus musculus predicted gene 5148 (Gm5148), mRNA	GO:0005575//cellular_component	GO:0003674//molecular_function	GO:0008150//biological_process	gi|142348074|ref|NM_198657.2|
464	Protein processing in endoplasmic reticulum	156	381626	146	302	26.28	53.87	1.03552	1.51e-13	1.64e-12	Rbm33	Mus musculus RNA binding motif protein 33 (Rbm33), mRNA	GO:0005575//cellular_component	GO:0003674//molecular_function;GO:0003676//nucleic acid binding	GO:0008150//biological_process	gi|145966791|ref|NM_028234.1|
465	Metabolic pathways (no map in kegg database)	-38	382985	74	36	13.32	6.42	-1.05295	0.00022624	0.000789719	Rrm2b	Mus musculus ribonucleotide reductase M2 B (TP53 inducible) (Rrm2b), mRNA	GO:0005634//nucleus;GO:0005737//cytoplasm;GO:0005739//mitochondrion	GO:0004748//ribonucleoside-diphosphate reductase activity;GO:0004748//ribonucleoside-diphosphate reductase activity;GO:0016491//oxidoreductase activity;GO:0046872//metal ion binding;GO:0046914//transition metal ion binding	GO:0001822//kidney development;GO:0003014//renal system process;GO:0006260//DNA replication;GO:0006264//mitochondrial DNA replication;GO:0006281//DNA repair;GO:0006281//DNA repair;GO:0006917//induction of apoptosis;GO:0006974//response to DNA damage stimulus;GO:0006979//response to oxidative stress;GO:0009186//deoxyribonucleoside diphosphate metabolic process;GO:0009200//deoxyribonucleoside triph…	gi|41054951|ref|NM_199476.1|
466	Metabolic pathways (no map in kegg database)	-505	433256	885	380	159.28	67.78	-1.23263	5.87e-48	1.45e-46	Acsl5	Mus musculus acyl-CoA synthetase long-chain family member 5 (Acsl5), mRNA	GO:0005739//mitochondrion;GO:0005739//mitochondrion;GO:0005739//mitochondrion;GO:0005741//mitochondrial outer membrane;GO:0005743//mitochondrial inner membrane;GO:0005783//endoplasmic reticulum;GO:0005783//endoplasmic reticulum;GO:0016020//membrane;GO:0016021//integral to membrane	GO:0000166//nucleotide binding;GO:0003824//catalytic activity;GO:0004467//long-chain fatty acid-CoA ligase activity;GO:0004467//long-chain fatty acid-CoA ligase activity;GO:0005524//ATP binding;GO:0016874//ligase activity	GO:0006629//lipid metabolic process;GO:0006631//fatty acid metabolic process;GO:0008152//metabolic process;GO:0008654//phospholipid biosynthetic process;GO:0010747//positive regulation of plasma membrane long-chain fatty acid transport;GO:0010867//positive regulation of triglyceride biosynthetic process;GO:0015908//fatty acid transport;GO:0032000//positive regulation of fatty acid beta-oxidation	gi|75992928|ref|NM_027976.2|
467	Microbial metabolism in diverse environments	30	433273	0	30	0.01	5.35	9.0634	1.07e-09	7.27e-09	Gm5523	Mus musculus predicted pseudogene 5523 (Gm5523), non-coding RNA	-	-	-	gi|163838605|ref|NR_004447.1|
468	Microbial metabolism in diverse environments	31	433274	1	31	1.01	6.35	10.0634	1	1	Gm5524	Mus musculus predicted pseudogene 5523 (Gm5524), non-coding RNA	-	-	-	gi|163838605|ref|NR_004447.2|
469	Cell cycle	455	433759	201	656	36.18	117.01	1.69337	0	0	Hdac1	Mus musculus histone deacetylase 1 (Hdac1), mRNA	GO:0000118//histone deacetylase complex;GO:0000118//histone deacetylase complex;GO:0000785//chromatin;GO:0000792//heterochromatin;GO:0005634//nucleus;GO:0005634//nucleus;GO:0005634//nucleus;GO:0005737//cytoplasm;GO:0016581//NuRD complex;GO:0043025//neuronal cell body;GO:0043234//protein complex	GO:0003677//DNA binding;GO:0003682//chromatin binding;GO:0003700//sequence-specific DNA binding transcription factor activity;GO:0003714//transcription corepressor activity;GO:0004407//histone deacetylase activity;GO:0004407//histone deacetylase activity;GO:0004407//histone deacetylase activity;GO:0005515//protein binding;GO:0008134//transcription factor binding;GO:0016564//transcription represso…	GO:0006350//transcription;GO:0007492//endoderm development;GO:0007492//endoderm development;GO:0008285//negative regulation of cell proliferation;GO:0010553//negative regulation of gene-specific transcription from RNA polymerase II promoter;GO:0016481//negative regulation of transcription;GO:0016568//chromatin modification;GO:0016568//chromatin modification;GO:0016575//histone deacetylation;GO:00…	gi|118130866|ref|NM_008228.2|
470	Metabolic pathways (no map in kegg database)	84	626009	31	115	5.58	20.51	1.87799	4.08e-12	3.47e-11	Gm6644	Mus musculus predicted gene 6644 (Gm6644), non-coding RNA	-	-	-	gi|255522956|ref|NR_028277.1|

## Sheet: Sheet2
WEGO未去重
		q-r	Gene	RawIntensity-ruoduRD	RawIntensity-qiangduQD	TPM-ruoduRD	TPM-qiangduQD	log2 Ratio(qiangduQD/ruoduRD)	P-Value	FDR	Symbol	Description	GO Component	GO Function	GO Process	transcriptID
1	Microbial metabolism in diverse environments	30	433273	0	30	0.01	5.35	9.0634	1.07e-09	7.27e-09	Gm5523	Mus musculus predicted pseudogene 5523 (Gm5523), non-coding RNA	-	-	-	gi|163838605|ref|NR_004447.1|
2	Microbial metabolism in diverse environments	31	75731	5	36	0.9	6.42	2.83458	2.75e-05	0.000110762	5133401N09Rik	Mus musculus RIKEN cDNA 5133401N09 gene (5133401N09Rik), transcript variant 1, mRNA	GO:0005575//cellular_component	GO:0000166//nucleotide binding;GO:0003674//molecular_function;GO:0004765//shikimate kinase activity;GO:0005524//ATP binding;GO:0016301//kinase activity;GO:0016740//transferase activity;GO:0046316//gluconokinase activity	GO:0005975//carbohydrate metabolic process;GO:0008150//biological_process	gi|298493328|ref|NM_198004.3|
3	Microbial metabolism in diverse environments	93	319625	28	121	5.04	21.58	2.0982	1.71e-11	1.36e-10	Galm	Mus musculus galactose mutarotase (Galm), mRNA	GO:0005575//cellular_component;GO:0005737//cytoplasm	GO:0003824//catalytic activity;GO:0004034//aldose 1-epimerase activity;GO:0004034//aldose 1-epimerase activity;GO:0016853//isomerase activity;GO:0030246//carbohydrate binding;GO:0042803//protein homodimerization activity	GO:0005975//carbohydrate metabolic process;GO:0005975//carbohydrate metabolic process;GO:0019318//hexose metabolic process	gi|146198545|ref|NM_176963.4|
4	Microbial metabolism in diverse environments	178	17772	70	248	12.6	44.24	1.81193	0	0	Mtm1	Mus musculus X-linked myotubular myopathy gene 1 (Mtm1), transcript variant 3, mRNA	-	GO:0004721//phosphoprotein phosphatase activity;GO:0004725//protein tyrosine phosphatase activity;GO:0016787//hydrolase activity;GO:0016791//phosphatase activity	GO:0016311//dephosphorylation;GO:0046716//muscle cell homeostasis	gi|255958299|ref|NM_019926.3|
5	Microbial metabolism in diverse environments	7130	11674	3430	10560	617.34	1883.61	1.60936	0	0	Aldoa	Mus musculus aldolase A, fructose-bisphosphate (Aldoa), transcript variant 1, mRNA	GO:0005737//cytoplasm;GO:0005739//mitochondrion;GO:0019861//flagellum	GO:0003824//catalytic activity;GO:0004332//fructose-bisphosphate aldolase activity;GO:0004332//fructose-bisphosphate aldolase activity;GO:0016829//lyase activity	GO:0006096//glycolysis;GO:0008152//metabolic process;GO:0008152//metabolic process	gi|293597566|ref|NM_001177307.1|
6	Microbial metabolism in diverse environments	61	11690	30	91	5.4	16.23	1.58763	2.18e-08	1.29e-07	Alox5ap	Mus musculus arachidonate 5-lipoxygenase activating protein (Alox5ap), mRNA	GO:0005634//nucleus;GO:0005634//nucleus;GO:0005635//nuclear envelope;GO:0005783//endoplasmic reticulum;GO:0016020//membrane;GO:0016021//integral to membrane	GO:0004051//arachidonate 5-lipoxygenase activity;GO:0005515//protein binding;GO:0008047//enzyme activator activity;GO:0019899//enzyme binding;GO:0042803//protein homodimerization activity;GO:0046982//protein heterodimerization activity	GO:0002540//leukotriene production involved in inflammatory response;GO:0006691//leukotriene metabolic process;GO:0019370//leukotriene biosynthetic process;GO:0019370//leukotriene biosynthetic process;GO:0019370//leukotriene biosynthetic process;GO:0019370//leukotriene biosynthetic process;GO:0019372//lipoxygenase pathway;GO:0070207//protein homotrimerization	gi|33563241|ref|NM_009663.1|
7	Microbial metabolism in diverse environments	1310	19244	669	1979	120.41	353	1.55171	1.09e-12	1e-11	Ptp4a2	Mus musculus protein tyrosine phosphatase 4a2 (Ptp4a2), transcript variant 1, mRNA	GO:0005737//cytoplasm;GO:0005768//endosome;GO:0005886//plasma membrane;GO:0016020//membrane	GO:0004721//phosphoprotein phosphatase activity;GO:0004725//protein tyrosine phosphatase activity;GO:0016787//hydrolase activity;GO:0016791//phosphatase activity	GO:0006470//protein dephosphorylation;GO:0016311//dephosphorylation	gi|258613924|ref|NM_008974.4|
8	Microbial metabolism in diverse environments	88	17769	46	134	8.28	23.9	1.52931	3.6e-11	2.76e-10	Mthfr	Mus musculus 5,10-methylenetetrahydrofolate reductase (Mthfr), transcript variant 2, mRNA	GO:0005625//soluble fraction	GO:0004489//methylenetetrahydrofolate reductase (NADPH) activity;GO:0004489//methylenetetrahydrofolate reductase (NADPH) activity;GO:0004489//methylenetetrahydrofolate reductase (NADPH) activity;GO:0016491//oxidoreductase activity;GO:0050660//flavin adenine dinucleotide binding;GO:0050661//NADP binding	GO:0006555//methionine metabolic process;GO:0009086//methionine biosynthetic process;GO:0046653//tetrahydrofolate metabolic process;GO:0055114//oxidation-reduction process	gi|239985492|ref|NM_010840.3|
9	Microbial metabolism in diverse environments	86	19250	49	135	8.82	24.08	1.44898	1.73e-10	1.25e-09	Ptpn14	Mus musculus protein tyrosine phosphatase, non-receptor type 14 (Ptpn14), mRNA	GO:0005737//cytoplasm;GO:0005856//cytoskeleton	GO:0004721//phosphoprotein phosphatase activity;GO:0004725//protein tyrosine phosphatase activity;GO:0005488//binding;GO:0016787//hydrolase activity;GO:0016791//phosphatase activity	GO:0006470//protein dephosphorylation;GO:0016311//dephosphorylation	gi|110825985|ref|NM_008976.2|
10	Microbial metabolism in diverse environments	302	76238	176	478	31.68	85.26	1.4283	0	0	Grhpr	Mus musculus glyoxylate reductase/hydroxypyruvate reductase (Grhpr), mRNA	GO:0005829//cytosol	GO:0003824//catalytic activity;GO:0005488//binding;GO:0008465//glycerate dehydrogenase activity;GO:0016491//oxidoreductase activity;GO:0016616//oxidoreductase activity, acting on the CH-OH group of donors, NAD or NADP as acceptor;GO:0016618//hydroxypyruvate reductase activity;GO:0016618//hydroxypyruvate reductase activity;GO:0030267//glyoxylate reductase (NADP) activity;GO:0030267//glyoxylate red…	GO:0008152//metabolic process;GO:0043648//dicarboxylic acid metabolic process;GO:0055114//oxidation-reduction process	gi|17933767|ref|NM_080289.1|
11	Microbial metabolism in diverse environments	69	66681	43	112	7.74	19.98	1.36815	2.65e-08	1.55e-07	Pgm1	Mus musculus phosphoglucomutase 1 (Pgm1), mRNA	GO:0005737//cytoplasm	GO:0000287//magnesium ion binding;GO:0004614//phosphoglucomutase activity;GO:0004614//phosphoglucomutase activity;GO:0004614//phosphoglucomutase activity;GO:0008973//phosphopentomutase activity;GO:0016853//isomerase activity;GO:0016868//intramolecular transferase activity, phosphotransferases;GO:0046872//metal ion binding	GO:0005975//carbohydrate metabolic process;GO:0006006//glucose metabolic process;GO:0006006//glucose metabolic process;GO:0008152//metabolic process	gi|118130267|ref|NM_025700.2|
12	Microbial metabolism in diverse environments	36	270076	24	60	4.32	10.7	1.30851	8.77e-05	0.000326466	Gcdh	Mus musculus glutaryl-Coenzyme A dehydrogenase (Gcdh), nuclear gene encoding mitochondrial protein, transcript variant 2, mRNA	GO:0005739//mitochondrion;GO:0005739//mitochondrion;GO:0005739//mitochondrion;GO:0005743//mitochondrial inner membrane	GO:0000062//fatty-acyl-CoA binding;GO:0003995//acyl-CoA dehydrogenase activity;GO:0004361//glutaryl-CoA dehydrogenase activity;GO:0004361//glutaryl-CoA dehydrogenase activity;GO:0016491//oxidoreductase activity;GO:0016627//oxidoreductase activity, acting on the CH-CH group of donors;GO:0050660//flavin adenine dinucleotide binding;GO:0050660//flavin adenine dinucleotide binding	GO:0006637//acyl-CoA metabolic process;GO:0008152//metabolic process;GO:0019395//fatty acid oxidation;GO:0046949//fatty-acyl-CoA biosynthetic process;GO:0055114//oxidation-reduction process	gi|113680426|ref|NM_001044744.1|
13	Microbial metabolism in diverse environments	213	212032	143	356	25.74	63.5	1.30274	0	0	Hk3	Mus musculus hexokinase 3 (Hk3), nuclear gene encoding mitochondrial protein, mRNA	GO:0005739//mitochondrion;GO:0043234//protein complex	GO:0000166//nucleotide binding;GO:0004396//hexokinase activity;GO:0004396//hexokinase activity;GO:0005524//ATP binding;GO:0016301//kinase activity;GO:0016740//transferase activity;GO:0016773//phosphotransferase activity, alcohol group as acceptor;GO:0019899//enzyme binding;GO:0042562//hormone binding	GO:0005975//carbohydrate metabolic process;GO:0006096//glycolysis;GO:0046835//carbohydrate phosphorylation	gi|146198855|ref|NM_001033245.3|
14	Microbial metabolism in diverse environments	50	30949	36	86	6.48	15.34	1.24323	6.13e-06	2.71e-05	Lcmt1	Mus musculus leucine carboxyl methyltransferase 1 (Lcmt1), mRNA	GO:0005575//cellular_component	GO:0003880//protein C-terminal carboxyl O-methyltransferase activity;GO:0008168//methyltransferase activity;GO:0016740//transferase activity	GO:0006481//C-terminal protein methylation	gi|42794772|ref|NM_025304.3|
15	Microbial metabolism in diverse environments	55	269823	41	96	7.38	17.12	1.21399	2.7e-06	1.25e-05	Pon3	Mus musculus paraoxonase 3 (Pon3), mRNA	GO:0005576//extracellular region;GO:0005792//microsome	GO:0004063//aryldialkylphosphatase activity;GO:0004064//arylesterase activity;GO:0016787//hydrolase activity;GO:0046872//metal ion binding	-	gi|27370509|ref|NM_173006.1|
16	Microbial metabolism in diverse environments	75	11810	56	131	10.08	23.37	1.21316	4.17e-08	2.39e-07	Apobec1	Mus musculus apolipoprotein B mRNA editing enzyme, catalytic polypeptide 1 (Apobec1), transcript variant 1, mRNA	-	GO:0003824//catalytic activity;GO:0004126//cytidine deaminase activity;GO:0008270//zinc ion binding;GO:0016787//hydrolase activity;GO:0016814//hydrolase activity, acting on carbon-nitrogen (but not peptide) bonds, in cyclic amidines;GO:0017091//AU-rich element binding;GO:0046872//metal ion binding	GO:0006397//mRNA processing;GO:0006970//response to osmotic stress;GO:0009972//cytidine deamination;GO:0010332//response to gamma radiation;GO:0016554//cytidine to uridine editing;GO:0016554//cytidine to uridine editing;GO:0016556//mRNA modification;GO:0016556//mRNA modification;GO:0042127//regulation of cell proliferation;GO:0042157//lipoprotein metabolic process;GO:0042158//lipoprotein biosynth…	gi|118130296|ref|NM_031159.3|
17	Microbial metabolism in diverse environments	347	19260	289	636	52.01	113.44	1.12507	0	0	Ptpn22	Mus musculus protein tyrosine phosphatase, non-receptor type 22 (lymphoid) (Ptpn22), mRNA	GO:0005737//cytoplasm	GO:0004721//phosphoprotein phosphatase activity;GO:0004725//protein tyrosine phosphatase activity;GO:0004872//receptor activity;GO:0016787//hydrolase activity;GO:0016791//phosphatase activity	GO:0006470//protein dephosphorylation;GO:0006470//protein dephosphorylation;GO:0016311//dephosphorylation;GO:0030217//T cell differentiation;GO:0050852//T cell receptor signaling pathway	gi|6679554|ref|NM_008979.1|
18	Microbial metabolism in diverse environments	355	20917	314	669	56.51	119.33	1.07838	0	0	Suclg2	Mus musculus succinate-Coenzyme A ligase, GDP-forming, beta subunit (Suclg2), nuclear gene encoding mitochondrial protein, mRNA	GO:0005739//mitochondrion;GO:0005739//mitochondrion;GO:0005739//mitochondrion;GO:0045244//succinate-CoA ligase complex (GDP-forming)	GO:0000166//nucleotide binding;GO:0003824//catalytic activity;GO:0004776//succinate-CoA ligase (GDP-forming) activity;GO:0004776//succinate-CoA ligase (GDP-forming) activity;GO:0004777//succinate-semialdehyde dehydrogenase activity;GO:0005524//ATP binding;GO:0005525//GTP binding;GO:0016874//ligase activity;GO:0019003//GDP binding;GO:0046982//protein heterodimerization activity	GO:0006099//tricarboxylic acid cycle;GO:0006099//tricarboxylic acid cycle;GO:0006104//succinyl-CoA metabolic process;GO:0006105//succinate metabolic process;GO:0008152//metabolic process;GO:0008152//metabolic process	gi|165972308|ref|NM_011507.2|
19	Microbial metabolism in diverse environments	87	110460	82	169	14.76	30.14	1.02999	4.63e-08	2.65e-07	Acat2	Mus musculus acetyl-Coenzyme A acetyltransferase 2 (Acat2), mRNA	GO:0005737//cytoplasm;GO:0005739//mitochondrion;GO:0005829//cytosol	GO:0003824//catalytic activity;GO:0003985//acetyl-CoA C-acetyltransferase activity;GO:0003985//acetyl-CoA C-acetyltransferase activity;GO:0008415//acyltransferase activity;GO:0016740//transferase activity;GO:0016747//transferase activity, transferring acyl groups other than amino-acyl groups	GO:0008152//metabolic process	gi|148747460|ref|NM_009338.3|
20	Microbial metabolism in diverse environments	-411	69748	546	135	98.27	24.08	-2.02892	1.83e-60	4.93e-59	Aldh16a1	Mus musculus aldehyde dehydrogenase 16 family, member A1 (Aldh16a1), mRNA	GO:0005575//cellular_component	GO:0003674//molecular_function;GO:0016491//oxidoreductase activity	GO:0008150//biological_process;GO:0008152//metabolic process;GO:0055114//oxidation-reduction process	gi|26080428|ref|NM_145954.1|
21	Microbial metabolism in diverse environments	-1372	269951	1826	454	328.65	80.98	-2.02091	6.15e-197	2.06e-195	Idh2	Mus musculus isocitrate dehydrogenase 2 (NADP+), mitochondrial (Idh2), nuclear gene encoding mitochondrial protein, mRNA	GO:0005739//mitochondrion;GO:0005739//mitochondrion;GO:0005743//mitochondrial inner membrane	GO:0000287//magnesium ion binding;GO:0004450//isocitrate dehydrogenase (NADP+) activity;GO:0004450//isocitrate dehydrogenase (NADP+) activity;GO:0016491//oxidoreductase activity;GO:0016616//oxidoreductase activity, acting on the CH-OH group of donors, NAD or NADP as acceptor;GO:0046872//metal ion binding;GO:0051287//NAD binding	GO:0006097//glyoxylate cycle;GO:0006099//tricarboxylic acid cycle;GO:0006102//isocitrate metabolic process;GO:0006950//response to stress;GO:0008152//metabolic process;GO:0055114//oxidation-reduction process	gi|225579032|ref|NM_173011.2|
22	Microbial metabolism in diverse environments	-5781	21991	8591	2810	1546.23	501.23	-1.62521	0	0	Tpi1	Mus musculus triosephosphate isomerase 1 (Tpi1), mRNA	GO:0005625//soluble fraction;GO:0005634//nucleus;GO:0005829//cytosol	GO:0003824//catalytic activity;GO:0004807//triose-phosphate isomerase activity;GO:0004807//triose-phosphate isomerase activity;GO:0004807//triose-phosphate isomerase activity;GO:0004807//triose-phosphate isomerase activity;GO:0016853//isomerase activity;GO:0016853//isomerase activity	GO:0005975//carbohydrate metabolic process;GO:0006006//glucose metabolic process;GO:0006094//gluconeogenesis;GO:0006096//glycolysis;GO:0006098//pentose-phosphate shunt;GO:0006633//fatty acid biosynthetic process;GO:0007275//multicellular organismal development;GO:0008152//metabolic process;GO:0008152//metabolic process;GO:0008610//lipid biosynthetic process;GO:0009790//embryo development;GO:00196…	gi|226958348|ref|NM_009415.2|
23	Microbial metabolism in diverse environments	-528	66171	802	274	144.35	48.87	-1.56255	8.81e-62	2.38e-60	Pgls	Mus musculus 6-phosphogluconolactonase (Pgls), mRNA	GO:0005625//soluble fraction;GO:0005737//cytoplasm	GO:0016787//hydrolase activity;GO:0017057//6-phosphogluconolactonase activity;GO:0017057//6-phosphogluconolactonase activity;GO:0048029//monosaccharide binding	GO:0005975//carbohydrate metabolic process;GO:0006098//pentose-phosphate shunt;GO:0009051//pentose-phosphate shunt, oxidative branch	gi|146134913|ref|NM_025396.3|
24	Microbial metabolism in diverse environments	-846	67834	1320	474	237.58	84.55	-1.49054	6.69e-94	2.02e-92	Idh3a	Mus musculus isocitrate dehydrogenase 3 (NAD+) alpha (Idh3a), nuclear gene encoding mitochondrial protein, mRNA	GO:0005739//mitochondrion;GO:0005739//mitochondrion	GO:0000287//magnesium ion binding;GO:0004449//isocitrate dehydrogenase (NAD+) activity;GO:0004449//isocitrate dehydrogenase (NAD+) activity;GO:0016491//oxidoreductase activity;GO:0016616//oxidoreductase activity, acting on the CH-OH group of donors, NAD or NADP as acceptor;GO:0046872//metal ion binding;GO:0051287//NAD binding	GO:0006099//tricarboxylic acid cycle;GO:0006099//tricarboxylic acid cycle;GO:0006102//isocitrate metabolic process;GO:0006103//2-oxoglutarate metabolic process;GO:0006734//NADH metabolic process;GO:0055114//oxidation-reduction process	gi|31560055|ref|NM_029573.2|
25	Microbial metabolism in diverse environments	-2236	27053	3504	1268	630.66	226.18	-1.47939	2.47e-243	8.45e-242	Asns	Mus musculus asparagine synthetase (Asns), mRNA	GO:0005625//soluble fraction	GO:0000166//nucleotide binding;GO:0004066//asparagine synthase (glutamine-hydrolyzing) activity;GO:0004066//asparagine synthase (glutamine-hydrolyzing) activity;GO:0005524//ATP binding;GO:0016874//ligase activity;GO:0042803//protein homodimerization activity;GO:0048037//cofactor binding	GO:0006529//asparagine biosynthetic process;GO:0006529//asparagine biosynthetic process;GO:0006541//glutamine metabolic process;GO:0008152//metabolic process;GO:0008652//cellular amino acid biosynthetic process	gi|146134364|ref|NM_012055.3|
26	Microbial metabolism in diverse environments	-1573	74035	2557	984	460.22	175.52	-1.39069	1.86e-162	6.11e-161	Nol9	Mus musculus nucleolar protein 9 (Nol9), transcript variant 1, mRNA	GO:0005575//cellular_component;GO:0005634//nucleus	GO:0003674//molecular_function	GO:0008150//biological_process	gi|227430357|ref|NM_001159599.1|
27	Microbial metabolism in diverse environments	-217	72145	358	141	64.43	25.15	-1.35717	2.16e-23	3.8e-22	Wdfy3	Mus musculus WD repeat and FYVE domain containing 3 (Wdfy3), mRNA	GO:0005635//nuclear envelope;GO:0005737//cytoplasm;GO:0005776//autophagic vacuole;GO:0016020//membrane;GO:0019898//extrinsic to membrane;GO:0044444//cytoplasmic part	GO:0003831//beta-N-acetylglucosaminylglycopeptide beta-1,4-galactosyltransferase activity;GO:0003831//beta-N-acetylglucosaminylglycopeptide beta-1,4-galactosyltransferase activity;GO:0005488//binding;GO:0005545//1-phosphatidylinositol binding;GO:0008270//zinc ion binding;GO:0016740//transferase activity;GO:0016757//transferase activity, transferring glycosyl groups;GO:0046872//metal ion binding	GO:0008152//metabolic process	gi|270483844|ref|NM_172882.3|
28	Microbial metabolism in diverse environments	-1624	56421	2732	1108	491.71	197.64	-1.31493	2.49e-159	8.11e-158	Pfkp	Mus musculus phosphofructokinase, platelet (Pfkp), mRNA	GO:0005625//soluble fraction;GO:0005737//cytoplasm;GO:0005829//cytosol;GO:0005945//6-phosphofructokinase complex;GO:0005945//6-phosphofructokinase complex	GO:0000166//nucleotide binding;GO:0003872//6-phosphofructokinase activity;GO:0003872//6-phosphofructokinase activity;GO:0003872//6-phosphofructokinase activity;GO:0005524//ATP binding;GO:0005524//ATP binding;GO:0016301//kinase activity;GO:0016740//transferase activity;GO:0046872//metal ion binding;GO:0070095//fructose-6-phosphate binding	GO:0006002//fructose 6-phosphate metabolic process;GO:0006096//glycolysis;GO:0006096//glycolysis;GO:0006096//glycolysis;GO:0030388//fructose 1,6-bisphosphate metabolic process;GO:0046835//carbohydrate phosphorylation;GO:0051289//protein homotetramerization	gi|142384557|ref|NM_019703.3|
29	Microbial metabolism in diverse environments	-119	20425	204	85	36.72	15.16	-1.2763	7.73e-13	7.23e-12	Shmt1	Mus musculus serine hydroxymethyltransferase 1 (soluble) (Shmt1), nuclear gene encoding mitochondrial protein, mRNA	GO:0005737//cytoplasm;GO:0005739//mitochondrion;GO:0005829//cytosol	GO:0003824//catalytic activity;GO:0004372//glycine hydroxymethyltransferase activity;GO:0004372//glycine hydroxymethyltransferase activity;GO:0008168//methyltransferase activity;GO:0008732//L-allo-threonine aldolase activity;GO:0016597//amino acid binding;GO:0016740//transferase activity;GO:0030170//pyridoxal phosphate binding;GO:0030170//pyridoxal phosphate binding;GO:0042802//identical protein …	GO:0006544//glycine metabolic process;GO:0006544//glycine metabolic process;GO:0006545//glycine biosynthetic process;GO:0006563//L-serine metabolic process;GO:0006730//one-carbon metabolic process;GO:0019264//glycine biosynthetic process from serine;GO:0051289//protein homotetramerization	gi|67846102|ref|NM_009171.2|
30	Microbial metabolism in diverse environments	-39	14871	68	29	12.24	5.17	-1.24337	5.45e-05	0.000209438	Gstt1	Mus musculus glutathione S-transferase, theta 1 (Gstt1), mRNA	GO:0005634//nucleus;GO:0005737//cytoplasm;GO:0005829//cytosol	GO:0004364//glutathione transferase activity;GO:0004364//glutathione transferase activity;GO:0004364//glutathione transferase activity;GO:0004602//glutathione peroxidase activity;GO:0016740//transferase activity	GO:0006749//glutathione metabolic process;GO:0006749//glutathione metabolic process	gi|160298218|ref|NM_008185.3|
31	Microbial metabolism in diverse environments	-463	52538	815	352	146.69	62.79	-1.22416	7.67e-44	1.84e-42	Acaa2	Mus musculus acetyl-Coenzyme A acyltransferase 2 (mitochondrial 3-oxoacyl-Coenzyme A thiolase) (Acaa2), nuclear gene encoding mitochondrial protein, mRNA	GO:0005739//mitochondrion;GO:0005739//mitochondrion;GO:0005739//mitochondrion;GO:0005743//mitochondrial inner membrane;GO:0005759//mitochondrial matrix	GO:0003824//catalytic activity;GO:0003988//acetyl-CoA C-acyltransferase activity;GO:0003988//acetyl-CoA C-acyltransferase activity;GO:0008415//acyltransferase activity;GO:0016740//transferase activity;GO:0016747//transferase activity, transferring acyl groups other than amino-acyl groups	GO:0006084//acetyl-CoA metabolic process;GO:0006629//lipid metabolic process;GO:0006631//fatty acid metabolic process;GO:0006635//fatty acid beta-oxidation;GO:0008152//metabolic process	gi|142366266|ref|NM_177470.3|
32	Microbial metabolism in diverse environments	-1689	107272	3100	1411	557.95	251.68	-1.14855	3.07e-146	9.94e-145	Psat1	Mus musculus phosphoserine aminotransferase 1 (Psat1), mRNA	-	GO:0003824//catalytic activity;GO:0004648//O-phospho-L-serine:2-oxoglutarate aminotransferase activity;GO:0008483//transaminase activity;GO:0016740//transferase activity;GO:0030170//pyridoxal phosphate binding	GO:0006564//L-serine biosynthetic process;GO:0008152//metabolic process;GO:0008652//cellular amino acid biosynthetic process	gi|54292131|ref|NM_177420.1|
33	Microbial metabolism in diverse environments	-1074	74551	2005	931	360.86	166.06	-1.11973	1.57e-91	4.73e-90	Pck2	Mus musculus phosphoenolpyruvate carboxykinase 2 (mitochondrial) (Pck2), nuclear gene encoding mitochondrial protein, mRNA	GO:0005625//soluble fraction;GO:0005739//mitochondrion;GO:0005739//mitochondrion;GO:0005739//mitochondrion	GO:0000166//nucleotide binding;GO:0004611//phosphoenolpyruvate carboxykinase activity;GO:0004611//phosphoenolpyruvate carboxykinase activity;GO:0004613//phosphoenolpyruvate carboxykinase (GTP) activity;GO:0004613//phosphoenolpyruvate carboxykinase (GTP) activity;GO:0005525//GTP binding;GO:0016829//lyase activity;GO:0016831//carboxy-lyase activity;GO:0017076//purine nucleotide binding;GO:0046872//…	GO:0006094//gluconeogenesis;GO:0006094//gluconeogenesis;GO:0006107//oxaloacetate metabolic process	gi|142382732|ref|NM_028994.2|
34	Microbial metabolism in diverse environments	-222	14381	415	193	74.69	34.43	-1.11725	3.29e-20	5.22e-19	G6pdx	Mus musculus glucose-6-phosphate dehydrogenase X-linked (G6pdx), mRNA	GO:0005625//soluble fraction;GO:0005634//nucleus;GO:0005792//microsome;GO:0005829//cytosol	GO:0003824//catalytic activity;GO:0004345//glucose-6-phosphate dehydrogenase activity;GO:0004345//glucose-6-phosphate dehydrogenase activity;GO:0004345//glucose-6-phosphate dehydrogenase activity;GO:0004345//glucose-6-phosphate dehydrogenase activity;GO:0005488//binding;GO:0005529//sugar binding;GO:0005536//glucose binding;GO:0016491//oxidoreductase activity;GO:0042803//protein homodimerization a…	GO:0001816//cytokine production;GO:0001998//angiotensin mediated vasoconstriction involved in regulation of systemic arterial blood pressure;GO:0002033//vasodilation by angiotensin involved in regulation of systemic arterial blood pressure;GO:0005975//carbohydrate metabolic process;GO:0006006//glucose metabolic process;GO:0006098//pentose-phosphate shunt;GO:0006741//NADP biosynthetic process;GO:0…	gi|50053914|ref|NM_008062.2|
35	Microbial metabolism in diverse environments	-207	52635	405	198	72.89	35.32	-1.04524	6.87e-18	1.03e-16	Esyt2	Mus musculus extended synaptotagmin-like protein 2 (Esyt2), mRNA	GO:0005575//cellular_component;GO:0005886//plasma membrane;GO:0016020//membrane;GO:0016021//integral to membrane	GO:0003674//molecular_function	GO:0008150//biological_process	gi|76096371|ref|NM_028731.5|
36	Microbial metabolism in diverse environments	-1583	14751	3178	1595	571.98	284.5	-1.00754	1.81e-121	5.72e-120	Gpi1	Mus musculus glucose phosphate isomerase 1 (Gpi1), mRNA	GO:0005576//extracellular region;GO:0005615//extracellular space;GO:0005625//soluble fraction;GO:0005737//cytoplasm;GO:0005737//cytoplasm;GO:0005829//cytosol;GO:0019717//synaptosome	GO:0004347//glucose-6-phosphate isomerase activity;GO:0004347//glucose-6-phosphate isomerase activity;GO:0004347//glucose-6-phosphate isomerase activity;GO:0004347//glucose-6-phosphate isomerase activity;GO:0005125//cytokine activity;GO:0005515//protein binding;GO:0008083//growth factor activity;GO:0016853//isomerase activity;GO:0016866//intramolecular transferase activity;GO:0048029//monosacchar…	GO:0001525//angiogenesis;GO:0005975//carbohydrate metabolic process;GO:0006006//glucose metabolic process;GO:0006094//gluconeogenesis;GO:0006096//glycolysis;GO:0008152//metabolic process;GO:0008152//metabolic process;GO:0019242//methylglyoxal biosynthetic process;GO:0043154//negative regulation of caspase activity;GO:0043524//negative regulation of neuron apoptosis;GO:0046185//aldehyde catabolic …	gi|254553457|ref|NM_008155.3|
37	Metabolic pathways (no map in kegg database)	-1583	14751	3178	1595	571.98	284.5	-1.00754	1.81e-121	5.72e-120	Gpi1	Mus musculus glucose phosphate isomerase 1 (Gpi1), mRNA	GO:0005576//extracellular region;GO:0005615//extracellular space;GO:0005625//soluble fraction;GO:0005737//cytoplasm;GO:0005737//cytoplasm;GO:0005829//cytosol;GO:0019717//synaptosome	GO:0004347//glucose-6-phosphate isomerase activity;GO:0004347//glucose-6-phosphate isomerase activity;GO:0004347//glucose-6-phosphate isomerase activity;GO:0004347//glucose-6-phosphate isomerase activity;GO:0005125//cytokine activity;GO:0005515//protein binding;GO:0008083//growth factor activity;GO:0016853//isomerase activity;GO:0016866//intramolecular transferase activity;GO:0048029//monosacchar…	GO:0001525//angiogenesis;GO:0005975//carbohydrate metabolic process;GO:0006006//glucose metabolic process;GO:0006094//gluconeogenesis;GO:0006096//glycolysis;GO:0008152//metabolic process;GO:0008152//metabolic process;GO:0019242//methylglyoxal biosynthetic process;GO:0043154//negative regulation of caspase activity;GO:0043524//negative regulation of neuron apoptosis;GO:0046185//aldehyde catabolic …	gi|254553457|ref|NM_008155.3|
38	Metabolic pathways (no map in kegg database)	-89	28071	178	89	32.04	15.88	-1.01266	2.7e-08	1.58e-07	Twistnb	Mus musculus TWIST neighbor (Twistnb), mRNA	GO:0005575//cellular_component;GO:0005634//nucleus	GO:0003674//molecular_function;GO:0003899//DNA-directed RNA polymerase activity	GO:0006350//transcription;GO:0008150//biological_process	gi|85861256|ref|NM_172253.2|
39	Metabolic pathways (no map in kegg database)	-151	22247	302	151	54.35	26.93	-1.01307	4.22e-13	4.13e-12	Umps	Mus musculus uridine monophosphate synthetase (Umps), mRNA	GO:0005575//cellular_component	GO:0003674//molecular_function;GO:0003824//catalytic activity;GO:0004588//orotate phosphoribosyltransferase activity;GO:0004590//orotidine-5'-phosphate decarboxylase activity;GO:0016740//transferase activity;GO:0016757//transferase activity, transferring glycosyl groups;GO:0016829//lyase activity;GO:0016831//carboxy-lyase activity	GO:0006207//'de novo' pyrimidine base biosynthetic process;GO:0006221//pyrimidine nucleotide biosynthetic process;GO:0008150//biological_process;GO:0008152//metabolic process;GO:0009116//nucleoside metabolic process	gi|142374909|ref|NM_009471.2|
40	Metabolic pathways (no map in kegg database)	-168	50784	334	166	60.11	29.61	-1.02152	1.62e-14	2.08e-13	Ppap2c	Mus musculus phosphatidic acid phosphatase type 2C (Ppap2c), mRNA	GO:0016020//membrane;GO:0016021//integral to membrane	GO:0003824//catalytic activity;GO:0008195//phosphatidate phosphatase activity;GO:0008195//phosphatidate phosphatase activity;GO:0016787//hydrolase activity	GO:0016311//dephosphorylation	gi|110431340|ref|NM_015817.2|
41	Metabolic pathways (no map in kegg database)	-49	18969	96	47	17.28	8.38	-1.04408	2.97e-05	0.000119006	Pola2	Mus musculus polymerase (DNA directed), alpha 2 (Pola2), transcript variant 1, mRNA	GO:0005634//nucleus;GO:0005634//nucleus;GO:0005658//alpha DNA polymerase:primase complex	GO:0003677//DNA binding;GO:0003887//DNA-directed DNA polymerase activity;GO:0003887//DNA-directed DNA polymerase activity;GO:0005515//protein binding;GO:0046982//protein heterodimerization activity	GO:0000060//protein import into nucleus, translocation;GO:0006260//DNA replication;GO:0006260//DNA replication;GO:0006260//DNA replication	gi|255708461|ref|NM_008893.3|
42	Metabolic pathways (no map in kegg database)	-374	78670	732	358	131.75	63.86	-1.04482	4.92e-31	1e-29	Plekhj1	Mus musculus pleckstrin homology domain containing, family J member 1 (Plekhj1), mRNA	GO:0005575//cellular_component	GO:0003674//molecular_function	GO:0008150//biological_process	gi|145966841|ref|NM_023900.2|
43	Metabolic pathways (no map in kegg database)	-207	52635	405	198	72.89	35.32	-1.04524	6.87e-18	1.03e-16	Esyt2	Mus musculus extended synaptotagmin-like protein 2 (Esyt2), mRNA	GO:0005575//cellular_component;GO:0005886//plasma membrane;GO:0016020//membrane;GO:0016021//integral to membrane	GO:0003674//molecular_function	GO:0008150//biological_process	gi|76096371|ref|NM_028731.5|
44	Metabolic pathways (no map in kegg database)	-44	50798	86	42	15.48	7.49	-1.04737	7.46e-05	0.000280271	Gne	Mus musculus glucosamine (Gne), transcript variant 2, mRNA	GO:0005737//cytoplasm;GO:0005829//cytosol	GO:0000166//nucleotide binding;GO:0003824//catalytic activity;GO:0003824//catalytic activity;GO:0005524//ATP binding;GO:0008761//UDP-N-acetylglucosamine 2-epimerase activity;GO:0008761//UDP-N-acetylglucosamine 2-epimerase activity;GO:0009384//N-acylmannosamine kinase activity;GO:0009384//N-acylmannosamine kinase activity;GO:0016301//kinase activity;GO:0016740//transferase activity;GO:0016773//pho…	GO:0005975//carbohydrate metabolic process;GO:0006047//UDP-N-acetylglucosamine metabolic process;GO:0006054//N-acetylneuraminate metabolic process;GO:0008152//metabolic process;GO:0009103//lipopolysaccharide biosynthetic process	gi|237681188|ref|NM_015828.3|
45	Metabolic pathways (no map in kegg database)	-38	382985	74	36	13.32	6.42	-1.05295	0.00022624	0.000789719	Rrm2b	Mus musculus ribonucleotide reductase M2 B (TP53 inducible) (Rrm2b), mRNA	GO:0005634//nucleus;GO:0005737//cytoplasm;GO:0005739//mitochondrion	GO:0004748//ribonucleoside-diphosphate reductase activity;GO:0004748//ribonucleoside-diphosphate reductase activity;GO:0016491//oxidoreductase activity;GO:0046872//metal ion binding;GO:0046914//transition metal ion binding	GO:0001822//kidney development;GO:0003014//renal system process;GO:0006260//DNA replication;GO:0006264//mitochondrial DNA replication;GO:0006281//DNA repair;GO:0006281//DNA repair;GO:0006917//induction of apoptosis;GO:0006974//response to DNA damage stimulus;GO:0006979//response to oxidative stress;GO:0009186//deoxyribonucleoside diphosphate metabolic process;GO:0009200//deoxyribonucleoside triph…	gi|41054951|ref|NM_199476.1|
46	Metabolic pathways (no map in kegg database)	-486	56348	938	452	168.82	80.62	-1.06628	1.45e-40	3.36e-39	Hsd17b12	Mus musculus hydroxysteroid (17-beta) dehydrogenase 12 (Hsd17b12), mRNA	GO:0005783//endoplasmic reticulum;GO:0016020//membrane;GO:0016021//integral to membrane;GO:0031012//extracellular matrix	GO:0001968//fibronectin binding;GO:0003824//catalytic activity;GO:0004303//estradiol 17-beta-dehydrogenase activity;GO:0005488//binding;GO:0005518//collagen binding;GO:0008201//heparin binding;GO:0016491//oxidoreductase activity	GO:0006694//steroid biosynthetic process;GO:0008152//metabolic process;GO:0008610//lipid biosynthetic process;GO:0010811//positive regulation of cell-substrate adhesion;GO:0030198//extracellular matrix organization;GO:0055114//oxidation-reduction process	gi|146134927|ref|NM_019657.4|
47	Metabolic pathways (no map in kegg database)	-141	54141	272	131	48.96	23.37	-1.06695	7.1e-13	6.69e-12	Spag5	Mus musculus sperm associated antigen 5 (Spag5), mRNA	GO:0000776//kinetochore;GO:0000776//kinetochore;GO:0005694//chromosome;GO:0005737//cytoplasm;GO:0005819//spindle;GO:0005856//cytoskeleton;GO:0005874//microtubule;GO:0005876//spindle microtubule	GO:0008017//microtubule binding	GO:0007049//cell cycle;GO:0007067//mitosis;GO:0051301//cell division	gi|255918237|ref|NM_017407.2|
48	Metabolic pathways (no map in kegg database)	-749	66218	1438	689	258.81	122.9	-1.07441	5.28e-62	1.43e-60	Ndufb9	Mus musculus NADH dehydrogenase (ubiquinone) 1 beta subcomplex, 9 (Ndufb9), nuclear gene encoding mitochondrial protein, mRNA	GO:0005739//mitochondrion;GO:0005739//mitochondrion;GO:0005743//mitochondrial inner membrane;GO:0005743//mitochondrial inner membrane;GO:0016020//membrane;GO:0070469//respiratory chain	GO:0003674//molecular_function	GO:0006810//transport;GO:0008150//biological_process;GO:0022900//electron transport chain	gi|142349573|ref|NM_023172.3|
49	Metabolic pathways (no map in kegg database)	-856	66043	1639	783	294.99	139.67	-1.07864	7.37e-71	2.1e-69	Atp5d	Mus musculus ATP synthase, H+ transporting, mitochondrial F1 complex, delta subunit (Atp5d), nuclear gene encoding mitochondrial protein, mRNA	GO:0000275//mitochondrial proton-transporting ATP synthase complex, catalytic core F(1);GO:0005739//mitochondrion;GO:0005739//mitochondrion;GO:0005740//mitochondrial envelope;GO:0005743//mitochondrial inner membrane;GO:0005743//mitochondrial inner membrane;GO:0005743//mitochondrial inner membrane;GO:0016020//membrane;GO:0045259//proton-transporting ATP synthase complex;GO:0045261//proton-transpor…	GO:0015078//hydrogen ion transmembrane transporter activity;GO:0016887//ATPase activity;GO:0032403//protein complex binding;GO:0046933//hydrogen ion transporting ATP synthase activity, rotational mechanism;GO:0046961//proton-transporting ATPase activity, rotational mechanism	GO:0006172//ADP biosynthetic process;GO:0006200//ATP catabolic process;GO:0006754//ATP biosynthetic process;GO:0006810//transport;GO:0006811//ion transport;GO:0015986//ATP synthesis coupled proton transport;GO:0015992//proton transport;GO:0015992//proton transport;GO:0034220//ion transmembrane transport;GO:0046034//ATP metabolic process	gi|166851827|ref|NM_025313.2|
50	Metabolic pathways (no map in kegg database)	-46	320685	88	42	15.84	7.49	-1.08053	3.95e-05	0.000155061	Dctd	Mus musculus dCMP deaminase (Dctd), transcript variant 1, mRNA	GO:0005575//cellular_component	GO:0003674//molecular_function;GO:0003824//catalytic activity;GO:0004132//dCMP deaminase activity;GO:0008270//zinc ion binding;GO:0016787//hydrolase activity;GO:0016810//hydrolase activity, acting on carbon-nitrogen (but not peptide) bonds;GO:0046872//metal ion binding	GO:0008150//biological_process;GO:0009165//nucleotide biosynthetic process	gi|238859569|ref|NM_178788.4|
51	Metabolic pathways (no map in kegg database)	-191	224020	365	174	65.69	31.04	-1.08155	4.06e-17	5.88e-16	Pi4ka	Mus musculus phosphatidylinositol 4-kinase, catalytic, alpha polypeptide (Pi4ka), mRNA	GO:0030660//Golgi-associated vesicle membrane	GO:0004430//1-phosphatidylinositol 4-kinase activity;GO:0016301//kinase activity;GO:0016740//transferase activity	-	gi|241982770|ref|NM_001001983.2|
52	Metabolic pathways (no map in kegg database)	-144	245841	272	128	48.96	22.83	-1.10067	1.84e-13	1.97e-12	Polr2h	Mus musculus polymerase (RNA) II (DNA directed) polypeptide H (Polr2h), mRNA	GO:0005575//cellular_component;GO:0005634//nucleus	GO:0003674//molecular_function;GO:0003899//DNA-directed RNA polymerase activity	GO:0006350//transcription;GO:0008150//biological_process	gi|133892587|ref|NM_145632.2|
53	Metabolic pathways (no map in kegg database)	-68	68350	128	60	23.04	10.7	-1.10653	4.17e-07	2.14e-06	Mul1	Mus musculus mitochondrial ubiquitin ligase activator of NFKB 1 (Mul1), nuclear gene encoding mitochondrial protein, mRNA	GO:0005739//mitochondrion;GO:0005739//mitochondrion;GO:0005741//mitochondrial outer membrane;GO:0005777//peroxisome;GO:0016020//membrane;GO:0016021//integral to membrane	GO:0003674//molecular_function;GO:0005515//protein binding;GO:0008270//zinc ion binding;GO:0016874//ligase activity;GO:0046872//metal ion binding	GO:0006915//apoptosis;GO:0008150//biological_process	gi|40548428|ref|NM_026689.3|
54	Metabolic pathways (no map in kegg database)	-222	14381	415	193	74.69	34.43	-1.11725	3.29e-20	5.22e-19	G6pdx	Mus musculus glucose-6-phosphate dehydrogenase X-linked (G6pdx), mRNA	GO:0005625//soluble fraction;GO:0005634//nucleus;GO:0005792//microsome;GO:0005829//cytosol	GO:0003824//catalytic activity;GO:0004345//glucose-6-phosphate dehydrogenase activity;GO:0004345//glucose-6-phosphate dehydrogenase activity;GO:0004345//glucose-6-phosphate dehydrogenase activity;GO:0004345//glucose-6-phosphate dehydrogenase activity;GO:0005488//binding;GO:0005529//sugar binding;GO:0005536//glucose binding;GO:0016491//oxidoreductase activity;GO:0042803//protein homodimerization a…	GO:0001816//cytokine production;GO:0001998//angiotensin mediated vasoconstriction involved in regulation of systemic arterial blood pressure;GO:0002033//vasodilation by angiotensin involved in regulation of systemic arterial blood pressure;GO:0005975//carbohydrate metabolic process;GO:0006006//glucose metabolic process;GO:0006098//pentose-phosphate shunt;GO:0006741//NADP biosynthetic process;GO:0…	gi|50053914|ref|NM_008062.2|
55	Metabolic pathways (no map in kegg database)	-1074	74551	2005	931	360.86	166.06	-1.11973	1.57e-91	4.73e-90	Pck2	Mus musculus phosphoenolpyruvate carboxykinase 2 (mitochondrial) (Pck2), nuclear gene encoding mitochondrial protein, mRNA	GO:0005625//soluble fraction;GO:0005739//mitochondrion;GO:0005739//mitochondrion;GO:0005739//mitochondrion	GO:0000166//nucleotide binding;GO:0004611//phosphoenolpyruvate carboxykinase activity;GO:0004611//phosphoenolpyruvate carboxykinase activity;GO:0004613//phosphoenolpyruvate carboxykinase (GTP) activity;GO:0004613//phosphoenolpyruvate carboxykinase (GTP) activity;GO:0005525//GTP binding;GO:0016829//lyase activity;GO:0016831//carboxy-lyase activity;GO:0017076//purine nucleotide binding;GO:0046872//…	GO:0006094//gluconeogenesis;GO:0006094//gluconeogenesis;GO:0006107//oxaloacetate metabolic process	gi|142382732|ref|NM_028994.2|
56	Metabolic pathways (no map in kegg database)	-62	71911	115	53	20.7	9.45	-1.13124	1.06e-06	5.16e-06	Bdh1	Mus musculus 3-hydroxybutyrate dehydrogenase, type 1 (Bdh1), transcript variant 2, mRNA	GO:0005739//mitochondrion;GO:0005739//mitochondrion;GO:0005743//mitochondrial inner membrane;GO:0005743//mitochondrial inner membrane	GO:0003824//catalytic activity;GO:0003858//3-hydroxybutyrate dehydrogenase activity;GO:0003858//3-hydroxybutyrate dehydrogenase activity;GO:0005488//binding;GO:0005543//phospholipid binding;GO:0016491//oxidoreductase activity	GO:0008152//metabolic process;GO:0055114//oxidation-reduction process	gi|170014724|ref|NM_001122683.1|
57	Metabolic pathways (no map in kegg database)	-68	96979	126	58	22.68	10.35	-1.13179	3.11e-07	1.62e-06	Ptges2	Mus musculus prostaglandin E synthase 2 (Ptges2), mRNA	GO:0005634//nucleus;GO:0005634//nucleus;GO:0005737//cytoplasm;GO:0005739//mitochondrion;GO:0005794//Golgi apparatus;GO:0005829//cytosol;GO:0016020//membrane;GO:0016021//integral to membrane	GO:0003677//DNA binding;GO:0009055//electron carrier activity;GO:0015035//protein disulfide oxidoreductase activity;GO:0016563//transcription activator activity;GO:0016853//isomerase activity;GO:0050220//prostaglandin-E synthase activity	GO:0001516//prostaglandin biosynthetic process;GO:0006633//fatty acid biosynthetic process;GO:0008610//lipid biosynthetic process;GO:0045449//regulation of transcription;GO:0045454//cell redox homeostasis;GO:0045941//positive regulation of transcription;GO:0046903//secretion	gi|260763899|ref|NM_133783.2|
58	Metabolic pathways (no map in kegg database)	-87	66948	161	74	28.98	13.2	-1.13452	6.75e-09	4.19e-08	Acad8	Mus musculus acyl-Coenzyme A dehydrogenase family, member 8 (Acad8), nuclear gene encoding mitochondrial protein, mRNA	GO:0005739//mitochondrion;GO:0005739//mitochondrion	GO:0003674//molecular_function;GO:0003995//acyl-CoA dehydrogenase activity;GO:0016491//oxidoreductase activity;GO:0016627//oxidoreductase activity, acting on the CH-CH group of donors;GO:0050660//flavin adenine dinucleotide binding	GO:0008150//biological_process;GO:0008152//metabolic process;GO:0009083//branched chain family amino acid catabolic process;GO:0055114//oxidation-reduction process	gi|118403321|ref|NM_025862.2|
59	Metabolic pathways (no map in kegg database)	-214	237823	396	182	71.27	32.46	-1.13463	8.57e-20	1.34e-18	Pfas	Mus musculus phosphoribosylformylglycinamidine synthase (FGAR amidotransferase) (Pfas), mRNA	GO:0005575//cellular_component;GO:0005737//cytoplasm	GO:0000166//nucleotide binding;GO:0003674//molecular_function;GO:0003824//catalytic activity;GO:0004642//phosphoribosylformylglycinamidine synthase activity;GO:0005524//ATP binding;GO:0016740//transferase activity;GO:0016874//ligase activity	GO:0006164//purine nucleotide biosynthetic process;GO:0006189//'de novo' IMP biosynthetic process;GO:0006541//glutamine metabolic process;GO:0008150//biological_process	gi|226958457|ref|NM_001159519.1|
60	Metabolic pathways (no map in kegg database)	-242	20454	446	204	80.27	36.39	-1.14132	2.68e-22	4.58e-21	St3gal5	Mus musculus ST3 beta-galactoside alpha-2,3-sialyltransferase 5 (St3gal5), transcript variant 1, mRNA	GO:0005794//Golgi apparatus;GO:0016020//membrane;GO:0016021//integral to membrane;GO:0030173//integral to Golgi membrane	GO:0008373//sialyltransferase activity;GO:0016740//transferase activity;GO:0016757//transferase activity, transferring glycosyl groups;GO:0047291//lactosylceramide alpha-2,3-sialyltransferase activity	GO:0006486//protein glycosylation	gi|78126156|ref|NM_001035228.1|
61	Metabolic pathways (no map in kegg database)	-1689	107272	3100	1411	557.95	251.68	-1.14855	3.07e-146	9.94e-145	Psat1	Mus musculus phosphoserine aminotransferase 1 (Psat1), mRNA	-	GO:0003824//catalytic activity;GO:0004648//O-phospho-L-serine:2-oxoglutarate aminotransferase activity;GO:0008483//transaminase activity;GO:0016740//transferase activity;GO:0030170//pyridoxal phosphate binding	GO:0006564//L-serine biosynthetic process;GO:0008152//metabolic process;GO:0008652//cellular amino acid biosynthetic process	gi|54292131|ref|NM_177420.1|
62	Metabolic pathways (no map in kegg database)	-447	16987	817	370	147.05	66	-1.15577	2.93e-40	6.73e-39	Lss	Mus musculus lanosterol synthase (Lss), mRNA	GO:0005783//endoplasmic reticulum;GO:0005792//microsome;GO:0016020//membrane	GO:0000250//lanosterol synthase activity;GO:0000250//lanosterol synthase activity;GO:0003824//catalytic activity;GO:0016853//isomerase activity;GO:0016866//intramolecular transferase activity	GO:0006694//steroid biosynthetic process;GO:0006695//cholesterol biosynthetic process;GO:0008610//lipid biosynthetic process;GO:0016125//sterol metabolic process	gi|22122468|ref|NM_146006.1|
63	Metabolic pathways (no map in kegg database)	-136	67078	241	105	43.38	18.73	-1.21168	7.39e-14	8.65e-13	Pgp	Mus musculus phosphoglycolate phosphatase (Pgp), mRNA	GO:0005575//cellular_component	GO:0003674//molecular_function;GO:0003824//catalytic activity;GO:0008967//phosphoglycolate phosphatase activity;GO:0016787//hydrolase activity;GO:0016791//phosphatase activity	GO:0005975//carbohydrate metabolic process;GO:0008150//biological_process;GO:0008152//metabolic process	gi|118129884|ref|NM_025954.3|
64	Metabolic pathways (no map in kegg database)	-463	52538	815	352	146.69	62.79	-1.22416	7.67e-44	1.84e-42	Acaa2	Mus musculus acetyl-Coenzyme A acyltransferase 2 (mitochondrial 3-oxoacyl-Coenzyme A thiolase) (Acaa2), nuclear gene encoding mitochondrial protein, mRNA	GO:0005739//mitochondrion;GO:0005739//mitochondrion;GO:0005739//mitochondrion;GO:0005743//mitochondrial inner membrane;GO:0005759//mitochondrial matrix	GO:0003824//catalytic activity;GO:0003988//acetyl-CoA C-acyltransferase activity;GO:0003988//acetyl-CoA C-acyltransferase activity;GO:0008415//acyltransferase activity;GO:0016740//transferase activity;GO:0016747//transferase activity, transferring acyl groups other than amino-acyl groups	GO:0006084//acetyl-CoA metabolic process;GO:0006629//lipid metabolic process;GO:0006631//fatty acid metabolic process;GO:0006635//fatty acid beta-oxidation;GO:0008152//metabolic process	gi|142366266|ref|NM_177470.3|
65	Metabolic pathways (no map in kegg database)	-505	433256	885	380	159.28	67.78	-1.23263	5.87e-48	1.45e-46	Acsl5	Mus musculus acyl-CoA synthetase long-chain family member 5 (Acsl5), mRNA	GO:0005739//mitochondrion;GO:0005739//mitochondrion;GO:0005739//mitochondrion;GO:0005741//mitochondrial outer membrane;GO:0005743//mitochondrial inner membrane;GO:0005783//endoplasmic reticulum;GO:0005783//endoplasmic reticulum;GO:0016020//membrane;GO:0016021//integral to membrane	GO:0000166//nucleotide binding;GO:0003824//catalytic activity;GO:0004467//long-chain fatty acid-CoA ligase activity;GO:0004467//long-chain fatty acid-CoA ligase activity;GO:0005524//ATP binding;GO:0016874//ligase activity	GO:0006629//lipid metabolic process;GO:0006631//fatty acid metabolic process;GO:0008152//metabolic process;GO:0008654//phospholipid biosynthetic process;GO:0010747//positive regulation of plasma membrane long-chain fatty acid transport;GO:0010867//positive regulation of triglyceride biosynthetic process;GO:0015908//fatty acid transport;GO:0032000//positive regulation of fatty acid beta-oxidation	gi|75992928|ref|NM_027976.2|
66	Metabolic pathways (no map in kegg database)	-118	20019	206	88	37.08	15.7	-1.23988	1.9e-12	1.68e-11	Polr1a	Mus musculus polymerase (RNA) I polypeptide A (Polr1a), mRNA	GO:0005634//nucleus;GO:0005634//nucleus;GO:0005736//DNA-directed RNA polymerase I complex;GO:0005736//DNA-directed RNA polymerase I complex	GO:0003677//DNA binding;GO:0003899//DNA-directed RNA polymerase activity;GO:0003899//DNA-directed RNA polymerase activity;GO:0005515//protein binding;GO:0008270//zinc ion binding;GO:0016740//transferase activity;GO:0016779//nucleotidyltransferase activity;GO:0046872//metal ion binding	GO:0006350//transcription;GO:0009303//rRNA transcription	gi|256985187|ref|NM_009088.3|
67	Metabolic pathways (no map in kegg database)	-39	14871	68	29	12.24	5.17	-1.24337	5.45e-05	0.000209438	Gstt1	Mus musculus glutathione S-transferase, theta 1 (Gstt1), mRNA	GO:0005634//nucleus;GO:0005737//cytoplasm;GO:0005829//cytosol	GO:0004364//glutathione transferase activity;GO:0004364//glutathione transferase activity;GO:0004364//glutathione transferase activity;GO:0004602//glutathione peroxidase activity;GO:0016740//transferase activity	GO:0006749//glutathione metabolic process;GO:0006749//glutathione metabolic process	gi|160298218|ref|NM_008185.3|
68	Metabolic pathways (no map in kegg database)	-107	230027	185	78	33.3	13.91	-1.2594	1.47e-11	1.17e-10	Coq3	Mus musculus coenzyme Q3 homolog, methyltransferase (yeast) (Coq3), mRNA	GO:0005739//mitochondrion;GO:0005739//mitochondrion	GO:0004395//hexaprenyldihydroxybenzoate methyltransferase activity;GO:0004395//hexaprenyldihydroxybenzoate methyltransferase activity;GO:0008168//methyltransferase activity;GO:0008425//2-polyprenyl-6-methoxy-1,4-benzoquinone methyltransferase activity;GO:0016740//transferase activity	GO:0006744//ubiquinone biosynthetic process;GO:0006744//ubiquinone biosynthetic process;GO:0008152//metabolic process	gi|27369991|ref|NM_172687.1|
69	Metabolic pathways (no map in kegg database)	-519	20018	897	378	161.44	67.42	-1.25975	3.31e-50	8.43e-49	Polr1d	Mus musculus polymerase (RNA) I polypeptide D (Polr1d), transcript variant 1, mRNA	GO:0005736//DNA-directed RNA polymerase I complex	GO:0005515//protein binding	-	gi|6677790|ref|NM_009087.1|
70	Metabolic pathways (no map in kegg database)	-119	20425	204	85	36.72	15.16	-1.2763	7.73e-13	7.23e-12	Shmt1	Mus musculus serine hydroxymethyltransferase 1 (soluble) (Shmt1), nuclear gene encoding mitochondrial protein, mRNA	GO:0005737//cytoplasm;GO:0005739//mitochondrion;GO:0005829//cytosol	GO:0003824//catalytic activity;GO:0004372//glycine hydroxymethyltransferase activity;GO:0004372//glycine hydroxymethyltransferase activity;GO:0008168//methyltransferase activity;GO:0008732//L-allo-threonine aldolase activity;GO:0016597//amino acid binding;GO:0016740//transferase activity;GO:0030170//pyridoxal phosphate binding;GO:0030170//pyridoxal phosphate binding;GO:0042802//identical protein …	GO:0006544//glycine metabolic process;GO:0006544//glycine metabolic process;GO:0006545//glycine biosynthetic process;GO:0006563//L-serine metabolic process;GO:0006730//one-carbon metabolic process;GO:0019264//glycine biosynthetic process from serine;GO:0051289//protein homotetramerization	gi|67846102|ref|NM_009171.2|
71	Metabolic pathways (no map in kegg database)	-154	104418	263	109	47.34	19.44	-1.28403	2.88e-16	4.05e-15	Dgkz	Mus musculus diacylglycerol kinase zeta (Dgkz), transcript variant 1, mRNA	GO:0005634//nucleus;GO:0005634//nucleus;GO:0005737//cytoplasm;GO:0005886//plasma membrane;GO:0016020//membrane	GO:0000166//nucleotide binding;GO:0004143//diacylglycerol kinase activity;GO:0004143//diacylglycerol kinase activity;GO:0004857//enzyme inhibitor activity;GO:0005515//protein binding;GO:0005524//ATP binding;GO:0016301//kinase activity;GO:0016740//transferase activity;GO:0046872//metal ion binding	GO:0007205//activation of protein kinase C activity by G-protein coupled receptor protein signaling pathway;GO:0046580//negative regulation of Ras protein signal transduction;GO:0050790//regulation of catalytic activity	gi|262205332|ref|NM_001166597.1|
72	Metabolic pathways (no map in kegg database)	-1260	71679	2150	890	386.96	158.75	-1.28543	1.63e-121	5.16e-120	Atp5h	Mus musculus ATP synthase, H+ transporting, mitochondrial F0 complex, subunit d (Atp5h), nuclear gene encoding mitochondrial protein, mRNA	GO:0005739//mitochondrion;GO:0005743//mitochondrial inner membrane	GO:0003674//molecular_function	GO:0008150//biological_process	gi|21313678|ref|NM_027862.1|
73	Metabolic pathways (no map in kegg database)	-36	76252	61	25	10.98	4.46	-1.29976	7.63e-05	0.000286119	Atp6v0e2	Mus musculus ATPase, H+ transporting, lysosomal V0 subunit E2 (Atp6v0e2), mRNA	GO:0005575//cellular_component;GO:0016020//membrane;GO:0016021//integral to membrane;GO:0033179//proton-transporting V-type ATPase, V0 domain	GO:0003674//molecular_function;GO:0015078//hydrogen ion transmembrane transporter activity;GO:0016787//hydrolase activity	GO:0006810//transport;GO:0006811//ion transport;GO:0008150//biological_process;GO:0015986//ATP synthesis coupled proton transport;GO:0015991//ATP hydrolysis coupled proton transport;GO:0015992//proton transport	gi|213972610|ref|NM_133764.3|
74	Metabolic pathways (no map in kegg database)	-2052	22272	3473	1421	625.08	253.47	-1.30223	5.2e-199	1.75e-197	Uqcrq	Mus musculus ubiquinol-cytochrome c reductase, complex III subunit VII (Uqcrq), nuclear gene encoding mitochondrial protein, mRNA	GO:0005739//mitochondrion;GO:0005739//mitochondrion;GO:0005743//mitochondrial inner membrane;GO:0005743//mitochondrial inner membrane;GO:0016020//membrane;GO:0070469//respiratory chain	GO:0003674//molecular_function;GO:0008121//ubiquinol-cytochrome-c reductase activity	GO:0006810//transport;GO:0008150//biological_process;GO:0022900//electron transport chain	gi|157951635|ref|NM_025352.2|
75	Metabolic pathways (no map in kegg database)	-239	20022	404	165	72.71	29.43	-1.30487	9.46e-25	1.72e-23	Polr2j	Mus musculus polymerase (RNA) II (DNA directed) polypeptide J (Polr2j), mRNA	GO:0005634//nucleus;GO:0005634//nucleus;GO:0005666//DNA-directed RNA polymerase III complex	GO:0003677//DNA binding;GO:0003899//DNA-directed RNA polymerase activity;GO:0005515//protein binding;GO:0046983//protein dimerization activity	GO:0006350//transcription	gi|188219603|ref|NM_011293.2|
76	Metabolic pathways (no map in kegg database)	-1624	56421	2732	1108	491.71	197.64	-1.31493	2.49e-159	8.11e-158	Pfkp	Mus musculus phosphofructokinase, platelet (Pfkp), mRNA	GO:0005625//soluble fraction;GO:0005737//cytoplasm;GO:0005829//cytosol;GO:0005945//6-phosphofructokinase complex;GO:0005945//6-phosphofructokinase complex	GO:0000166//nucleotide binding;GO:0003872//6-phosphofructokinase activity;GO:0003872//6-phosphofructokinase activity;GO:0003872//6-phosphofructokinase activity;GO:0005524//ATP binding;GO:0005524//ATP binding;GO:0016301//kinase activity;GO:0016740//transferase activity;GO:0046872//metal ion binding;GO:0070095//fructose-6-phosphate binding	GO:0006002//fructose 6-phosphate metabolic process;GO:0006096//glycolysis;GO:0006096//glycolysis;GO:0006096//glycolysis;GO:0030388//fructose 1,6-bisphosphate metabolic process;GO:0046835//carbohydrate phosphorylation;GO:0051289//protein homotetramerization	gi|142384557|ref|NM_019703.3|
77	Metabolic pathways (no map in kegg database)	-3789	11946	6316	2527	1136.77	450.75	-1.33454	0	0	Atp5a1	Mus musculus ATP synthase, H+ transporting, mitochondrial F1 complex, alpha subunit 1 (Atp5a1), nuclear gene encoding mitochondrial protein, mRNA	GO:0000275//mitochondrial proton-transporting ATP synthase complex, catalytic core F(1);GO:0005739//mitochondrion;GO:0005739//mitochondrion;GO:0005739//mitochondrion;GO:0005743//mitochondrial inner membrane;GO:0005743//mitochondrial inner membrane;GO:0005743//mitochondrial inner membrane;GO:0016020//membrane;GO:0016469//proton-transporting two-sector ATPase complex;GO:0033178//proton-transporting…	GO:0000166//nucleotide binding;GO:0005524//ATP binding;GO:0005524//ATP binding;GO:0005524//ATP binding;GO:0016820//hydrolase activity, acting on acid anhydrides, catalyzing transmembrane movement of substances;GO:0016887//ATPase activity;GO:0043531//ADP binding;GO:0046933//hydrogen ion transporting ATP synthase activity, rotational mechanism;GO:0046933//hydrogen ion transporting ATP synthase acti…	GO:0006172//ADP biosynthetic process;GO:0006200//ATP catabolic process;GO:0006629//lipid metabolic process;GO:0006754//ATP biosynthetic process;GO:0006810//transport;GO:0006811//ion transport;GO:0009790//embryo development;GO:0015986//ATP synthesis coupled proton transport;GO:0015992//proton transport;GO:0015992//proton transport;GO:0034220//ion transmembrane transport;GO:0046034//ATP metabolic p…	gi|126506325|ref|NM_007505.2|
78	Metabolic pathways (no map in kegg database)	-64	114664	106	42	19.08	7.49	-1.34902	7.43e-08	4.14e-07	Hsd17b11	Mus musculus hydroxysteroid (17-beta) dehydrogenase 11 (Hsd17b11), mRNA	GO:0005576//extracellular region;GO:0005737//cytoplasm	GO:0003824//catalytic activity;GO:0004303//estradiol 17-beta-dehydrogenase activity;GO:0005488//binding;GO:0016491//oxidoreductase activity	GO:0006694//steroid biosynthetic process;GO:0008152//metabolic process;GO:0008610//lipid biosynthetic process;GO:0055114//oxidation-reduction process	gi|118131125|ref|NM_053262.3|
79	Metabolic pathways (no map in kegg database)	-1427	11983	2360	933	424.76	166.42	-1.35182	8.18e-144	2.64e-142	Atpif1	Mus musculus ATPase inhibitory factor 1 (Atpif1), nuclear gene encoding mitochondrial protein, mRNA	GO:0005739//mitochondrion;GO:0005739//mitochondrion;GO:0005739//mitochondrion	GO:0004857//enzyme inhibitor activity;GO:0042030//ATPase inhibitor activity	GO:0045980//negative regulation of nucleotide metabolic process	gi|227496868|ref|NM_007512.3|
80	Metabolic pathways (no map in kegg database)	-118	229487	195	77	35.1	13.73	-1.35414	2.27e-13	2.36e-12	Pet112l	Mus musculus PET112-like (yeast) (Pet112l), nuclear gene encoding mitochondrial protein, mRNA	GO:0005739//mitochondrion;GO:0005739//mitochondrion	GO:0000166//nucleotide binding;GO:0003674//molecular_function;GO:0005524//ATP binding;GO:0016874//ligase activity;GO:0016884//carbon-nitrogen ligase activity, with glutamine as amido-N-donor	GO:0006412//translation;GO:0008150//biological_process	gi|146149293|ref|NM_144896.4|
81	Metabolic pathways (no map in kegg database)	-31	22245	51	20	9.18	3.57	-1.36257	0.000178895	0.000634219	Uck1	Mus musculus uridine-cytidine kinase 1 (Uck1), mRNA	-	GO:0000166//nucleotide binding;GO:0004849//uridine kinase activity;GO:0005524//ATP binding;GO:0016301//kinase activity;GO:0016740//transferase activity;GO:0016773//phosphotransferase activity, alcohol group as acceptor	GO:0008152//metabolic process	gi|227498247|ref|NM_011675.2|
82	Metabolic pathways (no map in kegg database)	-3575	338371	5875	2300	1057.4	410.26	-1.36591	0	0	A730011L01Rik	Mus musculus RIKEN cDNA A730011L01 gene (A730011L01Rik), transcript variant 2, mRNA	GO:0005575//cellular_component	GO:0003674//molecular_function;GO:0004518//nuclease activity;GO:0004519//endonuclease activity;GO:0016787//hydrolase activity	GO:0006281//DNA repair;GO:0006974//response to DNA damage stimulus;GO:0008150//biological_process	gi|257467542|ref|NM_177394.3|
83	Metabolic pathways (no map in kegg database)	-1773	12868	2893	1120	520.69	199.78	-1.38201	7.99e-182	2.65e-180	Cox8a	Mus musculus cytochrome c oxidase, subunit VIIIa (Cox8a), mRNA	GO:0005739//mitochondrion;GO:0005739//mitochondrion;GO:0005743//mitochondrial inner membrane;GO:0016020//membrane;GO:0016021//integral to membrane	GO:0004129//cytochrome-c oxidase activity	-	gi|84000428|ref|NM_007750.2|
84	Metabolic pathways (no map in kegg database)	-51	18701	83	32	14.94	5.71	-1.38762	1.17e-06	5.67e-06	Pigf	Mus musculus phosphatidylinositol glycan anchor biosynthesis, class F (Pigf), mRNA	GO:0005783//endoplasmic reticulum;GO:0005789//endoplasmic reticulum membrane;GO:0005789//endoplasmic reticulum membrane;GO:0005789//endoplasmic reticulum membrane;GO:0016020//membrane;GO:0016021//integral to membrane	GO:0016780//phosphotransferase activity, for other substituted phosphate groups	GO:0006506//GPI anchor biosynthetic process;GO:0006506//GPI anchor biosynthetic process;GO:0008152//metabolic process	gi|6679314|ref|NM_008838.1|
85	Metabolic pathways (no map in kegg database)	-485	66377	784	299	141.11	53.33	-1.4038	8.76e-52	2.26e-50	Ndufc1	Mus musculus NADH dehydrogenase (ubiquinone) 1, subcomplex unknown, 1 (Ndufc1), nuclear gene encoding mitochondrial protein, mRNA	GO:0005739//mitochondrion;GO:0005739//mitochondrion;GO:0005743//mitochondrial inner membrane;GO:0016020//membrane;GO:0016021//integral to membrane;GO:0070469//respiratory chain	GO:0003674//molecular_function	GO:0006810//transport;GO:0008150//biological_process;GO:0022900//electron transport chain	gi|13384945|ref|NM_025523.1|
86	Metabolic pathways (no map in kegg database)	-54	18805	87	33	15.66	5.89	-1.41074	4.6e-07	2.35e-06	Pld1	Mus musculus phospholipase D1 (Pld1), transcript variant 1, mRNA	GO:0005737//cytoplasm;GO:0005768//endosome;GO:0005768//endosome;GO:0005783//endoplasmic reticulum;GO:0005792//microsome;GO:0005794//Golgi apparatus;GO:0005794//Golgi apparatus;GO:0016020//membrane;GO:0030027//lamellipodium;GO:0031982//vesicle;GO:0031985//Golgi cisterna	GO:0003824//catalytic activity;GO:0004630//phospholipase D activity;GO:0004630//phospholipase D activity;GO:0005515//protein binding;GO:0016787//hydrolase activity;GO:0035091//phosphatidylinositol binding;GO:0070290//NAPE-specific phospholipase D activity	GO:0006654//phosphatidic acid biosynthetic process;GO:0007154//cell communication;GO:0008152//metabolic process;GO:0008654//phospholipid biosynthetic process;GO:0009395//phospholipid catabolic process;GO:0016042//lipid catabolic process;GO:0030335//positive regulation of cell migration;GO:0043434//response to peptide hormone stimulus;GO:0050830//defense response to Gram-positive bacterium	gi|255708457|ref|NM_001164056.1|
87	Metabolic pathways (no map in kegg database)	-187	67065	300	113	53.99	20.16	-1.4212	3.47e-21	5.72e-20	Polr3d	Mus musculus polymerase (RNA) III (DNA directed) polypeptide D (Polr3d), transcript variant 2, mRNA	GO:0005575//cellular_component;GO:0005634//nucleus;GO:0005666//DNA-directed RNA polymerase III complex	GO:0003674//molecular_function;GO:0003677//DNA binding;GO:0003899//DNA-directed RNA polymerase activity	GO:0006350//transcription;GO:0006383//transcription from RNA polymerase III promoter;GO:0008150//biological_process;GO:0009615//response to virus;GO:0045087//innate immune response	gi|256225461|ref|NM_001164082.1|
88	Metabolic pathways (no map in kegg database)	-37	76355	59	22	10.62	3.92	-1.43786	2.71e-05	0.000109157	Tgds	Mus musculus TDP-glucose 4,6-dehydratase (Tgds), mRNA	GO:0005575//cellular_component	GO:0003674//molecular_function;GO:0003824//catalytic activity;GO:0005488//binding;GO:0008460//dTDP-glucose 4,6-dehydratase activity;GO:0016829//lyase activity;GO:0050662//coenzyme binding	GO:0008150//biological_process;GO:0008152//metabolic process;GO:0044237//cellular metabolic process	gi|225579051|ref|NM_029578.3|
89	Metabolic pathways (no map in kegg database)	-122	14376	193	71	34.74	12.66	-1.45632	1.28e-14	1.66e-13	Ganab	Mus musculus alpha glucosidase 2 alpha neutral subunit (Ganab), mRNA	GO:0005783//endoplasmic reticulum;GO:0005783//endoplasmic reticulum;GO:0005794//Golgi apparatus;GO:0017177//alpha-glucosidase II complex	GO:0004553//hydrolase activity, hydrolyzing O-glycosyl compounds;GO:0005515//protein binding;GO:0015926//glucosidase activity;GO:0016787//hydrolase activity;GO:0033919//glucan 1,3-alpha-glucosidase activity	GO:0005975//carbohydrate metabolic process;GO:0006491//N-glycan processing;GO:0008152//metabolic process	gi|6679890|ref|NM_008060.1|
90	Metabolic pathways (no map in kegg database)	-2236	27053	3504	1268	630.66	226.18	-1.47939	2.47e-243	8.45e-242	Asns	Mus musculus asparagine synthetase (Asns), mRNA	GO:0005625//soluble fraction	GO:0000166//nucleotide binding;GO:0004066//asparagine synthase (glutamine-hydrolyzing) activity;GO:0004066//asparagine synthase (glutamine-hydrolyzing) activity;GO:0005524//ATP binding;GO:0016874//ligase activity;GO:0042803//protein homodimerization activity;GO:0048037//cofactor binding	GO:0006529//asparagine biosynthetic process;GO:0006529//asparagine biosynthetic process;GO:0006541//glutamine metabolic process;GO:0008152//metabolic process;GO:0008652//cellular amino acid biosynthetic process	gi|146134364|ref|NM_012055.3|
91	Metabolic pathways (no map in kegg database)	-846	67834	1320	474	237.58	84.55	-1.49054	6.69e-94	2.02e-92	Idh3a	Mus musculus isocitrate dehydrogenase 3 (NAD+) alpha (Idh3a), nuclear gene encoding mitochondrial protein, mRNA	GO:0005739//mitochondrion;GO:0005739//mitochondrion	GO:0000287//magnesium ion binding;GO:0004449//isocitrate dehydrogenase (NAD+) activity;GO:0004449//isocitrate dehydrogenase (NAD+) activity;GO:0016491//oxidoreductase activity;GO:0016616//oxidoreductase activity, acting on the CH-OH group of donors, NAD or NADP as acceptor;GO:0046872//metal ion binding;GO:0051287//NAD binding	GO:0006099//tricarboxylic acid cycle;GO:0006099//tricarboxylic acid cycle;GO:0006102//isocitrate metabolic process;GO:0006103//2-oxoglutarate metabolic process;GO:0006734//NADH metabolic process;GO:0055114//oxidation-reduction process	gi|31560055|ref|NM_029573.2|
92	Metabolic pathways (no map in kegg database)	-504	52120	784	280	141.11	49.94	-1.49855	6.25e-57	1.66e-55	Hgsnat	Mus musculus heparan-alpha-glucosaminide N-acetyltransferase (Hgsnat), mRNA	GO:0005764//lysosome;GO:0016020//membrane;GO:0016021//integral to membrane	GO:0008415//acyltransferase activity;GO:0015019//heparan-alpha-glucosaminide N-acetyltransferase activity;GO:0016740//transferase activity	-	gi|115292432|ref|NM_029884.1|
93	Metabolic pathways (no map in kegg database)	-110	217664	171	61	30.78	10.88	-1.50031	1.2e-13	1.33e-12	Mgat2	Mus musculus mannoside acetylglucosaminyltransferase 2 (Mgat2), mRNA	GO:0005575//cellular_component;GO:0005794//Golgi apparatus;GO:0005795//Golgi stack;GO:0016020//membrane;GO:0016021//integral to membrane	GO:0005529//sugar binding;GO:0008455//alpha-1,6-mannosylglycoprotein 2-beta-N-acetylglucosaminyltransferase activity;GO:0008455//alpha-1,6-mannosylglycoprotein 2-beta-N-acetylglucosaminyltransferase activity;GO:0008455//alpha-1,6-mannosylglycoprotein 2-beta-N-acetylglucosaminyltransferase activity;GO:0016740//transferase activity;GO:0016757//transferase activity, transferring glycosyl groups	GO:0006487//protein N-linked glycosylation;GO:0009312//oligosaccharide biosynthetic process;GO:0018279//protein N-linked glycosylation via asparagine	gi|148539886|ref|NM_146035.2|
94	Metabolic pathways (no map in kegg database)	-293	67710	455	162	81.89	28.9	-1.50262	6.89e-34	1.46e-32	Polr2g	Mus musculus polymerase (RNA) II (DNA directed) polypeptide G (Polr2g), mRNA	GO:0005634//nucleus	GO:0003723//RNA binding;GO:0003899//DNA-directed RNA polymerase activity;GO:0016740//transferase activity;GO:0016779//nucleotidyltransferase activity	GO:0006350//transcription	gi|141802245|ref|NM_026329.2|
95	Metabolic pathways (no map in kegg database)	-93	68401	143	50	25.74	8.92	-1.5289	6.19e-12	5.14e-11	G6pc3	Mus musculus glucose 6 phosphatase, catalytic, 3 (G6pc3), mRNA	GO:0005783//endoplasmic reticulum;GO:0016020//membrane;GO:0016021//integral to membrane	GO:0003824//catalytic activity;GO:0004346//glucose-6-phosphatase activity;GO:0004346//glucose-6-phosphatase activity;GO:0004346//glucose-6-phosphatase activity;GO:0004346//glucose-6-phosphatase activity;GO:0016787//hydrolase activity	GO:0006094//gluconeogenesis;GO:0006094//gluconeogenesis;GO:0006796//phosphate metabolic process;GO:0015760//glucose-6-phosphate transport;GO:0016311//dephosphorylation;GO:0016311//dephosphorylation;GO:0051156//glucose 6-phosphate metabolic process	gi|47271523|ref|NM_175935.3|
96	Metabolic pathways (no map in kegg database)	-53	67026	81	28	14.58	4.99	-1.54688	1.97e-07	1.05e-06	Thap4	Mus musculus THAP domain containing 4 (Thap4), mRNA	GO:0005575//cellular_component	GO:0003674//molecular_function;GO:0003676//nucleic acid binding;GO:0003677//DNA binding;GO:0046872//metal ion binding	GO:0008150//biological_process	gi|79750224|ref|NM_025920.3|
97	Metabolic pathways (no map in kegg database)	-282	73212	429	147	77.21	26.22	-1.55812	1.05e-33	2.23e-32	3110082I17Rik	Mus musculus RIKEN cDNA 3110082I17 gene (3110082I17Rik), mRNA	GO:0005575//cellular_component	GO:0003674//molecular_function	GO:0008150//biological_process	gi|146134370|ref|NM_028469.3|
98	Metabolic pathways (no map in kegg database)	-528	66171	802	274	144.35	48.87	-1.56255	8.81e-62	2.38e-60	Pgls	Mus musculus 6-phosphogluconolactonase (Pgls), mRNA	GO:0005625//soluble fraction;GO:0005737//cytoplasm	GO:0016787//hydrolase activity;GO:0017057//6-phosphogluconolactonase activity;GO:0017057//6-phosphogluconolactonase activity;GO:0048029//monosaccharide binding	GO:0005975//carbohydrate metabolic process;GO:0006098//pentose-phosphate shunt;GO:0009051//pentose-phosphate shunt, oxidative branch	gi|146134913|ref|NM_025396.3|
99	Metabolic pathways (no map in kegg database)	-2235	110006	3358	1123	604.38	200.31	-1.59322	6.24e-260	2.15e-258	Gusb	Mus musculus glucuronidase, beta (Gusb), mRNA	GO:0005625//soluble fraction;GO:0005764//lysosome;GO:0005764//lysosome;GO:0005764//lysosome;GO:0005783//endoplasmic reticulum;GO:0005792//microsome	GO:0003824//catalytic activity;GO:0004553//hydrolase activity, hydrolyzing O-glycosyl compounds;GO:0004566//beta-glucuronidase activity;GO:0004566//beta-glucuronidase activity;GO:0004566//beta-glucuronidase activity;GO:0005529//sugar binding;GO:0016787//hydrolase activity;GO:0016798//hydrolase activity, acting on glycosyl bonds;GO:0043169//cation binding	GO:0005975//carbohydrate metabolic process;GO:0005975//carbohydrate metabolic process;GO:0008152//metabolic process	gi|6754097|ref|NM_010368.1|
100	Metabolic pathways (no map in kegg database)	-150	57377	225	75	40.5	13.38	-1.59784	4.8e-19	7.31e-18	Mogs	Mus musculus mannosyl-oligosaccharide glucosidase (Mogs), mRNA	GO:0005575//cellular_component;GO:0005783//endoplasmic reticulum;GO:0016020//membrane;GO:0016021//integral to membrane	GO:0003674//molecular_function;GO:0003824//catalytic activity;GO:0004573//mannosyl-oligosaccharide glucosidase activity;GO:0016787//hydrolase activity;GO:0016798//hydrolase activity, acting on glycosyl bonds	GO:0008150//biological_process;GO:0008152//metabolic process;GO:0009311//oligosaccharide metabolic process	gi|31981105|ref|NM_020619.2|
101	Metabolic pathways (no map in kegg database)	-43	66268	64	21	11.52	3.75	-1.61918	1.76e-06	8.32e-06	Pigyl	Mus musculus phosphatidylinositol glycan anchor biosynthesis, class Y-like (Pigyl), mRNA	GO:0005575//cellular_component;GO:0005783//endoplasmic reticulum;GO:0016020//membrane;GO:0016021//integral to membrane	GO:0003674//molecular_function	GO:0006506//GPI anchor biosynthetic process;GO:0008150//biological_process	gi|126722948|ref|NM_001082532.1|
102	Metabolic pathways (no map in kegg database)	-5781	21991	8591	2810	1546.23	501.23	-1.62521	0	0	Tpi1	Mus musculus triosephosphate isomerase 1 (Tpi1), mRNA	GO:0005625//soluble fraction;GO:0005634//nucleus;GO:0005829//cytosol	GO:0003824//catalytic activity;GO:0004807//triose-phosphate isomerase activity;GO:0004807//triose-phosphate isomerase activity;GO:0004807//triose-phosphate isomerase activity;GO:0004807//triose-phosphate isomerase activity;GO:0016853//isomerase activity;GO:0016853//isomerase activity	GO:0005975//carbohydrate metabolic process;GO:0006006//glucose metabolic process;GO:0006094//gluconeogenesis;GO:0006096//glycolysis;GO:0006098//pentose-phosphate shunt;GO:0006633//fatty acid biosynthetic process;GO:0007275//multicellular organismal development;GO:0008152//metabolic process;GO:0008152//metabolic process;GO:0008610//lipid biosynthetic process;GO:0009790//embryo development;GO:00196…	gi|226958348|ref|NM_009415.2|
103	Metabolic pathways (no map in kegg database)	-547	57423	809	262	145.61	46.73	-1.63969	1.1e-66	3.1e-65	Atp5j2	Mus musculus ATP synthase, H+ transporting, mitochondrial F0 complex, subunit F2 (Atp5j2), nuclear gene encoding mitochondrial protein, mRNA	GO:0000276//mitochondrial proton-transporting ATP synthase complex, coupling factor F(o);GO:0005739//mitochondrion;GO:0005739//mitochondrion;GO:0005743//mitochondrial inner membrane;GO:0005743//mitochondrial inner membrane;GO:0016020//membrane;GO:0045263//proton-transporting ATP synthase complex, coupling factor F(o)	GO:0003674//molecular_function	GO:0006754//ATP biosynthetic process;GO:0006810//transport;GO:0006811//ion transport;GO:0015992//proton transport;GO:0046034//ATP metabolic process	gi|142372981|ref|NM_020582.2|
104	Metabolic pathways (no map in kegg database)	-1040	20810	1533	493	275.91	87.94	-1.64961	8.25e-126	2.63e-124	Srm	Mus musculus spermidine synthase (Srm), mRNA	-	GO:0003824//catalytic activity;GO:0004766//spermidine synthase activity;GO:0004766//spermidine synthase activity;GO:0016740//transferase activity	GO:0008295//spermidine biosynthetic process;GO:0008295//spermidine biosynthetic process	gi|145966698|ref|NM_009272.4|
105	Metabolic pathways (no map in kegg database)	-2401	18103	3488	1087	627.78	193.89	-1.69502	7.95e-295	2.77e-293	Nme2	Mus musculus non-metastatic cells 2, protein (NM23B) expressed in (Nme2), transcript variant 2, mRNA	GO:0005737//cytoplasm;GO:0005739//mitochondrion;GO:0005882//intermediate filament;GO:0005886//plasma membrane;GO:0016020//membrane;GO:0048471//perinuclear region of cytoplasm	GO:0000166//nucleotide binding;GO:0004550//nucleoside diphosphate kinase activity;GO:0004550//nucleoside diphosphate kinase activity;GO:0005515//protein binding;GO:0005524//ATP binding;GO:0016301//kinase activity;GO:0016740//transferase activity;GO:0046872//metal ion binding	GO:0002762//negative regulation of myeloid leukocyte differentiation;GO:0006165//nucleoside diphosphate phosphorylation;GO:0006183//GTP biosynthetic process;GO:0006228//UTP biosynthetic process;GO:0006241//CTP biosynthetic process;GO:0009117//nucleotide metabolic process;GO:0030819//positive regulation of cAMP biosynthetic process	gi|117606269|ref|NM_001077529.1|
106	Metabolic pathways (no map in kegg database)	-76	208624	110	34	19.8	6.06	-1.70811	6.96e-11	5.18e-10	Alg3	Mus musculus asparagine-linked glycosylation 3 homolog (yeast, alpha-1,3-mannosyltransferase) (Alg3), mRNA	GO:0005575//cellular_component;GO:0005783//endoplasmic reticulum;GO:0016020//membrane;GO:0016021//integral to membrane	GO:0003674//molecular_function;GO:0004584//dolichyl-phosphate-mannose-glycolipid alpha-mannosyltransferase activity;GO:0016740//transferase activity;GO:0016757//transferase activity, transferring glycosyl groups;GO:0016758//transferase activity, transferring hexosyl groups	GO:0008150//biological_process	gi|255003747|ref|NM_145939.2|
107	Metabolic pathways (no map in kegg database)	-713	17993	1026	313	184.66	55.83	-1.72576	2.63e-90	7.89e-89	Ndufs4	Mus musculus NADH dehydrogenase (ubiquinone) Fe-S protein 4 (Ndufs4), nuclear gene encoding mitochondrial protein, mRNA	GO:0005739//mitochondrion;GO:0005739//mitochondrion;GO:0005739//mitochondrion;GO:0005743//mitochondrial inner membrane;GO:0005747//mitochondrial respiratory chain complex I;GO:0016020//membrane;GO:0045271//respiratory chain complex I;GO:0070469//respiratory chain	GO:0008137//NADH dehydrogenase (ubiquinone) activity;GO:0008137//NADH dehydrogenase (ubiquinone) activity;GO:0016651//oxidoreductase activity, acting on NADH or NADPH	GO:0001932//regulation of protein phosphorylation;GO:0006810//transport;GO:0008152//metabolic process;GO:0022900//electron transport chain	gi|281485614|ref|NM_010887.2|
108	Metabolic pathways (no map in kegg database)	-24	11486	34	10	6.12	1.78	-1.78165	0.000220054	0.000770282	Ada	Mus musculus adenosine deaminase (Ada), mRNA	GO:0005615//extracellular space;GO:0005737//cytoplasm;GO:0005737//cytoplasm;GO:0005886//plasma membrane;GO:0016020//membrane;GO:0030054//cell junction;GO:0032839//dendrite cytoplasm;GO:0043025//neuronal cell body	GO:0001883//purine nucleoside binding;GO:0004000//adenosine deaminase activity;GO:0004000//adenosine deaminase activity;GO:0004000//adenosine deaminase activity;GO:0004000//adenosine deaminase activity;GO:0016787//hydrolase activity;GO:0019239//deaminase activity;GO:0046872//metal ion binding	GO:0001701//in utero embryonic development;GO:0001829//trophectodermal cell differentiation;GO:0001889//liver development;GO:0001890//placenta development;GO:0002314//germinal center B cell differentiation;GO:0002636//positive regulation of germinal center formation;GO:0002686//negative regulation of leukocyte migration;GO:0002686//negative regulation of leukocyte migration;GO:0002906//negative r…	gi|142353155|ref|NM_007398.3|
109	Metabolic pathways (no map in kegg database)	-263	72141	362	99	65.15	17.66	-1.88328	5.61e-37	1.23e-35	Adpgk	Mus musculus ADP-dependent glucokinase (Adpgk), mRNA	GO:0005575//cellular_component;GO:0005576//extracellular region	GO:0003674//molecular_function;GO:0016301//kinase activity;GO:0016740//transferase activity;GO:0016773//phosphotransferase activity, alcohol group as acceptor;GO:0043843//ADP-specific glucokinase activity;GO:0046872//metal ion binding	GO:0005975//carbohydrate metabolic process;GO:0006096//glycolysis;GO:0008150//biological_process	gi|70780371|ref|NM_028121.2|
110	Metabolic pathways (no map in kegg database)	-31	69106	42	11	7.56	1.96	-1.94753	1.21e-05	5.14e-05	Stoml1	Mus musculus stomatin-like 1 (Stoml1), transcript variant 2, non-coding RNA	GO:0005575//cellular_component;GO:0016020//membrane;GO:0016021//integral to membrane	GO:0003674//molecular_function;GO:0032934//sterol binding	GO:0008150//biological_process	gi|255522837|ref|NR_028146.1|
111	Metabolic pathways (no map in kegg database)	-3573	12858	4814	1241	866.44	221.36	-1.96871	0	0	Cox5a	Mus musculus cytochrome c oxidase, subunit Va (Cox5a), nuclear gene encoding mitochondrial protein, mRNA	GO:0005739//mitochondrion;GO:0005739//mitochondrion;GO:0005743//mitochondrial inner membrane;GO:0005743//mitochondrial inner membrane;GO:0016020//membrane	GO:0004129//cytochrome-c oxidase activity;GO:0004129//cytochrome-c oxidase activity;GO:0046872//metal ion binding	-	gi|112181181|ref|NM_007747.2|
112	Metabolic pathways (no map in kegg database)	-1372	269951	1826	454	328.65	80.98	-2.02091	6.15e-197	2.06e-195	Idh2	Mus musculus isocitrate dehydrogenase 2 (NADP+), mitochondrial (Idh2), nuclear gene encoding mitochondrial protein, mRNA	GO:0005739//mitochondrion;GO:0005739//mitochondrion;GO:0005743//mitochondrial inner membrane	GO:0000287//magnesium ion binding;GO:0004450//isocitrate dehydrogenase (NADP+) activity;GO:0004450//isocitrate dehydrogenase (NADP+) activity;GO:0016491//oxidoreductase activity;GO:0016616//oxidoreductase activity, acting on the CH-OH group of donors, NAD or NADP as acceptor;GO:0046872//metal ion binding;GO:0051287//NAD binding	GO:0006097//glyoxylate cycle;GO:0006099//tricarboxylic acid cycle;GO:0006102//isocitrate metabolic process;GO:0006950//response to stress;GO:0008152//metabolic process;GO:0055114//oxidation-reduction process	gi|225579032|ref|NM_173011.2|
113	Metabolic pathways (no map in kegg database)	-411	69748	546	135	98.27	24.08	-2.02892	1.83e-60	4.93e-59	Aldh16a1	Mus musculus aldehyde dehydrogenase 16 family, member A1 (Aldh16a1), mRNA	GO:0005575//cellular_component	GO:0003674//molecular_function;GO:0016491//oxidoreductase activity	GO:0008150//biological_process;GO:0008152//metabolic process;GO:0055114//oxidation-reduction process	gi|26080428|ref|NM_145954.1|
114	Metabolic pathways (no map in kegg database)	-54	22122	71	17	12.78	3.03	-2.0765	2.47e-09	1.62e-08	Tsta3	Mus musculus tissue specific transplantation antigen P35B (Tsta3), mRNA	-	GO:0003824//catalytic activity;GO:0005488//binding;GO:0005488//binding;GO:0016491//oxidoreductase activity;GO:0016853//isomerase activity;GO:0050577//GDP-L-fucose synthase activity;GO:0050662//coenzyme binding	GO:0008152//metabolic process;GO:0019835//cytolysis;GO:0044237//cellular metabolic process;GO:0055114//oxidation-reduction process	gi|13654267|ref|NM_031201.1|
115	Metabolic pathways (no map in kegg database)	-23	22018	30	7	5.4	1.25	-2.11103	0.000104016	0.000383018	Tpo	Mus musculus thyroid peroxidase (Tpo), mRNA	GO:0005739//mitochondrion;GO:0005886//plasma membrane;GO:0009986//cell surface;GO:0016020//membrane;GO:0016021//integral to membrane	GO:0004447//iodide peroxidase activity;GO:0004601//peroxidase activity;GO:0005509//calcium ion binding;GO:0016491//oxidoreductase activity;GO:0020037//heme binding;GO:0046872//metal ion binding	GO:0006979//response to oxidative stress;GO:0042446//hormone biosynthetic process;GO:0042744//hydrogen peroxide catabolic process;GO:0055114//oxidation-reduction process	gi|24475906|ref|NM_009417.2|
116	Metabolic pathways (no map in kegg database)	-41	14854	53	12	9.54	2.14	-2.15638	1.4e-07	7.6e-07	Gss	Mus musculus glutathione synthetase (Gss), mRNA	GO:0005625//soluble fraction	GO:0000166//nucleotide binding;GO:0003824//catalytic activity;GO:0004363//glutathione synthase activity;GO:0004363//glutathione synthase activity;GO:0004363//glutathione synthase activity;GO:0005524//ATP binding;GO:0005524//ATP binding;GO:0016594//glycine binding;GO:0016874//ligase activity;GO:0042277//peptide binding;GO:0042803//protein homodimerization activity;GO:0043295//glutathione binding;G…	GO:0006750//glutathione biosynthetic process;GO:0006750//glutathione biosynthetic process;GO:0006750//glutathione biosynthetic process;GO:0046686//response to cadmium ion	gi|6680116|ref|NM_008180.1|
117	Metabolic pathways (no map in kegg database)	-112	12408	142	30	25.56	5.35	-2.25628	4.56e-19	6.96e-18	Cbr1	Mus musculus carbonyl reductase 1 (Cbr1), mRNA	GO:0005634//nucleus;GO:0005737//cytoplasm;GO:0005792//microsome;GO:0005886//plasma membrane;GO:0005902//microvillus	GO:0003824//catalytic activity;GO:0004090//carbonyl reductase (NADPH) activity;GO:0004090//carbonyl reductase (NADPH) activity;GO:0004090//carbonyl reductase (NADPH) activity;GO:0005488//binding;GO:0016491//oxidoreductase activity;GO:0047021//15-hydroxyprostaglandin dehydrogenase (NADP+) activity;GO:0050221//prostaglandin-E2 9-reductase activity	GO:0008152//metabolic process;GO:0008152//metabolic process;GO:0042376//phylloquinone catabolic process;GO:0055114//oxidation-reduction process	gi|113680351|ref|NM_007620.2|
118	Metabolic pathways (no map in kegg database)	-26	211429	32	6	5.76	1.07	-2.42846	1.26e-05	5.35e-05	Pla2g4b	Mus musculus phospholipase A2, group IVB (cytosolic) (Pla2g4b), mRNA	-	-	-	gi|167900426|ref|NM_145378.3|
119	Metabolic pathways (no map in kegg database)	41	68980	39	80	7.02	14.27	1.02344	0.000192041	0.000677739	Wdr53	Mus musculus WD repeat domain 53 (Wdr53), transcript variant 2, mRNA	GO:0005575//cellular_component	GO:0003674//molecular_function	GO:0008150//biological_process	gi|297747363|ref|NM_001185162.1|
120	Metabolic pathways (no map in kegg database)	87	110460	82	169	14.76	30.14	1.02999	4.63e-08	2.65e-07	Acat2	Mus musculus acetyl-Coenzyme A acetyltransferase 2 (Acat2), mRNA	GO:0005737//cytoplasm;GO:0005739//mitochondrion;GO:0005829//cytosol	GO:0003824//catalytic activity;GO:0003985//acetyl-CoA C-acetyltransferase activity;GO:0003985//acetyl-CoA C-acetyltransferase activity;GO:0008415//acyltransferase activity;GO:0016740//transferase activity;GO:0016747//transferase activity, transferring acyl groups other than amino-acyl groups	GO:0008152//metabolic process	gi|148747460|ref|NM_009338.3|
121	Metabolic pathways (no map in kegg database)	70	114663	65	135	11.7	24.08	1.04133	8.46e-07	4.18e-06	Impa2	Mus musculus inositol (myo)-1(or 4)-monophosphatase 2 (Impa2), mRNA	GO:0005737//cytoplasm	GO:0004437//inositol or phosphatidylinositol phosphatase activity;GO:0008934//inositol-1(or 4)-monophosphatase activity;GO:0008934//inositol-1(or 4)-monophosphatase activity;GO:0008934//inositol-1(or 4)-monophosphatase activity;GO:0016787//hydrolase activity;GO:0042803//protein homodimerization activity;GO:0046872//metal ion binding	GO:0006020//inositol metabolic process;GO:0016311//dephosphorylation;GO:0046855//inositol phosphate dephosphorylation	gi|118131116|ref|NM_053261.2|
122	Metabolic pathways (no map in kegg database)	54	68033	49	103	8.82	18.37	1.0585	1.33e-05	5.61e-05	Cox19	Mus musculus COX19 cytochrome c oxidase assembly homolog (S. cerevisiae) (Cox19), mRNA	GO:0005575//cellular_component;GO:0005737//cytoplasm	GO:0003674//molecular_function	GO:0008150//biological_process	gi|37574049|ref|NM_197980.1|
123	Metabolic pathways (no map in kegg database)	84	12862	76	160	13.68	28.54	1.06092	5.16e-08	2.93e-07	Cox6a2	Mus musculus cytochrome c oxidase, subunit VI a, polypeptide 2 (Cox6a2), nuclear gene encoding mitochondrial protein, mRNA	GO:0005739//mitochondrion;GO:0005739//mitochondrion;GO:0005743//mitochondrial inner membrane;GO:0005751//mitochondrial respiratory chain complex IV;GO:0016020//membrane	GO:0004129//cytochrome-c oxidase activity	-	gi|83816955|ref|NM_009943.2|
124	Metabolic pathways (no map in kegg database)	172	69051	154	326	27.72	58.15	1.06885	1.01e-13	1.15e-12	Pycr2	Mus musculus pyrroline-5-carboxylate reductase family, member 2 (Pycr2), mRNA	-	GO:0003824//catalytic activity;GO:0004735//pyrroline-5-carboxylate reductase activity;GO:0005488//binding;GO:0016491//oxidoreductase activity	GO:0006561//proline biosynthetic process;GO:0008152//metabolic process;GO:0008652//cellular amino acid biosynthetic process;GO:0055114//oxidation-reduction process	gi|255982556|ref|NM_133705.2|
125	Metabolic pathways (no map in kegg database)	355	20917	314	669	56.51	119.33	1.07838	0	0	Suclg2	Mus musculus succinate-Coenzyme A ligase, GDP-forming, beta subunit (Suclg2), nuclear gene encoding mitochondrial protein, mRNA	GO:0005739//mitochondrion;GO:0005739//mitochondrion;GO:0005739//mitochondrion;GO:0045244//succinate-CoA ligase complex (GDP-forming)	GO:0000166//nucleotide binding;GO:0003824//catalytic activity;GO:0004776//succinate-CoA ligase (GDP-forming) activity;GO:0004776//succinate-CoA ligase (GDP-forming) activity;GO:0004777//succinate-semialdehyde dehydrogenase activity;GO:0005524//ATP binding;GO:0005525//GTP binding;GO:0016874//ligase activity;GO:0019003//GDP binding;GO:0046982//protein heterodimerization activity	GO:0006099//tricarboxylic acid cycle;GO:0006099//tricarboxylic acid cycle;GO:0006104//succinyl-CoA metabolic process;GO:0006105//succinate metabolic process;GO:0008152//metabolic process;GO:0008152//metabolic process	gi|165972308|ref|NM_011507.2|
126	Metabolic pathways (no map in kegg database)	77	13178	66	143	11.88	25.51	1.10253	1.1e-07	6.03e-07	Dck	Mus musculus deoxycytidine kinase (Dck), mRNA	GO:0005634//nucleus;GO:0005829//cytosol	GO:0000166//nucleotide binding;GO:0000287//magnesium ion binding;GO:0004137//deoxycytidine kinase activity;GO:0004137//deoxycytidine kinase activity;GO:0005524//ATP binding;GO:0005524//ATP binding;GO:0008144//drug binding;GO:0016301//kinase activity;GO:0016740//transferase activity;GO:0016773//phosphotransferase activity, alcohol group as acceptor;GO:0032548//pyrimidine deoxyribonucleoside binding	GO:0006139//nucleobase, nucleoside, nucleotide and nucleic acid metabolic process;GO:0017144//drug metabolic process;GO:0046092//deoxycytidine metabolic process	gi|124286803|ref|NM_007832.4|
127	Metabolic pathways (no map in kegg database)	226	66350	193	419	34.74	74.74	1.10528	0	0	Pla2g12a	Mus musculus phospholipase A2, group XIIA (Pla2g12a), transcript variant 1, mRNA	GO:0005576//extracellular region;GO:0005622//intracellular;GO:0005737//cytoplasm;GO:0005783//endoplasmic reticulum;GO:0005794//Golgi apparatus	GO:0004623//phospholipase A2 activity;GO:0004623//phospholipase A2 activity;GO:0005509//calcium ion binding;GO:0016787//hydrolase activity;GO:0046872//metal ion binding	GO:0006644//phospholipid metabolic process;GO:0008152//metabolic process;GO:0016042//lipid catabolic process;GO:0016042//lipid catabolic process	gi|170295845|ref|NM_023196.3|
128	Metabolic pathways (no map in kegg database)	248	14583	211	459	37.98	81.87	1.10809	1.67e-13	1.8e-12	Gfpt1	Mus musculus glutamine fructose-6-phosphate transaminase 1 (Gfpt1), mRNA	GO:0005625//soluble fraction;GO:0005737//cytoplasm	GO:0004360//glutamine-fructose-6-phosphate transaminase (isomerizing) activity;GO:0004360//glutamine-fructose-6-phosphate transaminase (isomerizing) activity;GO:0005529//sugar binding;GO:0005529//sugar binding;GO:0008483//transaminase activity;GO:0016597//amino acid binding;GO:0016740//transferase activity	GO:0005975//carbohydrate metabolic process;GO:0006002//fructose 6-phosphate metabolic process;GO:0006042//glucosamine biosynthetic process;GO:0006047//UDP-N-acetylglucosamine metabolic process;GO:0006541//glutamine metabolic process;GO:0008152//metabolic process;GO:0016051//carbohydrate biosynthetic process;GO:0045719//negative regulation of glycogen biosynthetic process;GO:0051289//protein homot…	gi|205277413|ref|NM_013528.3|
129	Metabolic pathways (no map in kegg database)	56	69870	47	103	8.46	18.37	1.11862	5.24e-06	2.33e-05	Polr3gl	Mus musculus polymerase (RNA) III (DNA directed) polypeptide G like (Polr3gl), mRNA	GO:0005575//cellular_component	GO:0003674//molecular_function	GO:0008150//biological_process	gi|170172535|ref|NM_027241.3|
130	Metabolic pathways (no map in kegg database)	117	14387	93	210	16.74	37.46	1.16205	1.83e-11	1.45e-10	Gaa	Mus musculus glucosidase, alpha, acid (Gaa), transcript variant 2, mRNA	GO:0005625//soluble fraction;GO:0005764//lysosome;GO:0005764//lysosome;GO:0005764//lysosome;GO:0005764//lysosome	GO:0004553//hydrolase activity, hydrolyzing O-glycosyl compounds;GO:0004558//alpha-glucosidase activity;GO:0004558//alpha-glucosidase activity;GO:0004558//alpha-glucosidase activity;GO:0004558//alpha-glucosidase activity;GO:0005529//sugar binding;GO:0016787//hydrolase activity;GO:0016798//hydrolase activity, acting on glycosyl bonds;GO:0032450//maltose alpha-glucosidase activity	GO:0002026//regulation of the force of heart contraction;GO:0002086//diaphragm contraction;GO:0003007//heart morphogenesis;GO:0005975//carbohydrate metabolic process;GO:0005977//glycogen metabolic process;GO:0005980//glycogen catabolic process;GO:0005980//glycogen catabolic process;GO:0006941//striated muscle contraction;GO:0007040//lysosome organization;GO:0007626//locomotory behavior;GO:0008152…	gi|226693368|ref|NM_001159324.1|
131	Metabolic pathways (no map in kegg database)	100	227619	79	179	14.22	31.93	1.16699	4.91e-10	3.41e-09	Man1b1	Mus musculus mannosidase, alpha, class 1B, member 1 (Man1b1), mRNA	GO:0005575//cellular_component;GO:0005783//endoplasmic reticulum;GO:0016020//membrane;GO:0016021//integral to membrane	GO:0004571//mannosyl-oligosaccharide 1,2-alpha-mannosidase activity;GO:0004571//mannosyl-oligosaccharide 1,2-alpha-mannosidase activity;GO:0005509//calcium ion binding;GO:0016787//hydrolase activity;GO:0016798//hydrolase activity, acting on glycosyl bonds	GO:0008152//metabolic process;GO:0030433//ER-associated protein catabolic process	gi|294997254|ref|NM_001029983.2|
132	Metabolic pathways (no map in kegg database)	49	67873	38	87	6.84	15.52	1.18206	1.24e-05	5.26e-05	Mri1	Mus musculus methylthioribose-1-phosphate isomerase homolog (S. cerevisiae) (Mri1), mRNA	GO:0005575//cellular_component	GO:0003674//molecular_function;GO:0016853//isomerase activity;GO:0046523//S-methyl-5-thioribose-1-phosphate isomerase activity	GO:0008150//biological_process;GO:0008652//cellular amino acid biosynthetic process;GO:0009086//methionine biosynthetic process;GO:0044237//cellular metabolic process;GO:0044249//cellular biosynthetic process	gi|268838019|ref|NM_026423.4|
133	Metabolic pathways (no map in kegg database)	35	17252	27	62	4.86	11.06	1.18632	0.000221832	0.000775635	Rdh11	Mus musculus retinol dehydrogenase 11 (Rdh11), mRNA	GO:0005783//endoplasmic reticulum;GO:0016020//membrane;GO:0016021//integral to membrane	GO:0003824//catalytic activity;GO:0005488//binding;GO:0016491//oxidoreductase activity	GO:0008152//metabolic process;GO:0055114//oxidation-reduction process	gi|153791747|ref|NM_021557.5|
134	Metabolic pathways (no map in kegg database)	55	269823	41	96	7.38	17.12	1.21399	2.7e-06	1.25e-05	Pon3	Mus musculus paraoxonase 3 (Pon3), mRNA	GO:0005576//extracellular region;GO:0005792//microsome	GO:0004063//aryldialkylphosphatase activity;GO:0004064//arylesterase activity;GO:0016787//hydrolase activity;GO:0046872//metal ion binding	-	gi|27370509|ref|NM_173006.1|
135	Metabolic pathways (no map in kegg database)	226	320951	168	394	30.24	70.28	1.21666	4.2e-14	5.16e-13	Pisd	Mus musculus phosphatidylserine decarboxylase (Pisd), mRNA	GO:0005739//mitochondrion;GO:0005739//mitochondrion	GO:0004609//phosphatidylserine decarboxylase activity;GO:0016829//lyase activity;GO:0016831//carboxy-lyase activity	GO:0008654//phospholipid biosynthetic process	gi|126722756|ref|NM_177298.3|
136	Metabolic pathways (no map in kegg database)	75	54486	55	130	9.9	23.19	1.228	3.48e-08	2.01e-07	Hpgds	Mus musculus hematopoietic prostaglandin D synthase (Hpgds), mRNA	GO:0005575//cellular_component;GO:0005737//cytoplasm	GO:0004364//glutathione transferase activity;GO:0004364//glutathione transferase activity;GO:0004667//prostaglandin-D synthase activity;GO:0004667//prostaglandin-D synthase activity;GO:0016740//transferase activity;GO:0016853//isomerase activity	GO:0001516//prostaglandin biosynthetic process;GO:0006633//fatty acid biosynthetic process;GO:0006693//prostaglandin metabolic process;GO:0008152//metabolic process;GO:0008610//lipid biosynthetic process	gi|254281299|ref|NM_019455.4|
137	Metabolic pathways (no map in kegg database)	50	30949	36	86	6.48	15.34	1.24323	6.13e-06	2.71e-05	Lcmt1	Mus musculus leucine carboxyl methyltransferase 1 (Lcmt1), mRNA	GO:0005575//cellular_component	GO:0003880//protein C-terminal carboxyl O-methyltransferase activity;GO:0008168//methyltransferase activity;GO:0016740//transferase activity	GO:0006481//C-terminal protein methylation	gi|42794772|ref|NM_025304.3|
138	Metabolic pathways (no map in kegg database)	60	16790	43	103	7.74	18.37	1.24695	6.86e-07	3.43e-06	Anpep	Mus musculus alanyl (membrane) aminopeptidase (Anpep), mRNA	GO:0005625//soluble fraction;GO:0012506//vesicle membrane;GO:0016020//membrane;GO:0016021//integral to membrane;GO:0031983//vesicle lumen	GO:0004177//aminopeptidase activity;GO:0004177//aminopeptidase activity;GO:0004177//aminopeptidase activity;GO:0008233//peptidase activity;GO:0008237//metallopeptidase activity;GO:0008270//zinc ion binding;GO:0016787//hydrolase activity;GO:0042277//peptide binding;GO:0046872//metal ion binding	GO:0001525//angiogenesis;GO:0006508//proteolysis;GO:0006508//proteolysis;GO:0006725//cellular aromatic compound metabolic process;GO:0007275//multicellular organismal development;GO:0008152//metabolic process;GO:0030154//cell differentiation	gi|225637486|ref|NM_008486.2|
139	Metabolic pathways (no map in kegg database)	98	14593	70	168	12.6	29.97	1.2501	1.98e-10	1.42e-09	Ggps1	Mus musculus geranylgeranyl diphosphate synthase 1 (Ggps1), mRNA	GO:0005737//cytoplasm	GO:0004161//dimethylallyltranstransferase activity;GO:0004311//farnesyltranstransferase activity;GO:0004337//geranyltranstransferase activity;GO:0004337//geranyltranstransferase activity;GO:0016740//transferase activity;GO:0046872//metal ion binding	GO:0008152//metabolic process;GO:0008299//isoprenoid biosynthetic process	gi|47271502|ref|NM_010282.2|
140	Metabolic pathways (no map in kegg database)	118	56632	84	202	15.12	36.03	1.25274	2.62e-12	2.28e-11	Sphk2	Mus musculus sphingosine kinase 2 (Sphk2), transcript variant 3, mRNA	GO:0005624//membrane fraction;GO:0005829//cytosol	GO:0000166//nucleotide binding;GO:0004143//diacylglycerol kinase activity;GO:0005515//protein binding;GO:0005524//ATP binding;GO:0008481//sphinganine kinase activity;GO:0008481//sphinganine kinase activity;GO:0016301//kinase activity;GO:0016740//transferase activity;GO:0017050//D-erythro-sphingosine kinase activity;GO:0017050//D-erythro-sphingosine kinase activity	GO:0001568//blood vessel development;GO:0006669//sphinganine-1-phosphate biosynthetic process;GO:0006670//sphingosine metabolic process;GO:0006916//anti-apoptosis;GO:0007205//activation of protein kinase C activity by G-protein coupled receptor protein signaling pathway;GO:0007420//brain development;GO:0008283//cell proliferation;GO:0008284//positive regulation of cell proliferation;GO:0016310//p…	gi|289191398|ref|NM_001172561.1|
141	Metabolic pathways (no map in kegg database)	61	225326	43	104	7.74	18.55	1.26101	4.83e-07	2.46e-06	Pik3c3	Mus musculus phosphoinositide-3-kinase, class 3 (Pik3c3), mRNA	GO:0005942//phosphatidylinositol 3-kinase complex	GO:0000166//nucleotide binding;GO:0004428//inositol or phosphatidylinositol kinase activity;GO:0004672//protein kinase activity;GO:0005488//binding;GO:0005524//ATP binding;GO:0016301//kinase activity;GO:0016303//1-phosphatidylinositol-3-kinase activity;GO:0016303//1-phosphatidylinositol-3-kinase activity;GO:0016740//transferase activity;GO:0016773//phosphotransferase activity, alcohol group as ac…	GO:0000045//autophagic vacuole assembly;GO:0006468//protein phosphorylation;GO:0007032//endosome organization;GO:0046854//phosphatidylinositol phosphorylation;GO:0048015//phosphatidylinositol-mediated signaling;GO:0048015//phosphatidylinositol-mediated signaling;GO:0050708//regulation of protein secretion;GO:0051605//protein maturation by peptide bond cleavage	gi|146198582|ref|NM_181414.5|
142	Metabolic pathways (no map in kegg database)	114	68671	78	192	14.04	34.25	1.28656	3.27e-12	2.82e-11	Pcyt2	Mus musculus phosphate cytidylyltransferase 2, ethanolamine (Pcyt2), mRNA	-	GO:0003824//catalytic activity;GO:0004306//ethanolamine-phosphate cytidylyltransferase activity;GO:0004306//ethanolamine-phosphate cytidylyltransferase activity;GO:0016740//transferase activity;GO:0016779//nucleotidyltransferase activity	GO:0008654//phospholipid biosynthetic process;GO:0009058//biosynthetic process	gi|31980841|ref|NM_024229.2|
143	Metabolic pathways (no map in kegg database)	213	212032	143	356	25.74	63.5	1.30274	0	0	Hk3	Mus musculus hexokinase 3 (Hk3), nuclear gene encoding mitochondrial protein, mRNA	GO:0005739//mitochondrion;GO:0043234//protein complex	GO:0000166//nucleotide binding;GO:0004396//hexokinase activity;GO:0004396//hexokinase activity;GO:0005524//ATP binding;GO:0016301//kinase activity;GO:0016740//transferase activity;GO:0016773//phosphotransferase activity, alcohol group as acceptor;GO:0019899//enzyme binding;GO:0042562//hormone binding	GO:0005975//carbohydrate metabolic process;GO:0006096//glycolysis;GO:0046835//carbohydrate phosphorylation	gi|146198855|ref|NM_001033245.3|
144	Metabolic pathways (no map in kegg database)	36	270076	24	60	4.32	10.7	1.30851	8.77e-05	0.000326466	Gcdh	Mus musculus glutaryl-Coenzyme A dehydrogenase (Gcdh), nuclear gene encoding mitochondrial protein, transcript variant 2, mRNA	GO:0005739//mitochondrion;GO:0005739//mitochondrion;GO:0005739//mitochondrion;GO:0005743//mitochondrial inner membrane	GO:0000062//fatty-acyl-CoA binding;GO:0003995//acyl-CoA dehydrogenase activity;GO:0004361//glutaryl-CoA dehydrogenase activity;GO:0004361//glutaryl-CoA dehydrogenase activity;GO:0016491//oxidoreductase activity;GO:0016627//oxidoreductase activity, acting on the CH-CH group of donors;GO:0050660//flavin adenine dinucleotide binding;GO:0050660//flavin adenine dinucleotide binding	GO:0006637//acyl-CoA metabolic process;GO:0008152//metabolic process;GO:0019395//fatty acid oxidation;GO:0046949//fatty-acyl-CoA biosynthetic process;GO:0055114//oxidation-reduction process	gi|113680426|ref|NM_001044744.1|
145	Metabolic pathways (no map in kegg database)	126	18700	84	210	15.12	37.46	1.30889	8.59e-14	9.93e-13	Piga	Mus musculus phosphatidylinositol glycan anchor biosynthesis, class A (Piga), mRNA	GO:0005783//endoplasmic reticulum;GO:0016020//membrane;GO:0016021//integral to membrane	GO:0016740//transferase activity;GO:0016757//transferase activity, transferring glycosyl groups	GO:0006506//GPI anchor biosynthetic process;GO:0009058//biosynthetic process	gi|126273665|ref|NM_011081.2|
[truncated: 580 more rows]
